# Supplementary material for: The Terpene Synthase Gene Family of Carrot (Daucus carota L.): Identification of QTLs and Candidate Genes Associated with Terpenoid Volatile Compounds
Source: Front Plant Sci. 2017 Nov 9;8:1930. doi: 10.3389/fpls.2017.01930 (PMC5684173; doi:10.3389/fpls.2017.01930)
Supplement: Supplementary file 1 [file Table1.XLSX]

## Sheet: Tabelle1
Supplementary Table 1: Carrot cultivars and accessions used in the GBS/GWAS study
No	D. c. sativus	Sourcea	Countryb	Geogr. Regionc	Statusd	Root colore
	cultivar / accession					(S)P-X
1	White Satin	Bejo	NLD	Europe	F1	w-w
2	Yellowstone	Bejo	NLD	Europe	OP	y-y
3	710015	Seminis	USA	USA	BL	y-y
4	Nutrired	Seminis	USA	USA	OP	r-r
5	Santa Cruz	Seminis	USA	USA	OP	o-o
6	Deep Purple	Bejo	NLD	Europe	F1	p-p
7	Purple Haze	Bejo	NLD	Europe	F1	p-o
8	Anthonina	Seminis	USA	USA	OP	p-p
9	Kuettiger	WGRU / 9808	CHE	Europe	OP	w-w
10	Blanche 1/2 longue des vosges	INH / 126	FRA	Europe	OP	w-w
11	Gelbe Rheinische	WGRU / 3921	DEU	Europe	OP	y-y
12	Afghan Purple	WGRU / 11201	USA	USA	LR	(p)y-y
13	Senta	DAU / 437	DEU	Europe	OP	o-o
14	Nantes Fancy	NGB / 1853	DNK	Europe	OP	o-o
15	Nagykallo	WGRU / 5779	HUN	Europe	OP	o-o
16	Himuro Fuyugosi Gosun No.2	WGRU / 11718	JPN	Asia	OP	o-o
17	Nantejska Polana	KHiNO POLAN	POL	Europe	OP	o-o
18	Hakata Kintoki	MKS	JPN	JPN	OP	r-r
19	Pusa Kesar	WGRU / 6755	IND	Asia	LR	r-r
20	Panipat Special	WGRU / 6754	IND	Asia	LR	r-o
21	BL-JKI-2	Wild GmbH	TUR	Asia	BL	p-p
22	Nantes Apollo	NGB / 573	DNK	Europe	OP	o-o
23	China Yellow	MKS	CHI	Asia	OP	y-y
24	Sapporo Futo	MKS	JPN	Asia	OP	o-o
25	Hekinan Senko 5sun	MKS	JPN	Asia	OP	o-o
26	BL-H119	BVRC	CHN	Asia	BL	(p)o-y
27	White Belgian	WGRU / 8720	GBR	Europe	OP	w-w
28	Gajar	WGRU / 10146	PAK	Asia	LR	lr-lr
29	Mestnaya	WGRU / 13403	RUS	Asia	LR	ly-ly
30	Lozin147	WGRU / 10627	CZE	Europe	OP	o-o
31	Delta a Cuoro Rosso	WGRU / 7125	ITA	Europe	OP	o-o
32	HCM	USDA	USA	USA	OP	o-o
33	Western Red	WGRU / 8390	AUS	Europe	OP	o-o
34	Yellow Belgian	DAU / 333	NLD	Europe	OP	y-y
35	Bitolski	WGRU / 10480	YUG	Europe	OP	o-o
36	Gajar	WGRU / 10197	IND	Asia	LR	lo-lo
37	Mestnaya	WGRU / 13405	RUS	Asia	LR	ly-ly
38	Red Elephant	WGRU / 3982	GBR	Europe	OP	o-o
39	Victa	WGRU / 3849	GBR	Europe	OP	o-o
40	Nevis	Bejo	NLD	Europe	OP	o-o
41	Rotin	Sperli	DEU	Europe	OP	o-o
42	Vita Longa	Bejo	NLD	Europe	OP	o-o
43	Nantes Empire	NGB / 1852	DNK	Europe	OP	o-o
44	Touchon Format	NGB / 548	DNK	Europe	OP	o-o
45	Amsterdamer Master	NGB / 1863	DNK	Europe	OP	o-o
46	Lange Rote Stumpfe ohne Herz	DAU / 341	DEU	Europe	OP	o-o
47	Nana W 561	NGB / 13970	SWE	Europe	OP	o-o
48	Shinsuu Senkou Oonaga	WGRU / 4002	JPN	Asia	OP	o-o
49	Benifuku Fuyngosi 5 Sun	WGRU / 7801	JPN	Asia	OP	o-o
50	Stratova	WGRU / 10626	CZE	Europe	OP	o-o
51	Nantes Half Long	DAU / 326	m.	Europe	OP	o-o
52	Champion Scarlet Horn	WGRU / 3971	GBR	Europe	OP	o-o
53	Viking	WGRU / 3844	GBR	Europe	OP	o-o
54	Berlicum Normaal	WGRU / 11157	NLD	Europe	OP	o-o
55	Purple Stem Selektion	WGRU / 6519	FRA	Europe	OP	(p)y-y
56	Danver's Red Core	Dau / 424	m.	Europe	OP	o-o
57	Nantes Duke	NGB / 1855	DNK	Europe	OP	o-o
58	Red Giant	WGRU / 3835	GBR	Europe	OP	o-o
59	Texto	Vilmorin	FRA	Europe	F1	o-o
60	Presto	Vilmorin	FRA	Europe	OP	o-o
61	Beta III	USDA	USA	USA	OP	o-o
62	Pariser Markt	JKI	DEU	Europe	OP	o-o
63	Vitaminaja	JKI	RUS	Europe	OP	o-o
64	Cyrano	WGRU / 8863	NLD	Europe	OP	o-o
65	Gold Pak	DAU / 460	m.	Europe	OP	o-o
66	St. Valery	WGRU / 6788	POL	Europe	OP	o-o
67	Sytan	WGRU / 3955	FRA	Europe	OP	o-o
68	Nantes Liva	NGB / 551	DNK	Europe	OP	o-o
69	Flakkeer Regina	NGB / 1849	DNK	Europe	OP	o-o
70	Long Red	WGRU / 10246	ETH	Africa	LR	o-o
71	Winterperfection	WGRU / 9325	NLD	Europe	OP	o-o
72	Stupicka k Rychleni	WGRU / 7884	CZE	Europe	OP	o-o
73	Short n'Sweet	WGRU / 7265	USA	USA	OP	o-o
74	Tropical	WGRU / 7126	BRA	S-Amerika	OP	o-o
75	Nyiregyhaza	WGRU / 6183	HUN	Europe	OP	o-o
76	Yamanouchi Ishyaku Senko	WGRU / 11715	JPN	Asia	OP	o-o
77	London Torve, B Tagenshus III	NGB / 2399	DNK	Europe	OP	o-o
78	Berlicumer Bercoro	WGRU / 5593	NLD	Europe	OP	o-o
79	Nantes Palisade	NGB / 1857	DNK	Europe	OP	o-o
80	Berlikum Perfecta	WGRU / 6085	ITA	Europe	OP	o-o
81	Beacon	WGRU / 6026	GBR	Europe	OP	o-o
82	Regulus Imperial	NGB / 13955	SWE	Europe	OP	o-o
83	Brasilia	WGRU / 7264	BRA	S-America	OP	o-o
84	Kampino	satimex / 15637	DEU	Europe	OP	o-o
85	COLA-Mutant	JKI / MU 34/12	DEU	Europe	OP	o-o
a Source:
Bejo – Bejo Zaden B.V., Warmenhuizen, The Netherlands;
BVRC - Bejing Vegetable Research Centre, Bijing, China;
DAU – Leibniz Institute of Plant Genetics and Crop Plant Research, IPK-Gatersleben, Germany;
INH – Institut National d'Horticulture et de Paysage, Angers, France;
JKI – Julius Kuehn Institute, Quedlinburg, Germany;
KHiNO POLAN – Krakowska Hodowla i Nasiennictwo Ogrodnicze POLAN Ltd., Krakow, Poland;
MKS – Mikado Kyowa Seed Co. Ltd., Chosei, Japan;
NGB – Nordic Genetic Resource Center, Alnarp, Sweden;
Satimex - Züchtersaaten GmbH, Quedlinburg, Germany;
Seminis – Seminis Vegetable Seeds, Inc., Saint Louis, USA;
Sperli – Saatzucht Carl Sperling & Co. GmbH, Lüneburg, Germany;
USDA – USDA-ARS, University of Wisconsin, Department of Horticulture, Wisconsin, USA;
Vilmorin – Vilmorin & Cie Co., La Ménitré, France;
WGRU – Warwick Genetic Resources Unit, Warwick University, Wellesbourne, Great Britain;
Wild – Rudolf Wild GmbH & Co. KG, Berlin, Germany;
b Country of donor (Country code ISO-3166), m.-missing data
c Geographic region of seed origin
d OP – open pollinated cultivar, F1 – hybrid, BL – breeding population, LR – landrace
e Color of root phloem (P) and xylem (X), in brackets color of root surface if different than phloem color;
O – orange, Y – yellow, W – white, R – red, P - purple, l-light
