# Supplementary material for: The Terpene Synthase Gene Family of Carrot (Daucus carota L.): Identification of QTLs and Candidate Genes Associated with Terpenoid Volatile Compounds
Source: Front Plant Sci. 2017 Nov 9;8:1930. doi: 10.3389/fpls.2017.01930 (PMC5684173; doi:10.3389/fpls.2017.01930)
Supplement: Supplementary file 2 [file Table2.XLSX]

## Sheet: Suppl. Table 2
gene	buds	Bracts (from not opened flower), from 2 cm umbel	Whole flowers (not opened), 2 cm umbel	Bracts (from opened flower), from 2 cm umbel (flower at anthesis)	Whole flowers (opened), 2 cm umbel with flower at anthesis	young sprout	leaves, expanded	petiole from leaves stage3	hypocotyl from root of 4 cm long, 1.5 cm diameter	phloem from root of 4 cm long, 1.5 cm diameter	xylem from root of 4 cm long, 1.5 cm diameter	callus	leaves stage 2, 2-2.5 cm leaves, not expanded	fibrous roots	Stressed leaves of 2-2.5 cm at reversible wilting point	Stressed leaves at reversible wilting point	Stressed leaves of 7-8 cm at reversible wilting point	Stressed root, whole storage root	Etiolated leaves, yellowish leaves from different stages	Germinating seeds, at the beginning of germination
DcTPS01	720.3	1151.7	36.8	128.1	1752.2	1101.1	182.9	1277.1	1754.9	1780.5	39.4	0.5	396.8	789.4	413.1	283.8	209.6	430.9	980.9	240.1
DcTPS02	19.6	4.7	0.3	0.8	4.3	7.1	0	0	11.4	5.5	2.7	2.4	0.5	170.3	2.7	0.5	1.1	2.5	10.9	272.9
DcTPS03	0.2	0.3	0	0	0.7	0.7	0	0	0.1	2.2	0.5	0	0	0.5	0.6	0	0	276.7	0	0.4
DcTPS04	638.5	1082.1	843.6	168.4	543.4	85.4	82.2	0.2	9.5	5.9	0.4	0.5	167.8	0	21	5.2	0.5	1.2	3.3	9
DcTPS05	0.2	0	0.6	0.7	0.1	0.2	0	0	194	360.7	36.4	3.3	0	46.4	0.7	0.1	0	121.2	0	9.5
DcTPS06	10.2	27.9	76.1	68.3	9.2	0.9	13.9	44	0	0.3	0	0	11.7	0	0.4	2.2	1.2	0	0	0.2
DcTPS07	21	15	59.8	5.6	0.5	6.1	14.7	1.4	0.4	0	0	0	38.6	0	0.5	0	0	0	0.4	0.2
DcTPS08	1.3	2.2	0.3	0.2	0.7	0.7	0	0	0	0	0	0	0.8	0	0	0	0	0	0	0
DcTPS09	756.2	555.7	190.1	129.1	440.8	187	20.1	446.3	1.3	0.6	0	1.8	411.6	0	183.4	57.7	46.3	1.7	226.7	1
DcTPS10	2036.3	3234	2304.1	1558	1740.2	449	403.3	682.8	241.9	523.8	5.9	1.5	102.4	2.4	44.3	243.8	39.7	208.5	197.8	12
DcTPS11	2504.2	2691.6	13240.1	5525.5	2259.9	1069.6	2573.6	575	3082.4	4170.7	47.7	2.1	417.2	4.2	123.5	410.7	112.7	6556.5	2.8	2.5
DcTPS12	143.9	232.8	152.1	42	144.8	27.4	25.4	0	5.6	3.5	2.3	1.4	39.4	0	4.6	1.4	1.2	1.7	3.5	0.2
DcTPS13	1.2	3.9	0.3	0	6.4	0	1.3	2.2	7.3	2.4	2.3	6.1	0.2	36.1	5.6	9.3	6.7	2.4	0.2	2.5
DcTPS14	2.9	14.6	0.3	0.2	222.5	19.9	0.8	268.4	2021.7	2502.8	53.2	0.9	0.4	0.2	5.2	64	0.5	677.2	85.2	73.2
DcTPS15	11.3	7.8	38.8	1.9	2.9	18.7	7.3	24.4	2017.5	3051.7	153.9	1.8	20.4	12	7.1	72.3	0.5	998.9	159.8	249.6
DcTPS16	66.5	33.4	389.9	48.1	47	219.4	322.9	187.6	2.1	0	0.2	2.5	609.8	45.9	127.6	31.1	7	12.5	46.8	14.2
DcTPS17	1.4	2.6	1.5	0.8	6.2	3	0	1.4	0.2	0	0	0	0	0	0.9	0.5	0.2	0	3.5	1.7
DcTPS18	0	0	0	0	0	0	0	0	24.8	56	0.3	0.8	0	0	0	0	0	44.6	0	0.2
DcTPS19	18.3	12.1	55.7	0.4	7.3	76.3	5.6	2	0.2	0	0	0	124.3	0	5	0.1	4.2	0	0	0
DcTPS20	3.1	3.8	0	0	84.6	10.6	0	17.9	46.6	27.6	4.2	0.1	0.5	0.6	6	3.9	2.4	9.7	25.5	54.6
DcTPS21	0.1	0.2	0.6	0	0	0.2	0	0	0.7	0	1	0.2	1.3	0	0	5.6	0	6	0.5	406.1
DcTPS22	12.4	14.4	95.7	56.8	33.5	61.8	8.2	29.6	1.1	0	0	0	44.8	0.3	6.4	2.9	2.2	0	14.4	0.2
DcTPS23	0	1.7	0	0	1.4	9.9	0	0	0	0	0	0	30.7	0	0	0	0	0	0	0
DcTPS24	0.6	0.4	0	0	165.6	0.3	0	0	0	0.3	0	0.1	0.6	2.9	0	0	0	14.3	0.3	235.1
DcTPS25	0.3	0.5	2.6	2	0.9	0.3	19.6	98.3	1.8	0	1.1	1.6	3.7	5.2	5	25.3	2	0.1	8.8	7.6
DcTPS26	20.6	576.8	0.6	0.7	1436.8	272	0.6	0	63.3	46.8	3.4	0	13.1	0.8	27.1	18.4	0.4	5.8	198.1	490.9
DcTPS27	0.8	1.2	14.7	12.5	4.9	0	0.1	0	0	0	0	0	0.6	0.1	0	0.3	0.2	0	0	0
DcTPS28	77	101.1	61.3	62.8	97.9	72.9	64.9	29.1	52.9	35.9	32.3	30.4	85.8	24.8	38.9	40.9	38.8	16.6	29.1	38.9
DcTPS29	2.5	1.2	8.3	0	1.2	2.1	14.6	0.1	0.6	0.5	0	0	4.2	3	1.1	0.2	1.5	0.5	0.9	2.3
DcTPS30	0.1	0	0.1	0.3	4.7	20.2	7.5	169.2	704.9	264.9	3.6	0.2	11	12.2	31.2	100.7	0.6	33.4	251.3	35.9
DcTPS31	42.2	0	0	0	0.1	314.7	0.2	0	2.4	0.5	0	1.3	0.9	0	0	0.6	0	0	22.2	4.8
DcTPS32	1.9	3	184.4	105.6	14.3	19.1	21	6.8	0	0	0	0.3	130.7	0	9.4	0.5	5	0	0.2	0
DcTPS33	29.6	92.1	47.9	55.8	63.4	1	9.1	5.8	11.1	16.8	0	0	0.2	0.4	0	0	0.3	11.6	0.6	0.4
DcTPS34	26	22.3	229.8	189.4	9.3	14.5	139.9	29.8	14	0.3	0	0	130.3	0	0.2	0.2	2.9	0	7.9	0
DcTPS35	0	0.7	0.3	0	0	0	0.4	0	0	0	0	0	6.9	0	0.5	0	0	0	0	0
DcTPS36	74.9	377.5	0	0	10.9	0	0	0	0	0	0	2.8	0	0	0	0.2	0	0	0	0.7
DcTPS37	0.2	13.6	0	0	555.6	0	0.2	0	0	0	0	0	0	0	0.2	0	0	0	0.2	0.2
DcTPS38	0.8	1	3.3	8.1	52	0.9	3.3	22.1	318.9	424.3	1.8	0	0.1	0.8	1.9	1	2.4	123.3	2.8	1.1
DcTPS39	8.7	23.1	15.5	1	13.8	7.3	0.2	51	3.6	0	0	0	6	0	1.8	17.3	0	1.2	16	0
DcTPS40	0.2	0.4	0.3	0	1.7	0.7	0	0.2	4.7	0.3	1.7	0	0.1	7.9	0	0.5	0	3.8	1.4	4.8
DcTPS41	1.1	0.4	0	0	0.2	0.1	0	0	0.1	0	0	0	0	0	0.2	0	0	0.6	0.3	1
DcTPS42	57.9	36.6	25.8	61.3	67.2	55.4	20.3	43.4	628.7	445.9	17.9	3.9	16.9	46.7	8.9	23.8	7.7	292.7	25.1	4.2
DcTPS43	0.5	0.2	2.9	0	0.4	17.5	7.1	1.8	0	0	0	0.6	115.5	0	7.2	1.9	1	0.2	0.9	0.2
DcTPS44	14.1	6.6	3.8	0.1	0.3	98.3	26	76.4	0.3	0.8	0.2	0	166.5	1.5	35.5	36.1	4.5	0.5	89.5	38.3
DcTPS45	20.5	4	6.1	3.5	0.7	41.7	2.2	11.1	0.9	1.3	0.5	0.5	8	0	2.7	10.7	0.2	8.1	13.2	0
DcTPS46	25.2	15	38.8	37.9	16.3	19.9	17.1	0.4	0	0	0	0	23.8	0	5.3	0	1.1	0	0.8	1
DcTPS47	9	5.1	5.8	27.9	20	220	47.3	127.5	34.5	0.5	0.1	6.3	141.6	0.3	57.6	68.6	1.5	6.7	361	53.4
DcTPS48	150.8	315.1	1.6	2.5	37.8	215.3	0.9	2.9	0.4	0.8	0.1	3.1	118.7	0	6.5	1.2	3.4	0.2	10.4	2.9
DcTPS49	0	1.9	1.4	1.5	2.5	6.1	2.2	5.6	6.7	0.3	0	1.1	1.6	0	0.2	0.5	0	0	14.3	1.7
DcTPS50	0.5	0.7	0	0	0.2	0	0	0	0	0	0	0	0	0	0	0	0	0	0	0
DcTPS51	0	0	0	0	0	0	0	0	0	0	0	0	0	0	0	0	0	0	0	0
DcTPS52	0	0	0	0	0	0	0	0	0	0	0	0	0	0	0	0	0	3.5	0	0.9
DcTPS53	108.6	41.5	14.2	7.9	36.4	2820.2	345.3	465	445.5	204.1	15.1	0.5	847.6	0.8	249.6	199.5	36.6	73.1	1046.4	490.5
DcTPS54	6.8	25.4	55.5	14.8	73	0	1.5	0	0	0	0	1.7	0	0.4	0	0	0	0	0.2	0.9
DcTPS55	0.4	0	0	0.7	0	0	0	0	0	0	0	0.4	0.1	0	0	0.2	0	0	0	0.1
DcTPS56	0	0	0	1.2	0.3	0	0	0	0.5	0	0	0	0	41.1	0	0.2	0	0.9	0	0.3
DcTPS57	0.1	4.7	0	0	0	0.5	0	0	0	0	0	1.2	0	2.8	0.7	0	0.1	0.1	0	0.5
DcTPS58	0.3	0.5	1.7	1.3	1.2	0.9	1.8	0.6	1	0.5	1	1.9	0.5	0	1	0.2	1	0.2	0.4	2.5
DcTPS59	0	0	0	0	0	0	0	0.1	0	0	0	0.3	0	0.2	0	0.2	0	0	0.1	0
DcTPS60	0	0	0.3	0	0	0	0	0	0	0	0	0.2	0	0	0	0	0	0	0	0
DcTPS61	0	0	0	0	0	0.2	0	0	0	0	0	0	0	0	0	0	0	0	0	2.5
DcTPS62	0.9	0.4	0.3	0	0.1	0.3	0	0.1	0	0	0	2.2	0	0	1.3	0.3	0.7	0	1.1	0
DcTPS63	0	0	0	0	0	0	0.1	0	0	0	0	0	0	0	0	0	0	0	0	0
DcTPS64	0	0	0	0	0	0	0	0	0	0	0	0	0	0	0	0	0	0	0	0
DcTPS65	361.6	104.3	2.3	0.2	16.8	3695.1	4.2	1.7	59.1	0.4	0.5	0.9	526.8	0.1	381.3	52.2	1.7	3.1	691.6	3.3
