# Supplementary material for: The Terpene Synthase Gene Family of Carrot (Daucus carota L.): Identification of QTLs and Candidate Genes Associated with Terpenoid Volatile Compounds
Source: Front Plant Sci. 2017 Nov 9;8:1930. doi: 10.3389/fpls.2017.01930 (PMC5684173; doi:10.3389/fpls.2017.01930)
Supplement: Supplementary file 3 [file Table3.XLSX]

## Sheet: Suppl. Table 3
Supplementary Table 3 PCR primers used for RT-PCR
Gene	Primer	Sequence 5'---> 3'
β-Actin	DcAct-For	ACACTGGTGTGATGGTTGGA
	DcAct-Rev	TGGTGATAACTTGCCCATCA
Elongation factor EF1α	DcEF1-For	CTCAGGCTGATTGTGCTGTC
	DcEF1-Rev	AATCTGGTCAAGGGCTTCGA
DcTPS03	TPS03-2-For	CAGGAGGATTTCAAGGGGTTCA
	TPS03-2-Rev	GGGCTTGTTTTATTCCACCACC
DcTPS04	TPS04-For	CACAACCAAACATATGAGAGATTATG
	TPS04-Rev	GACACCATGTTCACGTTGGAAA
DcTPS05	TPS05-For	AAGTGAAACATGCCTTGGAACT
	TPS05-Rev	CATGAACAGCAAATCCATCACT
DcTPS11	TPS11-For	TAACAGGGGTGTACTTTGAGCC
	TPS11-Rev	AAACGATGGGAAGTACTGGGTC
DcTPS12	TPS12-3-For	AGGCTGTCTTTGCAATTGTTTC
	TPS12-3-Rev	CGGGCAGAAGTTGAATAGAATG
DcTPS26	TPS26-1-For	AGCCTGGGTATCAAAATTGGTT
	TPS26-1-Rev	CTGCTGTCAAGAAGTACGTATAGG
DcTPS27	TPS27-For	CAGAGGCTTGGAAATAATGAGAAGT
	TPS27-Rev	AGGCACGGCTAACAAGTTTACT
DcTPS29	TPS29-For	CTTTGCTGTGTGTGGTACCATG
	TPS29-Rev	GGTGTATATCCGGTTCTTCCCC
DcTPS38	TPS38-For	CCGACCGTGGAAGAGTATATGG
	TPS38-Rev	GGCATTGATATCGGGATGGGAT
DcTPS54	TPS54-1-For	CTTGAGGCAACAGGCTTTCAGT
	TPS54-1-Rev	CCTGGAGCATGTTATAGTCCAA
DcTPS55	TPS55-For	GATGGTGGAAGGGCATAGGGT
	TPS55-Rev	CGTTGGAAAACATTAGCTACTTCAT
DcTPS60	TPS60-For	GTTTGACAGTAATAGACGCTCT
	TPS60-Rev	TTCTTTGTGAACCCTGCCAAAC
