# Supplementary material for: The Terpene Synthase Gene Family of Carrot (Daucus carota L.): Identification of QTLs and Candidate Genes Associated with Terpenoid Volatile Compounds
Source: Front Plant Sci. 2017 Nov 9;8:1930. doi: 10.3389/fpls.2017.01930 (PMC5684173; doi:10.3389/fpls.2017.01930)
Supplement: Supplementary file 4 [file Table4.XLSX]

## Sheet: 4A-Leaves
Genotype	aTHUJ	aPINE	SABI	bPINE	bMYRC	aPHEL	oCYME	LIMO	OCIM	gTERP	TERP	LINA	BORN	TERPol	aTERP	bCYCL	BORNAc	dELEM	aLONG	aCUBE	bCARY	aCARY	GERM	aFARN	aBISA	aBISol	sum
01	7.49737	38.0153	319.298	14.6608	511.273	0	20.0195	844.195	0	25.1026	8.75367	0	0	0	0	6.8939	0	7.8512	12.7254	42.9732	875.982	236.061	530.573	19.2924	13.5863	3.71097	3538.46
02	16.9491	281.52	733.756	36.9079	590.79	3.03716	18.0553	172.777	62.763	46.9125	15.596	11.8216	0	2.76348	0	8.04691	8.36201	25.5865	0	72.7961	839.393	115.535	886.767	34.8615	14.8364	0	3999.83
03	0	277.173	3.31002	16.431	960.919	0	15.5349	260.309	64.4661	0	0	103.241	0	0	0	6.74736	0	17.3066	18.2043	84.6572	1420.08	158.451	695.804	90.5317	43.2801	8.05625	4244.5
04	0	229.878	3.08543	14.454	143.844	0	22.3589	49.7614	7.18192	10.1545	6.07754	5.48746	0	0	0	7.56345	12.4747	14.5312	4.09352	20.7129	688.525	102.993	125.239	17.8056	36.2373	0	1522.46
05	0	567.846	25.325	39.7698	300.163	0	13.7462	226.821	40.6897	7.18705	3.29479	17.4732	0	0	0	12.7389	44.5939	20.1947	2.71951	62.2104	613.32	112.265	790.501	85.6867	23.6042	0	3010.15
06	0	90.1647	6.39348	10.1596	2371.96	0	21.3542	301.515	63.6635	14.3252	2.9985	13.7935	0	0	0	14.6647	0	19.387	0	55.766	1050.29	165.428	895.582	61.6621	11.2874	0	5170.4
07	26.2982	335.191	1029.67	47.6351	1347.41	10.4274	21.5164	236.76	115.483	81.5771	26.2106	8.93754	0	14.6245	0	14.8743	6.86729	49.3414	24.9209	75.8447	1088.76	220.812	982.06	123.834	41.4567	0	5930.51
08	0	1200.32	25.0018	61.1701	554.493	0	17.786	542.285	0	12.0715	8.11614	0	0	0	0	11.2451	0	63.2313	33.3453	69.1445	1231.07	179.993	556.277	15.8043	7.70831	0	4589.06
09	6.59921	21.2286	258.65	11.5897	727.764	0	8.78021	91.2326	24.1478	21.5577	6.13688	2.54826	0	0	0	11.4922	0	8.60838	10.7215	55.9363	172.248	113.202	566.314	88.6662	37.5249	0	2244.95
10	11.068	17.5938	434.686	17.4732	1174.07	2.70649	8.0371	119.892	30.3092	29.8606	29.3535	11.0254	0	0	0	12.1858	0	5.58897	3.21768	41.802	305.067	66.6776	663.542	29.4333	144.363	7.11722	3165.07
11	3.29916	23.4432	211.293	8.43249	426.035	0	6.19407	567.931	23.9755	16.5843	6.47201	0	0	0	2.56447	11.9406	0	17.1664	15.2936	61.8785	663.471	105.943	682.131	61.4209	49.4038	10.17	2975.04
12	0	331.956	4.84706	15.273	233.556	0	8.55154	63.0038	138.245	0	0	0	0	0	0	11.9379	0	18.8738	0	81.4116	118.143	293.272	1093.04	33.0359	10.3495	0	2455.49
13	0	163.306	4.01825	12.2684	934.123	0	13.8671	181.757	42.2291	3.13835	0	7.2371	0	0	0	10.7881	22.4543	163.666	15.3896	72.7552	1612.16	175.015	776.139	139.897	10.8668	0	4361.08
14	0	214.711	6.5041	13.2646	1492.83	0	12.8595	162.521	14.8344	11.813	0	18.7904	0	0	0	14.2228	0	343.675	23.804	52.9125	1399.36	515.943	283.647	20.1489	23.2836	9.84146	4634.96
15	0	91.3554	0	6.38823	871.54	0	9.82042	80.3896	18.932	0	0	71.9451	0	0	0	25.3026	59.6026	93.9293	9.46514	40.3452	312.345	38.5663	234.661	14.1934	65.1315	0	2043.91
16	0	846.521	12.8698	39.6416	195.909	0	17.1747	117.226	9.2414	13.2261	5.52172	11.4615	0	0	0	9.05124	0	6.15538	10.2229	48.5442	368.404	57.8182	658.404	31.4967	25.1711	0	2484.06
17	6.39432	70.939	271.58	11.8667	380.099	0	9.71596	146.2	6.29281	18.6737	7.32374	0	0	0	0	8.47963	0	35.8803	19.0673	33.6576	667.139	90.7472	426.047	23.8291	21.6996	0	2255.63
18	0	26.1916	0	0	660.946	0	9.16231	58.727	3.10924	0	0	15.9969	0	0	0	9.98461	0	13.3771	10.4979	38.9199	443.731	84.5354	611.619	47.6354	20.7805	0	2055.21
19	0	0	0	6.76303	333.158	0	14.9095	1139.75	17.4097	11.083	0	0	0	0	0	11.4323	17.3823	20.5919	36.4505	31.9164	2433.03	207.439	79.4365	26.9326	12.2779	0	4399.96
20	0	0	7.44701	6.87434	1220.34	0	19.0907	107.593	111.133	13.392	2.97244	0	0	0	0	11.7882	0	203.612	32.082	92.3199	54.6406	105.151	516.126	45.8434	8.58803	0	2558.99
21	0	26.9213	0	2.75937	763.858	0	8.15377	72.2347	6.6788	0	0	0	0	0	0	8.90307	0	28.345	11.1507	23.787	626.695	129.102	164.519	5.93972	3.82017	0	1882.87
22	15.8182	17.983	539.021	19.2663	871.517	3.56538	13.75	105.333	17.92	55.3672	16.986	13.3507	0	15.745	6.14366	11.8155	0	5.00535	21.6655	42.3148	796.529	95.9758	406.78	109.864	115.908	0	3317.62
23	0	161.471	3.39161	9.88784	661.615	0	9.30283	122.877	8.28082	0	0	6.93183	0	0	0	10.5548	0	8.21606	9.88925	47.9772	428.259	106.891	374.688	30.7976	16.2657	0	2017.29
24	0	18.7868	0	0	339.851	0	7.12415	35.7831	0	0	0	0	5.59796	0	0	10.9128	0	84.4541	0	17.1557	268.714	49.617	201.097	9.84124	2.6409	0	1051.58
25	0	22.8083	101.638	7.3948	307.714	0	8.39183	51.3755	50.198	9.41191	0	0	0	0	0	8.48057	0	20.2578	0	20.8596	324.148	38.064	263.103	40.2749	28.162	0	1302.28
26	0	16.3353	0	7.74606	950.256	0	17.0473	124.218	58.5397	11.2596	86.68	10.2409	0	0	0	9.03114	109.101	20.8166	5.53736	35.7096	1212.57	663.802	233.067	17.5755	157.572	0	3747.1
27	13.5375	7.30985	478.789	16.2941	745.256	0	5.37625	168.523	9.64148	36.441	14.1646	0	0	0	0	8.88868	0	9.73879	4.16145	62.2011	1243.54	131.692	499.443	103.132	70.1761	9.40001	3637.7
28	0	130.274	107.017	13.2332	273.063	0	15.6439	63.154	130.549	15.8433	2.89836	8.70509	0	0	0	9.58541	0	21.4673	7.85454	86.3501	86.7981	93.1336	1146.76	28.1118	286.047	0	2526.49
29	20.2994	225.713	647.87	35.1846	602.577	8.42004	17.0632	141.12	98.8772	65.4644	21.1217	34.6598	0	0	0	9.09573	0	14.2605	9.64501	21.3365	160.849	28.7398	219.757	40.2198	30.3514	10.3068	2462.93
30	6.94585	28.8152	207.139	10.4699	520.066	4.54366	17.7382	71.1324	22.2642	26.7582	8.853	0	0	0	0	11.0174	0	8.61606	5.1057	15.283	490.456	147.757	104.804	34.7616	36.7978	10.902	1790.23
31	0	92.7298	7.42992	11.6417	1472.53	0	6.7337	118.499	11.1551	0	0	0	0	0	0	16.1834	15.5936	21.7842	6.82515	16.767	491.697	214.815	81.5001	36.3376	0	0	2622.22
32	47.9879	557.929	1574.99	69.6477	168.325	18.0734	17.465	291.726	80.602	144.109	74.4573	9.38129	0	19.4454	0	9.24356	21.5232	56.3227	13.3181	139.702	795.322	248.952	1293.41	145.283	93.4651	0	5890.68
33	11.3391	197.24	392.865	19.0417	165.204	0	8.57624	58.0318	8.28515	36.613	10.2572	0	0	0	0	10.0237	5.97672	46.0006	10.1227	81.2251	1482.63	199.599	1050.36	254.993	54.609	9.91284	4112.91
34	6.63774	8.58337	209.476	11.2413	353.039	3.36067	8.71327	230.46	22.3156	20.535	13.9457	0	0	0	0	10.9067	0	30.0665	20.852	34.6651	721.99	139.43	253.315	16.9569	188.887	5.69788	2311.08
35	6.48165	142.949	278.332	22.9515	90.3466	3.15894	9.51498	108.849	39.3154	32.8045	9.40099	0	0	0	0	7.97521	0	0	0	35.8601	877.349	275.599	343.004	60.1589	74.9995	0	2419.05
36	0	121.181	24.0454	19.5359	1654.79	0	11.2995	213.47	18.8979	12.6346	2.71847	0	0	0	0	9.27549	0	8.5986	14.7205	36.5313	398.647	121.726	451.039	13.9742	9.81225	0	3142.9
37	0	188.085	8.47595	13.7078	481.407	0	7.19177	75.6846	24.6125	0	7.08891	10.7489	0	0	0	9.18263	0	52.7409	11.6602	26.6064	180.829	45.6363	174.843	9.96032	11.6898	0	1340.15
38	58.904	107.175	1742.59	50.1189	136.945	20.9958	13.19	129.446	12.1727	190.973	55.5748	2.60441	0	30.8172	0	9.9734	13.5322	275.829	3.34344	134.14	118.084	110.099	1091.38	194.702	88.2308	0	4590.81
39	0	407.832	9.75687	19.106	111.781	0	2.56178	88.3782	21.1859	0	5.70968	0	0	0	0	7.93782	88.0711	15.7232	3.15602	35.7453	70.2693	536.343	286.764	45.7797	9.3146	12.2866	1777.7
40	0	144.327	11.3099	16.4491	1505.11	0	8.7674	234.501	78.8627	3.11847	0	7.36898	0	0	0	12.94	0	12.4921	15.2636	59.7071	310.485	133.229	671.827	67.8711	13.9008	0	3307.53
41	0	68.2573	158.784	9.02863	99.9109	0	7.21636	33.3261	0	14.5783	2.75306	0	0	0	0	7.72809	9.33955	30.3795	20.1769	28.6253	902.039	163.894	198.096	128.798	56.2577	0	1939.19
42	0	8.44047	0	2.55167	518.815	0	6.99787	53.4373	27.3312	0	0	6.17347	0	0	0	9.13034	0	42.6017	23.4573	25.9416	883.513	96.4099	276.268	42.5123	6.49099	6.4223	2036.49
43	0	69.9906	2.9566	4.83971	356.05	0	6.42084	44.0505	0	0	0	6.59249	0	0	0	7.18541	0	28.0629	19.9931	14.3462	80.1988	65.306	272.305	71.6918	3.09824	0	1053.09
44	0	120.554	2.64609	10.1223	691.132	0	12.5454	92.0399	6.83324	5.80488	0	2.76017	0	0	0	7.70589	6.22414	41.4304	18.0911	16.0714	345.514	205.454	123.495	3.76947	0	0	1712.19
45	0	356.624	7.83991	20.0019	139.06	0	18.6072	192.746	0	8.40334	2.67063	2.87591	0	0	0	6.50953	10.9456	44.3811	20.4389	8.78421	264.135	103.059	176.867	2.6391	0	0	1386.59
46	0	43.3333	2.75725	3.03238	437.548	0	8.26605	59.5031	17.8981	0	0	0	0	0	0	9.61927	0	29.385	22.2347	30.0341	943.524	109.617	253.959	102.158	28.5389	0	2101.41
47	0	53.3269	3.7554	4.30828	439.245	0	27.3997	80.2355	14.109	23.4079	0	0	0	0	0	8.45739	0	32.0117	23.8388	7.7705	90.9449	10.6369	124.66	0	6.9916	0	951.1
48	0	288.18	8.52225	23.3826	476.982	2.72074	19.9098	118.65	59.8163	12.7564	2.75324	6.4774	0	0	0	12.4274	0	33.2615	20.4316	58.5175	1717.6	294.891	538.63	90.2656	26.9459	0	3813.12
49	0	43.7733	0	4.10381	479.12	0	5.70599	49.8705	17.2598	0	0	6.46766	0	0	0	6.7663	8.59278	15.164	21.7651	45.2468	134.255	102.349	364.05	28.1944	6.64229	0	1339.33
50	12.2891	95.37	384.635	17.1292	498.776	5.67945	12.6369	74.6349	11.0884	42.1016	27.2626	16.553	0	2.75223	0	7.09218	29.0461	16.528	27.6324	39.2802	142.179	103.451	496.319	19.7121	59.3055	6.20085	2147.66
51	11.7307	29.05	334.352	13.8849	473.429	3.2745	18.3114	70.6059	18.3194	44.4381	13.8174	0	0	7.9397	0	8.22665	5.54045	179.288	16.8562	27.7893	173.659	26.0936	299.038	76.8892	157.1	0	2009.63
52	0	77.7109	3.00771	8.97125	781.086	0	7.22558	91.0241	37.209	0	0	16.0641	0	0	0	9.94224	9.25695	14.4144	24.5718	50.4275	525.587	814.822	450.882	127.258	17.6428	0	3067.1
53	15.4743	78.6601	457.752	17.7301	560.66	7.68921	10.9706	91.5312	10.2576	64.6925	19.0076	13.4563	0	17.5079	0	16.8608	0	53.705	19.28	381.403	1124.63	139.379	693.523	89.3972	40.6719	0	3924.24
54	0	21.9019	2.71041	4.18705	412.329	0	8.16272	84.3897	2.52011	4.64489	0	7.0626	0	0	0	9.93477	4.7705	9.58482	15.0354	9.79545	278.226	32.0251	435.989	84.7228	30.0819	0	1458.07
55	4.37444	55.6102	190.409	8.69148	310.029	0	22.1024	52.1715	9.92976	27.2375	9.83566	2.53378	0	7.50991	0	10.632	8.66568	25.6808	14.0829	8.4345	11.3692	185.432	375.288	171.855	2.51001	8.05763	1522.44
56	0	35.0316	0	0	126.852	0	7.29827	16.9257	0	0	0	0	0	0	0	9.65465	0	46.9707	12.7787	42.9078	195.728	60.5623	644.746	63.8426	28.2854	9.51639	1301.1
57	0	38.0667	0	3.71706	323.894	0	12.0179	41.2148	0	0	0	3.05239	3.00829	0	4.16456	11.2958	3.10252	45.0853	29.5973	25.4883	331.615	77.3681	191.713	15.9861	10.5026	3.79771	1174.69
58	0	93.3132	6.4266	8.7013	510.836	0	7.39109	64.5825	19.7404	0	0	9.46546	0	0	0	10.491	6.18763	19.8554	15.354	27.2234	65.6655	100.787	198.147	33.084	22.5482	0	1219.8
59	7.06339	58.0024	241.145	10.4542	390.114	0	7.78545	64.7023	36.4895	23.3969	6.85641	43.7832	0	0	0	10.8827	0	11.0973	9.14305	47.7575	432.423	129.11	281.64	42.9964	55.4501	0	1910.29
60	8.10357	67.2099	241.206	11.3681	595.157	2.64747	15.9872	90.6492	12.9367	34.746	10.8979	7.01566	0	9.11888	0	10.455	10.2928	271.625	15.0955	38.5803	218.376	98.9885	305.577	95.2901	6.74479	0	2178.07
61	5.44135	38.9521	202.687	7.229	38.7743	2.99121	9.89924	56.9276	25.6288	28.4528	8.91497	0	0	7.66592	0	8.4698	0	13.035	23.4367	32.2842	446.672	60.1807	351.466	27.7701	32.6812	0	1429.56
62	0	45.9609	7.09475	4.91287	535.129	0	10.1162	77.9485	12.7679	2.85656	0	0	0	0	0	12.9277	0	18.5758	18.6266	22.4727	337.918	39.2459	239.855	44.2736	9.8526	0	1440.53
63	0	25.9098	0	2.79366	631.695	0	8.46537	98.9899	53.7054	0	0	19.4905	0	0	0	21.2332	0	311.389	28.8465	44.0294	224.472	280.873	323.029	34.6594	6.91188	0	2116.49
64	0	26.2715	3.23561	3.71662	761.967	0	15.5746	74.3003	24.6393	7.0489	0	0	0	0	0	12.3435	6.52421	23.956	20.4849	8.7466	282.026	51.2319	74.0243	8.51894	6.28363	0	1410.89
65	9.18332	30.5118	294.075	10.2681	363.845	2.52717	8.73046	50.8362	6.17609	30.1241	9.2771	11.7461	0	0	0	13.3212	0	150.094	17.8696	40.6452	47.4256	38.5149	427.957	106.107	9.97525	0	1679.21
66	10.2494	20.093	307.576	14.6209	725.946	3.16403	7.21161	92.8736	33.1258	32.7301	10.7727	19.0627	0	2.88196	5.40518	11.467	0	16.0738	8.78696	15.6675	311.174	74.6998	149.882	65.9959	23.5785	0	1963.04
67	0	43.9262	137.405	7.7514	388.73	0	6.45443	47.6441	0	17.0575	5.90408	0	0	0	0	10.3638	6.23032	8.58239	15.7621	12.3668	599.625	52.1707	74.2262	24.0276	19.3972	5.62195	1483.25
68	0	125.946	8.97716	11.6636	340.783	0	15.471	139.663	12.1651	12.6286	0	54.67	0	0	0	9.26088	25.3123	3.60561	19.2844	43.9227	582.946	541.697	406.995	13.8598	12.482	0	2381.33
69	0	33.8207	0	3.28971	519.39	0	8.70098	51.8972	14.4846	2.95802	0	0	0	0	0	14.2454	0	4.67618	11.8047	13.8752	386.205	121.462	172.196	6.58969	13.8291	0	1379.42
70	0	209.551	12.5136	20.7727	1294.45	0	28.8018	395.411	125.046	19.1927	6.90525	22.0232	0	0	0	13.2216	15.6063	33.8137	16.0878	53.9033	721.77	185.375	568.625	153.477	24.2721	10.8289	3931.64
71	10.3369	194.783	291.5	17.7141	455.249	3.08067	11.6684	81.5986	16.0337	43.1911	11.9905	11.4802	0	8.63132	0	10.3278	6.26848	59.4109	17.1764	37.8047	957.063	97.7828	392.139	53.4387	95.4116	0	2884.08
72	0	295.301	17.1968	26.9097	1401.9	0	29.2434	251.266	12.7323	13.7409	2.88836	14.2563	5.59126	0	0	8.54717	8.04786	24.3053	31.2648	37.5633	817.526	309.93	760.247	199.192	9.56677	0	4277.22
73	0	167.655	0	12.5186	477.632	0	7.04643	68.0693	6.16207	0	0	10.5092	0	0	0	9.13469	6.74899	3.28659	13.1065	23.8463	242.428	31.7728	208.475	8.71191	38.2623	0	1335.37
74	0	95.1773	15.7539	76.0621	876.58	0	8.94701	134.727	18.8734	7.80675	0	0	0	0	0	11.3539	0	7.33283	21.0904	27.5388	12.0199	32.495	86.0206	11.7091	61.9704	0	1505.46
75	11.6091	27.0281	337.282	14.7601	611.619	2.51023	12.5223	81.1592	37.4179	41.7883	12.4021	0	0	0	0	11.0958	8.36158	5.30143	7.81963	34.2069	487.697	218.01	322.95	36.8793	77.094	0	2399.51
76	0	20.3389	4.91913	9.06144	1027.94	0	7.86019	97.7168	14.199	2.91339	0	12.1002	0	0	0	10.5958	0	21.2959	0	35.8035	463.118	494.219	294.368	31.5471	14.3545	0	2562.35
77	0	717.443	15.3038	42.0298	365.657	0	14.9047	137.744	62.3691	10.9052	5.83584	24.7028	5.87762	0	0	14.0137	228.199	11.5336	3.40251	46.3475	742.546	135.178	409.032	25.6651	18.0356	7.21838	3043.94
78	2.97874	152.899	116.66	11.9938	358.505	2.65407	8.62603	55.4599	15.6091	17.0526	4.1615	0	0	0	0	12.8826	0	0	7.04077	14.2131	575.786	91.2132	73.4831	18.3248	18.6208	0	1558.16
79	7.96272	8.87074	199.071	10.8591	858.023	3.21017	22.3726	94.6106	0	40.9269	11.0396	11.4721	0	9.65457	0	9.95444	5.42701	9.64121	11.4379	22.9671	343.846	111.054	309.25	10.6399	56.2361	0	2168.53
80	0	8.85215	5.65785	5.804	743.109	0	14.0774	79.0548	36.8745	5.2558	0	5.84065	5.85873	0	0	10.8603	14.0281	9.65857	0	4.28404	293.855	84.5263	186.501	39.0998	2.67504	0	1555.87
81	6.58317	23.1086	262.438	3.80933	560.004	0	9.97922	68.1874	6.92927	28.5304	10.2277	18.4492	0	0	0	9.36717	6.90016	24.5732	0	41.9243	903.799	288.505	606.62	19.6867	46.3168	3.27467	2949.21
82	0	3.01437	2.71305	6.66305	875.433	0	2.82379	101.755	0	0	0	8.17505	0	0	0	10.2719	7.06259	12.489	5.20669	37.1037	70.3272	378.356	422.096	19.0581	11.2347	9.84314	1983.62
83	0	60.3599	6.41661	13.576	1535.11	0	7.57046	134.008	6.65454	0	0	0	0	0	0	10.9259	11.7277	8.29491	5.42925	22.3702	315.27	44.2703	266.13	39.7236	10.1013	11.7045	2509.64
84	21.0033	269.456	588.154	33.2021	691.331	12.3486	16.5498	212.929	19.2043	70.6122	22.7919	63.8276	0	9.47207	6.21756	7.29458	26.8255	10.1539	5.64794	34.6747	359.637	82.3813	466.187	115.22	18.8441	6.71227	3170.68
85	0	10.69	4.57934	5.0495	1124.24	0	10.0888	138.269	13.1657	2.71258	0	0	0	0	0	10.9088	0	155.44	16.8604	38.6271	22.9799	29.4425	143.897	126.199	11.1641	17.6272	1881.94

## Sheet: 4B-Roots
Genotype	aPINE	SABI	bPINE	bMYRC	aPHEL	oCYME	LIMO	OCIM	gTERP	TERP	BORN	TERPol	bCYCL	BORNAc	bCARY	GERA	bFARN	bBISA	CARYox	LINAis	Sum
01	77.8304	889.338	670.797	254.803	18.721	397.736	282.118	0	339.245	1090.37	26.3999	39.7878	6.82932	1400.72	593.676	28.1203	393.767	120.585	26.3079	93.4315	6750.58
02	234.632	1281.72	419.377	218.229	13.2118	183.005	120.904	7.74425	86.4724	220.76	0	40.6148	9.21204	94.1266	90.2156	25.7514	10.5145	103.641	18.3143	14.0585	3192.5
03	478.017	41.6975	980.901	378.412	24.5276	167.233	358.265	12.5403	112.844	2384.57	2.51272	0	8.16753	247.54	92.5897	0	11.2166	144.401	9.58837	21.2356	5476.25
04	708.343	39.0875	467.178	138.601	7.35032	370.965	131.118	7.74686	330.667	384.002	5.22433	0	19.58	255.18	928.045	56.5568	77.6002	144.237	19.3873	0	4090.87
05	709.614	53.563	1656.05	204.026	10.8963	812.187	253.93	22.9466	313.822	1038.56	0	0	24.5614	19.2239	1840.52	83.4173	197.49	67.7621	73.6894	22.7355	7405
06	48.5091	0	24.014	59.791	0	89.0857	50.7546	0	178.703	363.658	12.6432	0	5.73372	838.298	501.551	0	33.8864	78.6029	13.0255	40.4859	2338.74
07	1043.63	226.412	239.385	182.3	0	55.8096	122.946	11.2795	160.634	70.0839	8.17534	0	8.30058	246.76	2754.69	60.6731	263.85	102.772	11.9078	19.4798	5589.09
08	75.7041	3.45579	69.2997	28.5933	0	58.5445	46.5408	0	104.549	87.7879	0	0	3.10626	10.6505	452.302	0	33.8014	16.3098	11.1362	7.81492	1009.6
09	1047.1	1993.1	288.559	2440.38	20.2873	1264.7	549.399	25.0484	354.744	293.003	61.6665	41.4493	8.91001	2673.42	11.2176	8.03751	88.2024	74.6182	5.55626	0	11249.4
10	34.2952	396.928	250.373	268.502	6.01891	149.59	102.222	0	28.9614	119.928	0	23.1983	10.626	109.352	23.0565	0	5.45979	82.1409	13.8216	0	1624.47
11	367.942	1849.18	1048.37	852.13	28.8638	158.214	963.576	24.5016	391.953	1479.41	0	0	5.6446	55.1431	68.2722	0	8.47825	85.8932	4.15661	55.2623	7446.99
12	249.278	41.3434	707.029	147.656	18.9302	208.062	197.101	21.5101	501.335	1577.72	13.9032	0	0	508.358	0	23.3265	274.354	88.095	4.29936	0	4582.3
13	136.476	11.6489	98.6097	147.759	7.02712	55.2259	105.303	6.03795	141.594	817.248	10.6296	0	8.0534	922.072	2512.95	42.7198	173.941	86.6213	13.7232	26.7336	5324.38
14	990.751	46.0585	556.891	729.6	24.9902	394.848	389.668	31.8134	1084.43	1837.57	40.5227	0	12.702	1746.51	0	95.6438	1309.59	0	53.3205	411.56	9756.47
15	60.0591	10.2517	118.198	935.023	6.10156	57.8529	124.347	21.8843	98.5784	402.657	31.8318	0	6.68464	988.507	903.345	23.9435	66.0343	176.558	10.1695	42.817	4084.84
16	624.464	89.1325	891.072	207.11	34.5346	608.52	352.84	0	1619.06	3424.05	0	0	9.44468	0	2012.65	23.5538	136.346	248.12	22.8088	24.8742	10328.6
17	376.696	102.929	199.771	144.819	7.78374	131.451	144.931	6.90119	261.658	374.566	8.35501	0	8.66188	252.389	3940.74	28.7207	265.065	21.4977	16.3145	9.59456	6302.84
18	591.327	73.4312	1014.37	347.918	5.154	776.505	171.598	6.91342	113.076	124.296	8.6351	0	14.946	539.838	350.427	119.029	33.2344	182.104	31.7405	0	4504.54
19	21.938	23.3687	176.928	70.018	2.87723	93.4084	463.837	8.23377	20.865	211.952	0	0	21.0176	256.173	311.166	102.83	29.3316	106.744	36.758	15.6762	1973.12
20	67.5281	29.7494	474.655	166.135	15.0694	836.572	193.925	28.9276	787.535	174.815	14.7011	0	12.6668	507.188	6.33007	71.4322	5.6117	102.142	0	13.5374	3508.52
21	38.0718	8.5553	204.971	462.034	0	59.6512	112.093	9.34826	141.959	115.101	0	0	5.90146	193.312	75.4719	12.4885	167.433	92.7193	0	69.0448	1768.16
22	129.138	211.113	143.912	271.817	12.963	67.317	182.731	24.901	178.79	1561.85	24.3456	0	7.17329	1519.59	2984.35	16.7347	213.976	79.8747	15.7046	116.76	7763.04
23	1161.01	41.7146	700.224	274.755	6.17857	7.25316	202.633	0	23.2168	444.81	0	0	5.78199	60.2605	13.2746	0	0	126.076	0	22.6634	3089.85
24	45.3721	7.07454	58.162	260.667	0	55.2336	31.4657	0	59.0501	12.3596	0	0	9.08255	6.20247	3700.64	32.1304	294.734	39.5511	57.8873	0	4669.62
25	182.157	66.1472	363.481	128.27	6.97175	25.0262	131.845	20.3957	8.79994	669.365	0	0	10.7129	39.9113	476.592	39.7942	36.4391	69.7818	21.0373	27.3163	2324.05
26	507.289	18.8266	29.608	560.427	27.7469	113.999	270.853	17.3773	359.659	2652.71	10.9463	0	6.27645	851.28	9.11304	0	0	70.7303	0	0	5506.84
27	73.1697	1614.67	307.025	1071.97	36.6863	460.837	652.513	19.7807	592.881	4001.93	60.4358	0	18.4818	5102.66	4977.53	0	366.543	194.904	113.264	226.706	19892
28	309.375	896.139	264.618	113.404	9.91578	229.079	176.755	51.6277	158.939	99.2054	0	19.5167	12.6983	310.861	29.6879	34.8949	7.74691	362.408	0	0	3086.87
29	301.324	688.812	642.288	620.403	42.4235	67.301	400.594	19.5633	125.08	4278.72	0	0	7.64832	6.20876	1362.89	0	98.6317	101.43	12.121	0	8775.44
30	429.724	458.356	187.465	502.566	13.3896	421.707	246.514	10.2433	346.557	575.385	0	19.6416	29.8646	114.447	2920.92	102.907	321.354	145.031	48.9159	119.213	7014.2
31	555.814	25.138	118.951	355.34	59.3114	212.821	529.192	28.3306	827.726	5869.72	95.392	0	10.87	5285.85	1946.51	42.061	388.093	142.139	7.37363	85.0079	16585.6
32	318.331	341.399	122.492	130.373	40.3491	40.3286	393.636	0	81.8738	4398.66	0	0	6.99429	91.9397	1690.19	21.7978	118.017	29.1895	14.9702	0	7840.54
33	91.5335	804.835	144.996	98.0666	10.122	130.044	119.096	6.31949	233.035	524.441	0	10.0297	11.9908	245.202	1748.42	42.7429	130.659	101.736	23.8866	19.2961	4496.46
34	199.666	427.431	201.519	608.79	19.0746	173.756	370.821	9.78219	540.646	1445.96	0	0	8.5382	183.215	33.3681	11.4969	2.6139	170.319	0	25.9979	4432.99
35	1265.13	62.0764	243.811	104.165	2.54548	75.0041	82.9151	0	126.458	326.723	0	0	8.21418	108.896	1573.05	41.6362	203.458	76.1539	6.97373	7.19435	4314.4
36	310.637	14.113	86.489	113.438	10.762	92.5854	121.022	0	135.182	1067.9	0	0	6.70941	215.198	1365.74	7.51407	175.879	44.8756	9.79063	27.407	3805.25
37	684.912	29.0195	104.355	660.678	9.48223	47.3254	271.454	38.7558	41.2995	1158.24	31.0548	0	9.92396	1090.05	1767.45	28.8377	438.532	368.317	19.2452	123.637	6922.57
38	674.996	1544.35	3769.28	487.421	57.2538	396.3	707.125	6.32114	784.023	4064.88	6.86285	0	9.19912	590.37	13.8121	33.693	15.631	80.9645	0	0	13242.5
39	778.415	38.4059	107.198	309.374	110.522	245.417	998.995	26.4648	292.946	9606.67	0	0	21.083	234.934	11.3247	96.6714	396.846	57.47	0	69.4319	13402.2
40	121.394	21.4107	45.766	228.368	2.55489	98.9777	96.0045	8.06807	58.5772	478.636	0	0	12.8063	0	1256.8	83.4873	162.636	83.7047	24.3759	18.8681	2802.44
41	357.495	33.2752	51.4978	66.4859	0	46.5517	59.7562	0	29.0183	136.942	0	0	10.6397	167.721	1647.2	46.5545	203.701	42.231	44.7296	0	2943.8
42	70.3995	9.42054	33.152	145.245	0	175.304	45.2409	12.543	71.8023	193.245	0	0	15.475	95.0921	2565.14	156.677	187.8	128.478	57.5768	63.9686	4026.57
43	157.912	34.0073	55.2509	226.632	0	300.42	79.3755	0	440.11	80.454	0	0	12.6049	3.43761	616.924	100.372	609.385	191.368	9.72052	73.713	2991.69
44	721.517	18.3839	253.296	355.37	12.7881	124.283	154.526	9.90194	281.191	1425.26	11.7224	0	4.50673	185.237	1231.13	40.4776	311.9	62.1934	6.78994	85.0975	5295.58
45	1821.35	100.21	345.563	419.173	59.5147	39.9786	757.648	0	55.3868	5864.12	20.3346	0	8.61974	865.497	3294.84	47.4333	333.64	13.3875	18.7091	7.66989	14073.1
46	144.681	5.97136	129.307	170.591	14.7172	40.9731	172.269	9.82828	52.7687	1494.99	14.1496	0	9.61417	1262.95	1371.05	50.8521	96.5741	102.392	9.05118	0	5152.73
47	293.996	25.5862	132.339	819.657	102.766	227.809	889.691	36.5829	401.118	15005.4	10.613	0	17.7029	597.92	74.3606	23.1503	8.80496	172.551	0	67.42	18907.5
48	47.1613	11.1289	434.664	186.857	11.5928	80.0764	99.8191	319.386	195.926	194.25	28.5498	0	5.89751	904.425	207.729	38.8966	250.666	126.057	0	14.3436	3157.43
49	25.9294	5.27261	2.50885	32.8222	0	20.2612	21.5587	0	8.05607	70.3625	50.9402	0	28.7355	565.412	50.1484	124.624	90.674	38.6334	0	21.2473	1157.19
50	10.451	16.6441	0	14.092	0	30.7408	39.4702	0	6.95981	383.683	13.7347	0	19.7731	265.363	25.0553	121.462	13.3807	21.5422	0	0	982.351
51	433.604	456.212	93.6978	306.417	7.78203	114.297	135.463	9.04993	304.695	222.567	0	2.76146	9.69799	381.804	1450.42	33.3946	108.227	218.991	19.3718	107.703	4416.15
52	252.683	15.5053	30.5396	233.988	9.63714	61.2204	126.255	10.5107	161.825	1165.53	7.22083	0	0	464.034	45.0408	37.6706	210.281	107.828	0	192.689	3132.46
53	502.798	3148.02	234.002	1546.28	16.3246	44.1696	266.169	26.0991	163.219	269.024	0	64.962	11.2166	0	1858.89	50.3498	133.207	72.4652	28.3372	5.23216	8440.76
54	199.273	11.7226	71.0161	390.589	3.16875	84.728	127.865	8.15076	103.87	281.71	0	0	11.7281	69.2843	1858.33	93.6904	138.249	342.716	15.9256	325.14	4137.16
55	2757.23	8698.35	560.376	3289.61	85.0838	1024.46	1051.67	75.4915	2979.43	4659.51	31.5466	125.653	0	2097.69	42.8302	13.9942	594.714	325.506	0	299.563	28712.7
56	2268.96	60.9487	507.534	5087.78	10.3468	40.1113	762.747	78.132	49.5705	509.123	0	0	9.48846	193.879	329.319	27.8483	30.7232	377.773	8.89373	84.4445	10437.6
57	5137.73	75.8004	785.698	362.734	25.5378	203.284	304.319	6.25373	355.584	2494.1	0	0	12.1805	12.8453	4371.09	60.1108	440.356	163.069	57.3159	167.99	15036
58	252.441	19.5517	286.045	807.063	19.6279	42.6804	245.73	41.8632	56.109	2507.16	0	0	4.07831	9.89056	116.271	29.2302	119.6	64.6039	0	122.721	4744.67
59	265.902	281.394	79.8633	83.4852	5.74015	126.57	52.6694	11.4224	243.788	227.134	0	0	0	233.137	1488.94	27.6266	149.707	72.096	8.38819	6.48703	3364.35
60	964.54	676.548	441.371	353.677	16.6919	256.081	257.231	24.7567	541.607	1004.4	46.9379	21.0003	11.369	1556.11	2349.07	60.6654	515.9	216.925	16.2955	197.101	9528.27
61	290.644	1180.86	93.759	98.755	7.39194	111.636	154.605	12.6167	152.289	111.078	0	0	6.19746	99.0755	978.407	18.1891	73.6878	109.736	16.6735	0	3515.6
62	903.151	56.6261	212.694	636.583	63.1639	450.501	697.985	110.565	761.868	8668.12	22.4648	0	12.5329	1834.99	2763.14	52.8533	205.933	347.716	40.418	0	17841.3
63	69.2729	20.6482	58.1441	734.144	2.70711	280.045	108.017	92.3353	1161.31	544.375	0	0	6.70477	7.7881	54.0357	24.8544	95.7059	63.8124	0	9.69047	3333.59
64	347.142	25.455	589.332	263.548	7.8994	313.369	136.818	19.1467	401.154	168.995	8.8634	0	10.6368	367.935	2135.24	73.1153	264.457	219.63	38.5646	492.981	5884.28
65	1694.34	6611.02	264.317	1878.26	78.3542	291.812	778.606	68.2196	1305.78	3387.68	11.1494	67.7861	0	1275.88	14.8009	29.5857	14.9162	191.407	0	112.893	18076.8
66	42.9664	135.425	207.548	228.464	0	30.3318	72.6355	14.6471	53.7655	171.067	6.84637	0	8.26798	367.657	1097.24	66.5516	159.306	102.273	10.8332	14.0452	2789.87
67	220.639	411.307	337.11	307.298	10.7933	249.705	203.029	6.06688	445.604	569.145	13.608	10.5728	9.02157	639.965	132.838	34.5273	12.3981	332.627	0	36.2989	3982.55
68	144.935	7.10466	20.2537	58.2122	0	48.6225	62.223	0	76.3219	400.601	15.4231	0	11.5588	418.158	674.341	98.2398	120.62	47.522	5.96995	13.2054	2223.31
69	189.624	17.0346	134.502	1415.82	13.1945	107.197	272.642	49.1847	160.592	1697.62	0	0	12.8419	152.18	2253.78	65.9982	308.078	56.9935	23.9425	26.9479	6958.18
70	396	17.3453	145.585	263.331	0	48.2998	141.17	27.5419	38.4335	456.258	0	0	11.5645	20.9903	905.998	119.993	245.089	204.47	27.3853	66.1449	3135.6
71	149.279	56.4164	40.6158	74.3351	0	53.2199	59.7514	2.59126	245.19	191.988	0	0	2.72494	42.8871	654.757	8.49586	49.0271	112.383	0	38.4241	1782.09
72	202.991	20.0638	171.335	405.251	5.40799	113.471	136.615	5.25618	363.155	162.971	20.6746	0	7.12732	730.462	1640.94	12.6533	167.693	39.5401	5.87196	5.57768	4217.06
73	39.8689	17.3444	153.394	95.6667	0	254.066	88.6174	0	478.553	457.692	31.4986	0	6.50357	852.608	663.723	15.7882	50.7818	120.593	6.29023	15.9413	3348.93
74	151.887	25.7373	103.322	544.109	7.57477	137.572	160.573	22.1459	165.341	725.767	16.0261	0	9.23534	1334.79	9.59132	36.2659	0	49.9163	0	84.0567	3583.91
75	79.4523	38.8083	76.3898	40.7311	0	52.2886	70.3857	0	45.1562	377.194	0	0	6.0555	163.622	856.067	9.53771	74.4858	11.4152	9.63062	17.8064	1929.03
76	843.037	28.4113	139.834	1445.88	11.6993	75.5256	247.677	39.0746	101.199	121.439	8.46105	0	10.4941	185.566	964.939	62.5737	424.857	127.898	3.19863	74.8309	4916.59
77	57.1863	6.95653	81.229	37.3829	0	111.701	52.8561	10.8674	231.582	498.082	0	0	7.09513	6.8024	1498.88	50.1386	146.522	102.599	2.75443	17.6289	2920.26
78	131.963	53.4981	51.2111	69.5831	0	28.2174	60.9414	5.64816	39.5111	268.286	0	0	3.71099	50.5619	1019.31	23.1261	112.019	36.0378	7.07856	69.0483	2029.76
79	114.396	66.3239	28.2332	149.469	0	33.4783	50.474	5.43433	40.1944	37.5662	19.0188	0	10.1871	610.831	1670.45	94.1867	215.392	129.672	0	105.247	3380.56
80	484.868	18.7168	303.958	256.2	0	33.7382	139.87	33.8868	40.1856	420	12.9451	0	18.3636	567.612	2239.73	144.622	361.095	158.657	16.4878	143.245	5394.18
81	331.851	1299.66	147.583	650.016	14.6296	158.253	172.829	18.7877	455.179	518.312	0	8.11317	8.67822	161.505	2103.77	39.8419	340.812	122.202	7.79869	41.5577	6601.38
82	26.6383	13.1984	120.377	93.7188	0	60.9145	43.1753	6.40207	109.946	170.133	9.04052	0	0	431.171	0	25.681	189.753	89.2574	0	131.541	1520.95
83	187.521	15.0468	57.2735	390.836	16.9229	194.332	288.084	0	310.555	2354.43	307.288	0	7.20097	14050.5	179.492	12.5727	16.5524	145.966	0	76.3283	18610.9
84	214.849	98.3529	42.9026	94.3535	0	80.5915	83.7131	0	229.038	60.8881	0	0	2.84567	9.17209	345.8	17.0934	182.921	90.9563	0	52.9946	1606.47
85	26.7197	5.6271	3.86581	136.152	0	119.378	48.2634	3.43514	85.7614	26.2103	0	0	10.3511	48.2036	6.06901	131.466	0	540.776	0	65.509	1257.79
