# Supplementary material for: The Terpene Synthase Gene Family of Carrot (Daucus carota L.): Identification of QTLs and Candidate Genes Associated with Terpenoid Volatile Compounds
Source: Front Plant Sci. 2017 Nov 9;8:1930. doi: 10.3389/fpls.2017.01930 (PMC5684173; doi:10.3389/fpls.2017.01930)
Supplement: Supplementary file 6 [file Table6.XLSX]

## Sheet: 6A-Roots
Supplementary Table 6 A: Significant marker trait associations under the QTL peak area for volatile compounds in roots (LOD ≥ 5.91).
Tissue	Trait	QTL	Marker1	Chromosome	Position	LOD
root	aPHEL	QTL_r_aPHEL_9	DCARv2_Chr9_16405410	9	16405410	6.44991
root	aPINE	QTL_r_aPINE_6	DCARv2_Chr6_6015083	6	6015083	7.06121
root			DCARv2_Chr6_6015140	6	6015140	6.8245
root			DCARv2_Chr6_6015279	6	6015279	7.02804
root	bBISA	QTL_r_bBISA_9	DCARv2_Chr9_20559777	9	20559777	6.57148
root	bMYRC	QTL_r_bMYRC_7	DCARv2_Chr7_34705064	7	34705064	5.91123
root	BORN	QTL_r_BORN_5.1	DCARv2_Chr5_30630334	5	30630334	6.18137
root	BORN	QTL_r_BORN_5.2	DCARv2_Chr5_41039603	5	41039603	6.86779
root	BORNAc	QTL_r_BORNAc_5.1	DCARv2_Chr5_30630334	5	30630334	6.02841
root	BORNAc	QTL_r_BORNAc_5.2	DCARv2_Chr5_41039603	5	41039603	6.52876
root	bPINE	QTL_r_bPINE_3	DCARv2_Chr3_271970	3	271970	6.05488
root			DCARv2_Chr3_272004	3	272004	6.05488
root	bPINE	QTL_r_bPINE_7	DCARv2_Chr7_15005706	7	15005706	6.26134
root	bPINE	QTL_r_bPINE_8	DCARv2_Chr8_28567181	8	28567181	6.63853
root	gTERP	QTL_r_gTERP_8	DCARv2_Chr8_17369159	8	17369159	6.03301
root	OCIM	QTL_r_OCIM_1	DCARv2_Chr1_31849093	1	31849093	5.97343
root	OCIM	QTL_r_OCIM_3	DCARv2_Chr3_39077370	3	39077370	6.65582
root			DCARv2_Chr3_39077371	3	39077371	6.65582
root	OCIM	QTL_r_OCIM_8	DCARv2_Chr8_30233695	8	30233695	6.06031
root	OCIM	QTL_r_OCIM_9	DCARv2_Chr9_31325976	9	31325976	5.96044
root	SABI	QTL_r_SABI_4.1	DCARv2_Chr4_31232041	4	31232041	5.95248
root	SABI	QTL_r_SABI_4.2	DCARv2_Chr4_34821011	4	34821011	6.08811
root	SABI	QTL_r_SABI_7	DCARv2_Chr7_28316072	7	28316072	6.41295
root	TERPol	QTL_r_TERPol_4	DCARv2_Chr4_31232041	4	31232041	7.14149
root	TERPol	QTL_r_TERPol_7	DCARv2_Chr7_28316072	7	28316072	6.38047
1 Significant associated markers within the QTL region. QTL peak marker is marked in bold.

## Sheet: 6B-Leaves
Supplementary Table 6 B: Significant marker trait associations under the QTL peak area for volatile compounds in leaves (LOD ≥ 5.91).
Tissue	Trait	QTL	Marker1	Chromosome	Position	LOD
leaf	aCUBE	QTL_l_aCUBE_4	DCARv2_Chr4_3072815	4	3072815	5.96477
leaf	aTERP	QTL_l_aTERP_5	DCARv2_Chr5_304852	5	304852	6.04797
leaf	aTERP	QTL_l_aTERP_7	DCARv2_Chr7_33748718	7	33748718	6.65028
leaf	aTHUJ	QTL_l_aTHUJ_7	DCARv2_Chr7_16169936	7	16169936	6.14427
leaf	BORN	QTL_l_BORN_2	DCARv2_Chr2_157069	2	157069	5.9434
leaf	BORNAc	QTL_l_BORNAc_2	DCARv2_Chr2_40042516	2	40042516	6.01711
leaf	BORNAc	QTL_l_BORNAc_7	DCARv2_Chr7_399885	7	399885	6.11139
leaf	TERP	QTL_l_TERP_1	DCARv2_Chr1_6153146	1	6153146	5.93059
leaf	TERP	QTL_l_TERP_3	DCARv2_Chr3_11678474	3	11678474	6.14795
1 Significant associated markers within the QTL region. QTL peak marker is marked in bold.
