# Supplementary material for: The Terpene Synthase Gene Family of Carrot (Daucus carota L.): Identification of QTLs and Candidate Genes Associated with Terpenoid Volatile Compounds
Source: Front Plant Sci. 2017 Nov 9;8:1930. doi: 10.3389/fpls.2017.01930 (PMC5684173; doi:10.3389/fpls.2017.01930)
Supplement: Supplementary file 7 [file Table7.XLSX]

## Sheet: Suppl. Table 7
Supplementary Table 7
	Predicted		Predicted
Gene name	Subfamily	Protein length	No. of Exons	RRX8W motif	DDXXD motif	NSE/DTE motif
DcTPS01	TPS-a	560	7	RRX8W	DDXXD	LCDDMTGHEFE
DcTPS06	TPS-a	580	7	no	DDXXD	LMNDIVGHEVE
DcTPS07	TPS-a	563	7	RSX8W	DDXXD	LSDDIVGHEFE
DcTPS08	TPS-a	546	7	RRX8W	DDXXD	LTDDIVGHE
DcTPS11	TPS-a	551	7	RNX8W	DDXXD	LSDDIVGHEFE
DcTPS13	TPS-a	563	7	RRX8W	DDXXD	LTDDMIELEAE
DcTPS15	TPS-a	551	7	RRX8W	DDXXD	FTDDMAEYEVLQE
DcTPS34	TPS-a	563	7	RSX8W	DDXXD	LSDDIVGHEFE
DcTPS35	TPS-a	563	7	RSX8W	DDXXD	LSDDIVGHEFE
DcTPS36	TPS-a	564	7	RKX8W	DDXXD	LHDDIVGHEFE
DcTPS37	TPS-a	558	7	RKX8W	DDXXD	LTDDIVGHEFE
DcTPS38	TPS-a	567	7	RRX8W	DDXXD	LLDDMVEFEGE
DcTPS39	TPS-a	556	8	RRX8W	DDXXD	LTDNIAEDEV
DcTPS40	TPS-a	547	8	no	DDXXD	LNNDMRDYEDE
DcTPS41	TPS-a	535	7	no	DDXXD	LNNDMRDYEDE
DcTPS42	TPS-a	541	7	RPX8W	DDXXD	IINDIVGYEEE
DcTPS50	TPS-a	546	8	RKX8W	DDXXD	LTDDIVGHEFE
DcTPS53	TPS-a	560	7	RNX8W	DDXXD	MNDIVGHEIE
DcTPS61	TPS-a	598	7	no	DDXXN	INDIAGFEE
DcTPS63	TPS-a	482	7	RSX8W	DDXXD	LSDDIVGH
DcTPS64	TPS-a	479	7	RKX8W	no	LGNDIVGHENE
DcTPS65	TPS-a	543	7	RPX8W	NDXXD	INDIVGYEDE
DcTPS02	TPS-b	594	7	RRX8W	DDXXD	LTNDLGTSSDE
DcTPS03	TPS-b	589	7	RRX8W	DDXXD	LADDYGTSSDE
DcTPS04	TPS-b	608	7	RRX8W	DDXXD	LADDMATSSHE
DcTPS05	TPS-b	550	7	RRX8W	DDXXD	IIDDYGTSSDE
DcTPS09	TPS-b	589	7	RRX8W	DDXXD	LTNDLGTSAAE
DcTPS10	TPS-b	588	7	RRX8W	DDXXD	LSDDYGTTTSDE
DcTPS12	TPS-b	551	7	RRX8W	DDXXD	IVDDYGTSSDE
DcTPS14	TPS-b	647	7	RRX8W	DDXXD	TNDLGTSSHE
DcTPS16	TPS-b	632	7	no	DDXXD	LCNDLASFTRE
DcTPS17	TPS-b	551	7	RRX8W	DDXXD	IIDDNGTSSHE
DcTPS18	TPS-b	535	8	RRX8W	DDXXD	IVDDNGTSSDE
DcTPS20	TPS-b	552	7	no	DDXXD	IVDDYGTSSDE
DcTPS21	TPS-b	551	7	RRX8W	DDXXD	IVDDNGTSSHE
DcTPS22	TPS-b	586	7	RRX8W	DDXXD	LADDYGTSSAE
DcTPS24	TPS-b	591	7	RRX8W	DDXXD	LSDDYGTGSAE
DcTPS26	TPS-b	570	7	RRX8W	DDXXD	LADDMGTSSHE
DcTPS27	TPS-b	593	8	RRX8W	DDXXD	LADDMATSSPE
DcTPS30	TPS-b	609	7	RRX8W	DDXXD	LADDMGTSYHE
DcTPS31	TPS-b	596	7	RRX8W	DDXXD	ITDDMGTSYHE
DcTPS32	TPS-b	547	7	RRX8W	DDXXD	LTNDLGTSSEE
DcTPS33	TPS-b	593	7	RRX8W	DDXXD	LTNDGTSSVK
DcTPS43	TPS-b	562	7	no	DDXXD	CNDLGNYAVE
DcTPS44	TPS-b	582	7	no	DDXXD	CNDLGNFAVE
DcTPS47	TPS-b	512	7	no	DDXXD	SDDYGTSS---
DcTPS48	TPS-b	587	7	RRX8W	DDXXD	LADDYGTSSAE
DcTPS49	TPS-b	592	8	RRX8W	DDXXD	LADDFGTSSNE
DcTPS51	TPS-b	533	7	RRX8W	DDXXD	IVDDYGTSSDE
DcTPS52	TPS-b	587	7	RRX8W	DDXXD	ITDDIATTSDGE
DcTPS54	TPS-b	588	7	RRX8W	DDXXD	LADDMGTSSHE
DcTPS55	TPS-b	598	7	RRX8W	DDXXD	LADDMATSTHE
DcTPS58	TPS-b	593	7	RRX8W	DDXXD	TNDLGTSSEE
DcTPS62	TPS-b	506	7	RRX8W	DDXXD	TNDLGTSSDE
DcTPS25	TPS-c	826	15	no	no	no
DcTPS57	TPS-c	763	14	no	no	no
DcTPS59	TPS-c	772	15	no	no	no
DcTPS28	TPS-e	769	13	no	DDXXD	LLNDIQSFKRE
DcTPS56	TPS-e	795	14	no	DDXXD	LLNDIQSYKRE
DcTPS29	TPS-f	834	12	no	DDXXD	LLNDIQSYEKE
DcTPS19	TPS-g	562	7	no	DDXXD	LWDDLGSAKDE
DcTPS23	TPS-g	553	7	no	DDXXD	LWDDLGSAKDE
DcTPS45	TPS-g	517	7	no	DDXXD	LWDDLGSAKDE
DcTPS46	TPS-g	533	7	no	DDXXD	LWDDLGSAKDE
DcTPS60	TPS-g	549	7	no	DDXXD	LWDDLGSAKDE
