# Supplementary material for: The Terpene Synthase Gene Family of Carrot (Daucus carota L.): Identification of QTLs and Candidate Genes Associated with Terpenoid Volatile Compounds
Source: Front Plant Sci. 2017 Nov 9;8:1930. doi: 10.3389/fpls.2017.01930 (PMC5684173; doi:10.3389/fpls.2017.01930)
Supplement: Supplementary file 8 [file Table8.XLSX]

## Sheet: 8A
Suppl. Table 8A: AT2DC gene annotation. All genes located within the QTL regions associated with VOCs in roots.
Tissue1	QTL	Peakmarker	Chromosome	Start QTL interval	End QTL interval	Gene model	Start	End	ID	Tie	Tpc	Type	Short description	Curator summary	Computational description
roots	QTL_r_aPHEL_9	DCARv2_Chr9_16405410	DCARv2_Chr9	15905410	16905410	AT1G11310.2	16263370	16266449	ID=AT1G11310.2.TAIR10_R7	tie=1	tpc=1	protein_coding	Seven transmembrane MLO family protein	A member of a large family of seven-transmembrane domain proteins specific to plants, homologs of the barley mildew resistance locus o (MLO) protein. The Arabidopsis genome contains 15 genes encoding MLO proteins, with localization in plasma membrane. Phylogenetic analysis revealed four clades of closely-related AtMLO genes. ATMLO2 belongs to the clade IV, with AtMLO3, AtMLO6 and AtMLO12. The gen…	MILDEW RESISTANCE LOCUS O 2 (MLO2); FUNCTIONS IN: calmodulin binding; INVOLVED IN: defense response to fungus, incompatible interaction, cell death, response to fungus, negative regulation of defense response, defense response; LOCATED IN: plasma membrane; EXPRESSED IN: 29 plant structures; EXPRESSED DURING: 14 growth stages; CONTAINS InterPro DOMAIN/s: Mlo-related protein (InterPro:IPR004326); B…
roots	QTL_r_aPHEL_9	DCARv2_Chr9_16405410	DCARv2_Chr9	15905410	16905410	AT2G02370.1	16267127	16270045	ID=AT2G02370.1.TAIR10_R0	tie=1	tpc=1	protein_coding	SNARE associated Golgi protein family	0	SNARE associated Golgi protein family; CONTAINS InterPro DOMAIN/s: SNARE associated Golgi protein (InterPro:IPR015414); BEST Arabidopsis thaliana protein match is: SNARE associated Golgi protein family (TAIR:AT1G12450.1); Has 2420 Blast hits to 2420 proteins in 703 species: Archae - 6; Bacteria - 1288; Metazoa - 120; Fungi - 130; Plants - 226; Viruses - 0; Other Eukaryotes - 650 (source: NCBI BLi…
roots	QTL_r_aPHEL_9	DCARv2_Chr9_16405410	DCARv2_Chr9	15905410	16905410	AT2G40081.1	16314000	16314098	ID=AT2G40081.1.TAIR10_R1	tie=NA	tpc=0.6566	protein_coding	0	0	unknown protein; Has 30201 Blast hits to 17322 proteins in 780 species: Archae - 12; Bacteria - 1396; Metazoa - 17338; Fungi - 3422; Plants - 5037; Viruses - 0; Other Eukaryotes - 2996 (source: NCBI BLink).
roots	QTL_r_aPHEL_9	DCARv2_Chr9_16405410	DCARv2_Chr9	15905410	16905410	AT2G44110.1	16263370	16266946	ID=AT2G44110.1.TAIR10_R2	tie=1	tpc=1	protein_coding	Seven transmembrane MLO family protein	A member of a large family of seven-transmembrane domain proteins specific to plants, homologs of the barley mildew resistance locus o (MLO) protein. The Arabidopsis genome contains 15 genes encoding MLO proteins, with localization in plasma membrane. Phylogenetic analysis revealed four clades of closely-related AtMLO genes. ATMLO15 belongs to the clade II, with ATMLO13 and ATMLO15. The gene is e…	MILDEW RESISTANCE LOCUS O 15 (MLO15); FUNCTIONS IN: calmodulin binding; INVOLVED IN: cell death, defense response; LOCATED IN: integral to membrane; EXPRESSED IN: male gametophyte, root tip, root, papillae; CONTAINS InterPro DOMAIN/s: Mlo-related protein (InterPro:IPR004326); BEST Arabidopsis thaliana protein match is: Seven transmembrane MLO family protein (TAIR:AT4G02600.2); Has 552 Blast hits …
roots	QTL_r_aPHEL_9	DCARv2_Chr9_16405410	DCARv2_Chr9	15905410	16905410	AT3G01472.1	16187631	16187729	ID=AT3G01472.1.TAIR10_R1	tie=NA	tpc=0	protein_coding	conserved peptide upstream open reading frame 33	Upstream open reading frames (uORFs) are small open reading frames found in the 5' UTR of a mature mRNA, and can potentially mediate translational regulation of the largest, or major, ORF (mORF). CPuORF33 represents a conserved upstream opening reading frame relative to major ORF AT3G01470.1	conserved peptide upstream open reading frame 33 (CPuORF33); Has 30201 Blast hits to 17322 proteins in 780 species: Archae - 12; Bacteria - 1396; Metazoa - 17338; Fungi - 3422; Plants - 5037; Viruses - 0; Other Eukaryotes - 2996 (source: NCBI BLink).
roots	QTL_r_aPHEL_9	DCARv2_Chr9_16405410	DCARv2_Chr9	15905410	16905410	AT3G50910.1	15983764	15987071	ID=AT3G50910.1.TAIR10_R1	tie=1	tpc=1	protein_coding	0	0	unknown protein; BEST Arabidopsis thaliana protein match is: unknown protein (TAIR:AT5G66480.1); Has 76 Blast hits to 75 proteins in 28 species: Archae - 0; Bacteria - 10; Metazoa - 7; Fungi - 2; Plants - 49; Viruses - 0; Other Eukaryotes - 8 (source: NCBI BLink).
roots	QTL_r_aPHEL_9	DCARv2_Chr9_16405410	DCARv2_Chr9	15905410	16905410	AT5G11027.1	16343189	16343281	ID=AT5G11027.1.TAIR10_R4	tie=NA	tpc=0	protein_coding	0	0	unknown protein; Has 30201 Blast hits to 17322 proteins in 780 species: Archae - 12; Bacteria - 1396; Metazoa - 17338; Fungi - 3422; Plants - 5037; Viruses - 0; Other Eukaryotes - 2996 (source: NCBI BLink).
roots	QTL_r_aPHEL_9	DCARv2_Chr9_16405410	DCARv2_Chr9	15905410	16905410	AT5G24710.1	16116271	16134100	ID=AT5G24710.1.TAIR10_R0	tie=1	tpc=0.9993	protein_coding	Transducin/WD40 repeat-like superfamily protein	0	Transducin/WD40 repeat-like superfamily protein; FUNCTIONS IN: molecular_function unknown; INVOLVED IN: biological_process unknown; LOCATED IN: plasma membrane; EXPRESSED IN: 23 plant structures; EXPRESSED DURING: 14 growth stages; CONTAINS InterPro DOMAIN/s: WD40 repeat 2 (InterPro:IPR019782), WD40 repeat, conserved site (InterPro:IPR019775), WD40 repeat (InterPro:IPR001680), WD40 repeat-like-co…
roots	QTL_r_aPHEL_9	DCARv2_Chr9_16405410	DCARv2_Chr9	15905410	16905410	AT5G49720.1	16331804	16335701	ID=AT5G49720.1.TAIR10_R2	tie=1	tpc=1	protein_coding	glycosyl hydrolase 9A1	Encodes a membrane-bound endo-1,4-beta-D-glucanase, involved in cellulose biosynthesis. Loss-of-function mutants have severe cellulose-deficient phenotypes. During cell elongation, KOR1 is associated with Golgi apparatus and early endosome. Inhibition of cellulose biosynthesis promoted a redistribution of KOR1 in subcellular locations. These observations suggest that deposition of cellulose invol…	glycosyl hydrolase 9A1 (GH9A1); FUNCTIONS IN: cellulase activity, hydrolase activity, hydrolyzing O-glycosyl compounds; INVOLVED IN: in 6 processes; LOCATED IN: Golgi apparatus, plasma membrane, cell plate, early endosome; EXPRESSED IN: 24 plant structures; EXPRESSED DURING: 13 growth stages; CONTAINS InterPro DOMAIN/s: Six-hairpin glycosidase (InterPro:IPR012341), Glycoside hydrolase, family 9, …
roots	QTL_r_aPINE_6	DCARv2_Chr6_6015083	DCARv2_Chr6	5515083	6515083	AT1G06850.1	5916566	5919077	ID=AT1G06850.1.TAIR10_R5	tie=1	tpc=1	protein_coding	basic leucine-zipper 52	0	basic leucine-zipper 52 (bZIP52); FUNCTIONS IN: DNA binding, sequence-specific DNA binding transcription factor activity; INVOLVED IN: regulation of transcription, DNA-dependent; EXPRESSED IN: 23 plant structures; EXPRESSED DURING: 15 growth stages; CONTAINS InterPro DOMAIN/s: Basic-leucine zipper (bZIP) transcription factor (InterPro:IPR004827), bZIP transcription factor, bZIP-1 (InterPro:IPR011…
roots	QTL_r_aPINE_6	DCARv2_Chr6_6015083	DCARv2_Chr6	5515083	6515083	AT1G08090.1	6438217	6439973	ID=AT1G08090.1.TAIR10_R6	tie=1	tpc=0.9994	protein_coding	nitrate transporter 2:1	High-affinity nitrate transporter. Up-regulated by nitrate. Functions as a repressor of lateral root initiation independently of nitrate uptake.	nitrate transporter 2:1 (NRT2:1); CONTAINS InterPro DOMAIN/s: Major facilitator superfamily MFS-1 (InterPro:IPR011701), Major facilitator superfamily, general substrate transporter (InterPro:IPR016196); BEST Arabidopsis thaliana protein match is: nitrate transporter 2.2 (TAIR:AT1G08100.1); Has 5150 Blast hits to 5022 proteins in 1376 species: Archae - 45; Bacteria - 4402; Metazoa - 22; Fungi - 27…
roots	QTL_r_aPINE_6	DCARv2_Chr6_6015083	DCARv2_Chr6	5515083	6515083	AT1G09790.1	6135752	6137928	ID=AT1G09790.1.TAIR10_R7	tie=1	tpc=0.8848	protein_coding	COBRA-like protein 6 precursor	0	COBRA-like protein 6 precursor (COBL6); CONTAINS InterPro DOMAIN/s: Glycosyl-phosphatidyl inositol-anchored, plant (InterPro:IPR006918), COBRA-like (InterPro:IPR017391); BEST Arabidopsis thaliana protein match is: COBRA-like protein 1 precursor (TAIR:AT3G02210.1); Has 376 Blast hits to 369 proteins in 30 species: Archae - 0; Bacteria - 0; Metazoa - 0; Fungi - 0; Plants - 376; Viruses - 0; Other E…
roots	QTL_r_aPINE_6	DCARv2_Chr6_6015083	DCARv2_Chr6	5515083	6515083	AT1G12940.1	6438295	6439973	ID=AT1G12940.1.TAIR10_R1	tie=1	tpc=0.9993	protein_coding	nitrate transporter2.5	member of High affinity nitrate transporter family	nitrate transporter2.5 (NRT2.5); FUNCTIONS IN: nitrate transmembrane transporter activity; INVOLVED IN: transmembrane transport; LOCATED IN: plasma membrane; EXPRESSED IN: stem, inflorescence meristem; CONTAINS InterPro DOMAIN/s: Major facilitator superfamily MFS-1 (InterPro:IPR011701), Major facilitator superfamily, general substrate transporter (InterPro:IPR016196); BEST Arabidopsis thaliana pr…
roots	QTL_r_aPINE_6	DCARv2_Chr6_6015083	DCARv2_Chr6	5515083	6515083	AT1G19830.1	6125042	6125362	ID=AT1G19830.1.TAIR10_R2	tie=NA	tpc=1	protein_coding	SAUR-like auxin-responsive protein family	0	SAUR-like auxin-responsive protein family ; CONTAINS InterPro DOMAIN/s: Auxin responsive SAUR protein (InterPro:IPR003676); BEST Arabidopsis thaliana protein match is: SAUR-like auxin-responsive protein family (TAIR:AT1G75580.1); Has 1272 Blast hits to 1255 proteins in 27 species: Archae - 0; Bacteria - 0; Metazoa - 0; Fungi - 0; Plants - 1271; Viruses - 0; Other Eukaryotes - 1 (source: NCBI BLin…
roots	QTL_r_aPINE_6	DCARv2_Chr6_6015083	DCARv2_Chr6	5515083	6515083	AT1G19910.1	5911278	5913738	ID=AT1G19910.1.TAIR10_R1	tie=1	tpc=1	protein_coding	ATPase, F0/V0 complex, subunit C protein	vacuolar H+-pumping ATPase 16 kDa proteolipid (ava-p2)	AVA-P2; FUNCTIONS IN: ATPase activity, proton-transporting ATPase activity, rotational mechanism; INVOLVED IN: ATP synthesis coupled proton transport; LOCATED IN: vacuolar proton-transporting V-type ATPase, V0 domain, plasma membrane, vacuole; EXPRESSED IN: cultured cell; CONTAINS InterPro DOMAIN/s: ATPase, F0/V0 complex, subunit C (InterPro:IPR002379), ATPase, V0 complex, proteolipid subunit C, …
roots	QTL_r_aPINE_6	DCARv2_Chr6_6015083	DCARv2_Chr6	5515083	6515083	AT1G22900.1	6209822	6210388	ID=AT1G22900.1.TAIR10_R5	tie=NA	tpc=1	protein_coding	Disease resistance-responsive (dirigent-like protein) family protein	0	Disease resistance-responsive (dirigent-like protein) family protein; FUNCTIONS IN: molecular_function unknown; INVOLVED IN: defense response; LOCATED IN: endomembrane system; EXPRESSED IN: stamen; EXPRESSED DURING: 4 anthesis; CONTAINS InterPro DOMAIN/s: Plant disease resistance response protein (InterPro:IPR004265); BEST Arabidopsis thaliana protein match is: Disease resistance-responsive (diri…
roots	QTL_r_aPINE_6	DCARv2_Chr6_6015083	DCARv2_Chr6	5515083	6515083	AT1G28281.1	6215567	6215671	ID=AT1G28281.1.TAIR10_R3	tie=NA	tpc=1	protein_coding	0	0	unknown protein; LOCATED IN: endomembrane system; Has 30201 Blast hits to 17322 proteins in 780 species: Archae - 12; Bacteria - 1396; Metazoa - 17338; Fungi - 3422; Plants - 5037; Viruses - 0; Other Eukaryotes - 2996 (source: NCBI BLink).
roots	QTL_r_aPINE_6	DCARv2_Chr6_6015083	DCARv2_Chr6	5515083	6515083	AT1G75590.1	6042477	6042926	ID=AT1G75590.1.TAIR10_R1	tie=NA	tpc=1	protein_coding	SAUR-like auxin-responsive protein family	0	SAUR-like auxin-responsive protein family ; CONTAINS InterPro DOMAIN/s: Auxin responsive SAUR protein (InterPro:IPR003676); BEST Arabidopsis thaliana protein match is: SAUR-like auxin-responsive protein family (TAIR:AT5G10990.1); Has 1416 Blast hits to 1399 proteins in 25 species: Archae - 0; Bacteria - 0; Metazoa - 0; Fungi - 0; Plants - 1415; Viruses - 0; Other Eukaryotes - 1 (source: NCBI BLin…
roots	QTL_r_aPINE_6	DCARv2_Chr6_6015083	DCARv2_Chr6	5515083	6515083	AT2G12940.1	5916566	5918873	ID=AT2G12940.1.TAIR10_R0	tie=1	tpc=1	protein_coding	Basic-leucine zipper (bZIP) transcription factor family protein	0	unfertilized embryo sac 4 (UNE4); FUNCTIONS IN: sequence-specific DNA binding transcription factor activity; INVOLVED IN: double fertilization forming a zygote and endosperm; LOCATED IN: nucleus, chloroplast; CONTAINS InterPro DOMAIN/s: Basic-leucine zipper (bZIP) transcription factor (InterPro:IPR004827), Basic leucine zipper (InterPro:IPR011700); BEST Arabidopsis thaliana protein match is: Basi…
roots	QTL_r_aPINE_6	DCARv2_Chr6_6015083	DCARv2_Chr6	5515083	6515083	AT2G16730.1	5696236	5701078	ID=AT2G16730.1.TAIR10_R0	tie=1	tpc=0.9952	protein_coding	glycosyl hydrolase family 35 protein	putative beta-galactosidase (BGAL13 gene)	glycosyl hydrolase family 35 protein; FUNCTIONS IN: beta-galactosidase activity; INVOLVED IN: lactose catabolic process, using glucoside 3-dehydrogenase, carbohydrate metabolic process, lactose catabolic process via UDP-galactose, lactose catabolic process; LOCATED IN: endomembrane system; EXPRESSED IN: 14 plant structures; EXPRESSED DURING: L mature pollen stage, M germinated pollen stage, 4 ant…
roots	QTL_r_aPINE_6	DCARv2_Chr6_6015083	DCARv2_Chr6	5515083	6515083	AT2G16750.1	5524327	5527146	ID=AT2G16750.1.TAIR10_R1	tie=1	tpc=1	protein_coding	Protein kinase protein with adenine nucleotide alpha hydrolases-like domain	0	Protein kinase protein with adenine nucleotide alpha hydrolases-like domain; FUNCTIONS IN: protein serine/threonine kinase activity, protein kinase activity, kinase activity, ATP binding; INVOLVED IN: protein amino acid phosphorylation; LOCATED IN: endomembrane system; EXPRESSED IN: 18 plant structures; EXPRESSED DURING: 11 growth stages; CONTAINS InterPro DOMAIN/s: Protein kinase, catalytic doma…
roots	QTL_r_aPINE_6	DCARv2_Chr6_6015083	DCARv2_Chr6	5515083	6515083	AT2G16780.1	5511251	5515363	ID=AT2G16780.1.TAIR10_R0	tie=1	tpc=1	protein_coding	Transducin family protein / WD-40 repeat family protein	Encodes a WD-40 repeat protein similar to yeast MSI1.	MULTICOPY SUPPRESSOR OF IRA1 2 (MSI2); CONTAINS InterPro DOMAIN/s: Histone-binding protein RBBP4 (InterPro:IPR022052), WD40 repeat 2 (InterPro:IPR019782), WD40 repeat, conserved site (InterPro:IPR019775), WD40 repeat (InterPro:IPR001680), G-protein beta WD-40 repeat, region (InterPro:IPR020472), WD40 repeat-like-containing domain (InterPro:IPR011046), WD40-repeat-containing domain (InterPro:IPR01…
roots	QTL_r_aPINE_6	DCARv2_Chr6_6015083	DCARv2_Chr6	5515083	6515083	AT2G20980.1	5537176	5541263	ID=AT2G20980.1.TAIR10_R0	tie=1	tpc=0.9992	protein_coding	minichromosome maintenance 10	Similar to MCM10, which in other organism was shown to be involved in the initiation of DNA replication.	minichromosome maintenance 10 (MCM10); CONTAINS InterPro DOMAIN/s: Zinc finger, Mcm10/DnaG-type (InterPro:IPR015408); Has 35333 Blast hits to 34131 proteins in 2444 species: Archae - 798; Bacteria - 22429; Metazoa - 974; Fungi - 991; Plants - 531; Viruses - 0; Other Eukaryotes - 9610 (source: NCBI BLink).
roots	QTL_r_aPINE_6	DCARv2_Chr6_6015083	DCARv2_Chr6	5515083	6515083	AT2G21190.1	6140354	6146125	ID=AT2G21190.1.TAIR10_R1	tie=1	tpc=1	protein_coding	ER lumen protein retaining receptor family protein	0	ER lumen protein retaining receptor family protein; FUNCTIONS IN: ER retention sequence binding, receptor activity; INVOLVED IN: protein retention in ER lumen, protein transport; LOCATED IN: integral to membrane; EXPRESSED IN: male gametophyte, pollen tube; EXPRESSED DURING: M germinated pollen stage; CONTAINS InterPro DOMAIN/s: ER lumen protein retaining receptor (InterPro:IPR000133); BEST Arabi…
roots	QTL_r_aPINE_6	DCARv2_Chr6_6015083	DCARv2_Chr6	5515083	6515083	AT2G21230.2	5917880	5919641	ID=AT2G21230.2.TAIR10_R0	tie=1	tpc=1	protein_coding	Basic-leucine zipper (bZIP) transcription factor family protein	0	Basic-leucine zipper (bZIP) transcription factor family protein; FUNCTIONS IN: DNA binding, sequence-specific DNA binding transcription factor activity; INVOLVED IN: regulation of transcription, DNA-dependent; LOCATED IN: chloroplast; EXPRESSED IN: 23 plant structures; EXPRESSED DURING: 13 growth stages; CONTAINS InterPro DOMAIN/s: Basic-leucine zipper (bZIP) transcription factor (InterPro:IPR004…
roots	QTL_r_aPINE_6	DCARv2_Chr6_6015083	DCARv2_Chr6	5515083	6515083	AT2G21350.1	5722453	5724444	ID=AT2G21350.1.TAIR10_R0	tie=1	tpc=1	protein_coding	RNA-binding CRS1 / YhbY (CRM) domain protein	0	RNA-binding CRS1 / YhbY (CRM) domain protein; FUNCTIONS IN: RNA binding; INVOLVED IN: biological_process unknown; LOCATED IN: chloroplast; CONTAINS InterPro DOMAIN/s: RNA-binding, CRM domain (InterPro:IPR001890); BEST Arabidopsis thaliana protein match is: RNA-binding CRS1 / YhbY (CRM) domain protein (TAIR:AT4G39040.2); Has 1900 Blast hits to 1900 proteins in 975 species: Archae - 2; Bacteria - 1…
roots	QTL_r_aPINE_6	DCARv2_Chr6_6015083	DCARv2_Chr6	5515083	6515083	AT2G21370.1	5714563	5719428	ID=AT2G21370.1.TAIR10_R0	tie=0.875	tpc=1	protein_coding	xylulose kinase-1	Although this gene has a sequence similar to xylulose kinases, several lines of experimental evidence suggest that it does not act on xylulose or deoxy-xylulose.	xylulose kinase-1 (XK-1); FUNCTIONS IN: xylulokinase activity; INVOLVED IN: carbohydrate metabolic process, xylulose catabolic process; LOCATED IN: chloroplast, plastid, cytoplasm; EXPRESSED IN: 11 plant structures; EXPRESSED DURING: 7 growth stages; CONTAINS InterPro DOMAIN/s: Carbohydrate kinase, FGGY (InterPro:IPR000577), Carbohydrate kinase, FGGY, N-terminal (InterPro:IPR018484), Carbohydrate…
roots	QTL_r_aPINE_6	DCARv2_Chr6_6015083	DCARv2_Chr6	5515083	6515083	AT2G21370.2	5715373	5719428	ID=AT2G21370.2.TAIR10_R0	tie=1	tpc=1	protein_coding	xylulose kinase-1	Although this gene has a sequence similar to xylulose kinases, several lines of experimental evidence suggest that it does not act on xylulose or deoxy-xylulose.	xylulose kinase-1 (XK-1); FUNCTIONS IN: xylulokinase activity; INVOLVED IN: carbohydrate metabolic process; LOCATED IN: chloroplast, plastid, cytoplasm; EXPRESSED IN: 11 plant structures; EXPRESSED DURING: 7 growth stages; CONTAINS InterPro DOMAIN/s: Carbohydrate kinase, FGGY (InterPro:IPR000577), Carbohydrate kinase, FGGY, N-terminal (InterPro:IPR018484), Carbohydrate kinase, FGGY, C-terminal (I…
roots	QTL_r_aPINE_6	DCARv2_Chr6_6015083	DCARv2_Chr6	5515083	6515083	AT2G28070.1	6440751	6454724	ID=AT2G28070.1.TAIR10_R0	tie=0.8889	tpc=0.9995	protein_coding	ABC-2 type transporter family protein	0	ABC-2 type transporter family protein; FUNCTIONS IN: ATPase activity, coupled to transmembrane movement of substances; LOCATED IN: plasma membrane; EXPRESSED IN: 23 plant structures; EXPRESSED DURING: 13 growth stages; CONTAINS InterPro DOMAIN/s: ATPase, AAA+ type, core (InterPro:IPR003593), ABC transporter-like (InterPro:IPR003439), ABC-2 type transporter (InterPro:IPR013525); BEST Arabidopsis t…
roots	QTL_r_aPINE_6	DCARv2_Chr6_6015083	DCARv2_Chr6	5515083	6515083	AT3G16620.1	6233757	6237194	ID=AT3G16620.1.TAIR10_R0	tie=NA	tpc=1	protein_coding	translocon outer complex protein 120	component of TOC complex, plastid protein import machinery.	translocon outer complex protein 120 (TOC120); FUNCTIONS IN: GTP binding; INVOLVED IN: protein targeting to chloroplast; LOCATED IN: chloroplast outer membrane; EXPRESSED IN: 23 plant structures; EXPRESSED DURING: 13 growth stages; CONTAINS InterPro DOMAIN/s: Chloroplast protein import component Toc86/159 (InterPro:IPR005690), AIG1 (InterPro:IPR006703); BEST Arabidopsis thaliana protein match is:…
roots	QTL_r_aPINE_6	DCARv2_Chr6_6015083	DCARv2_Chr6	5515083	6515083	AT3G29785.1	5891022	5891420	ID=AT3G29785.1.TAIR10_R2	tie=NA	tpc=0	protein_coding	0	0	unknown protein; Has 90 Blast hits to 90 proteins in 7 species: Archae - 0; Bacteria - 0; Metazoa - 0; Fungi - 0; Plants - 90; Viruses - 0; Other Eukaryotes - 0 (source: NCBI BLink).
roots	QTL_r_aPINE_6	DCARv2_Chr6_6015083	DCARv2_Chr6	5515083	6515083	AT3G29810.1	6135707	6137928	ID=AT3G29810.1.TAIR10_R6	tie=1	tpc=0.9472	protein_coding	COBRA-like protein 2 precursor	0	COBRA-like protein 2 precursor (COBL2); FUNCTIONS IN: molecular_function unknown; INVOLVED IN: biological_process unknown; LOCATED IN: anchored to plasma membrane, anchored to membrane; EXPRESSED IN: 24 plant structures; EXPRESSED DURING: 13 growth stages; CONTAINS InterPro DOMAIN/s: Glycosyl-phosphatidyl inositol-anchored, plant (InterPro:IPR006918), COBRA-like (InterPro:IPR017391); BEST Arabido…
roots	QTL_r_aPINE_6	DCARv2_Chr6_6015083	DCARv2_Chr6	5515083	6515083	AT4G02510.1	6233757	6237194	ID=AT4G02510.1.TAIR10_R2	tie=1	tpc=1	protein_coding	translocon at the outer envelope membrane of chloroplasts 159	An integral membrane GTPase that functions as a transit-sequence receptor required for the import of proteins necessary for chloroplast biogenesis. Located in the outer chloroplast membrane. Phosphorylation of the G-domains regulate translocon assembly.	translocon at the outer envelope membrane of chloroplasts 159 (TOC159); FUNCTIONS IN: transmembrane receptor activity, GTPase activity; INVOLVED IN: protein targeting to chloroplast; LOCATED IN: chloroplast outer membrane, cytosol, chloroplast, membrane, chloroplast envelope; EXPRESSED IN: 26 plant structures; EXPRESSED DURING: 13 growth stages; CONTAINS InterPro DOMAIN/s: Chloroplast protein imp…
roots	QTL_r_aPINE_6	DCARv2_Chr6_6015083	DCARv2_Chr6	5515083	6515083	AT4G10720.1	5738812	5743531	ID=AT4G10720.1.TAIR10_R0	tie=0	tpc=0.2307	protein_coding	Ankyrin repeat family protein	0	Ankyrin repeat family protein; CONTAINS InterPro DOMAIN/s: Ankyrin repeat-containing domain (InterPro:IPR020683), Ankyrin repeat (InterPro:IPR002110); BEST Arabidopsis thaliana protein match is: Ankyrin repeat family protein (TAIR:AT5G54620.1); Has 21854 Blast hits to 10883 proteins in 482 species: Archae - 19; Bacteria - 1460; Metazoa - 11922; Fungi - 1177; Plants - 2352; Viruses - 52; Other Euk…
roots	QTL_r_aPINE_6	DCARv2_Chr6_6015083	DCARv2_Chr6	5515083	6515083	AT4G34740.1	5956024	5957748	ID=AT4G34740.1.TAIR10_R0	tie=NA	tpc=0.3461	protein_coding	GLN phosphoribosyl pyrophosphate amidotransferase 2	Encodes glutamine 5-phosphoribosylpyrophosphate amidotransferase. Mutants are deficient in leaf, but not cotyledon, plastid and palisade cell development. Mutants exhibit defective chloroplast development under non-low light, suggesting that the defect in chloroplast development is caused by photo-oxidative damage.	GLN phosphoribosyl pyrophosphate amidotransferase 2 (ASE2); FUNCTIONS IN: amidophosphoribosyltransferase activity; INVOLVED IN: purine base biosynthetic process, purine nucleotide biosynthetic process, leaf morphogenesis; LOCATED IN: plastid stroma, chloroplast; EXPRESSED IN: 22 plant structures; EXPRESSED DURING: 13 growth stages; CONTAINS InterPro DOMAIN/s: Glutamine amidotransferase, class-II …
roots	QTL_r_aPINE_6	DCARv2_Chr6_6015083	DCARv2_Chr6	5515083	6515083	AT4G34850.1	6138640	6139880	ID=AT4G34850.1.TAIR10_R0	tie=1	tpc=1	protein_coding	Chalcone and stilbene synthase family protein	0	LESS ADHESIVE POLLEN 5 (LAP5); FUNCTIONS IN: transferase activity, transferring acyl groups other than amino-acyl groups, catalytic activity, acyltransferase activity; INVOLVED IN: phenylpropanoid biosynthetic process, pollen exine formation; LOCATED IN: cellular_component unknown; EXPRESSED IN: leaf whorl, sepal, anther, flower, seed; EXPRESSED DURING: petal differentiation and expansion stage, …
roots	QTL_r_aPINE_6	DCARv2_Chr6_6015083	DCARv2_Chr6	5515083	6515083	AT4G35030.2	5524586	5526272	ID=AT4G35030.2.TAIR10_R0	tie=1	tpc=1	protein_coding	Protein kinase superfamily protein	0	Protein kinase superfamily protein; FUNCTIONS IN: protein serine/threonine kinase activity, protein kinase activity, kinase activity, ATP binding; INVOLVED IN: protein amino acid phosphorylation; LOCATED IN: cellular_component unknown; EXPRESSED IN: 20 plant structures; EXPRESSED DURING: 12 growth stages; CONTAINS InterPro DOMAIN/s: Protein kinase, catalytic domain (InterPro:IPR000719), Serine/th…
roots	QTL_r_aPINE_6	DCARv2_Chr6_6015083	DCARv2_Chr6	5515083	6515083	AT4G35030.3	5524327	5526272	ID=AT4G35030.3.TAIR10_R0	tie=1	tpc=1	protein_coding	Protein kinase superfamily protein	0	Protein kinase superfamily protein; FUNCTIONS IN: protein serine/threonine kinase activity, protein kinase activity, kinase activity, ATP binding; INVOLVED IN: protein amino acid phosphorylation; LOCATED IN: cellular_component unknown; EXPRESSED IN: 20 plant structures; EXPRESSED DURING: 12 growth stages; CONTAINS InterPro DOMAIN/s: Protein kinase, catalytic domain (InterPro:IPR000719), Serine/th…
roots	QTL_r_aPINE_6	DCARv2_Chr6_6015083	DCARv2_Chr6	5515083	6515083	AT4G35040.1	5519557	5520777	ID=AT4G35040.1.TAIR10_R0	tie=0	tpc=1	protein_coding	Basic-leucine zipper (bZIP) transcription factor family protein	Basic-region leucine zipper (bZIP19) transcription factor involved in the adaptation to zinc deficiency. Binds ZDRE motifs.	bZIP19; FUNCTIONS IN: protein binding, DNA binding, sequence-specific DNA binding transcription factor activity; INVOLVED IN: cellular response to zinc ion, response to zinc ion; LOCATED IN: nucleus; EXPRESSED IN: 23 plant structures; EXPRESSED DURING: 13 growth stages; CONTAINS InterPro DOMAIN/s: Basic-leucine zipper (bZIP) transcription factor (InterPro:IPR004827), Basic leucine zipper (InterPr…
roots	QTL_r_aPINE_6	DCARv2_Chr6_6015083	DCARv2_Chr6	5515083	6515083	AT4G38600.1	6354783	6365496	ID=AT4G38600.1.TAIR10_R0	tie=1	tpc=1	protein_coding	HEAT repeat ;HECT-domain (ubiquitin-transferase)	encodes a member of HECT ubiquitin protein ligase family that is involved in trichome cell morphogenesis. Mutants in this gene exhibit supernumerary trichome branches and increased DNA content.	KAKTUS (KAK); FUNCTIONS IN: ubiquitin-protein ligase activity; INVOLVED IN: trichome branching, DNA endoreduplication; LOCATED IN: plasma membrane; EXPRESSED IN: 25 plant structures; EXPRESSED DURING: 15 growth stages; CONTAINS InterPro DOMAIN/s: Armadillo-like helical (InterPro:IPR011989), Armadillo (InterPro:IPR000225), Armadillo-type fold (InterPro:IPR016024), HECT (InterPro:IPR000569); BEST A…
roots	QTL_r_aPINE_6	DCARv2_Chr6_6015083	DCARv2_Chr6	5515083	6515083	AT4G38600.1	6375154	6385867	ID=AT4G38600.1.TAIR10_R1	tie=1	tpc=1	protein_coding	HEAT repeat ;HECT-domain (ubiquitin-transferase)	encodes a member of HECT ubiquitin protein ligase family that is involved in trichome cell morphogenesis. Mutants in this gene exhibit supernumerary trichome branches and increased DNA content.	KAKTUS (KAK); FUNCTIONS IN: ubiquitin-protein ligase activity; INVOLVED IN: trichome branching, DNA endoreduplication; LOCATED IN: plasma membrane; EXPRESSED IN: 25 plant structures; EXPRESSED DURING: 15 growth stages; CONTAINS InterPro DOMAIN/s: Armadillo-like helical (InterPro:IPR011989), Armadillo (InterPro:IPR000225), Armadillo-type fold (InterPro:IPR016024), HECT (InterPro:IPR000569); BEST A…
roots	QTL_r_aPINE_6	DCARv2_Chr6_6015083	DCARv2_Chr6	5515083	6515083	AT4G38600.2	6354972	6365496	ID=AT4G38600.2.TAIR10_R0	tie=1	tpc=1	protein_coding	HEAT repeat ;HECT-domain (ubiquitin-transferase)	encodes a member of HECT ubiquitin protein ligase family that is involved in trichome cell morphogenesis. Mutants in this gene exhibit supernumerary trichome branches and increased DNA content.	KAKTUS (KAK); FUNCTIONS IN: ubiquitin-protein ligase activity; INVOLVED IN: trichome branching, DNA endoreduplication; LOCATED IN: plasma membrane; EXPRESSED IN: 25 plant structures; EXPRESSED DURING: 15 growth stages; CONTAINS InterPro DOMAIN/s: Armadillo-like helical (InterPro:IPR011989), Armadillo (InterPro:IPR000225), Armadillo-type fold (InterPro:IPR016024), HECT (InterPro:IPR000569); BEST A…
roots	QTL_r_aPINE_6	DCARv2_Chr6_6015083	DCARv2_Chr6	5515083	6515083	AT4G38600.2	6375343	6385867	ID=AT4G38600.2.TAIR10_R1	tie=1	tpc=1	protein_coding	HEAT repeat ;HECT-domain (ubiquitin-transferase)	encodes a member of HECT ubiquitin protein ligase family that is involved in trichome cell morphogenesis. Mutants in this gene exhibit supernumerary trichome branches and increased DNA content.	KAKTUS (KAK); FUNCTIONS IN: ubiquitin-protein ligase activity; INVOLVED IN: trichome branching, DNA endoreduplication; LOCATED IN: plasma membrane; EXPRESSED IN: 25 plant structures; EXPRESSED DURING: 15 growth stages; CONTAINS InterPro DOMAIN/s: Armadillo-like helical (InterPro:IPR011989), Armadillo (InterPro:IPR000225), Armadillo-type fold (InterPro:IPR016024), HECT (InterPro:IPR000569); BEST A…
roots	QTL_r_aPINE_6	DCARv2_Chr6_6015083	DCARv2_Chr6	5515083	6515083	AT4G38650.1	6239898	6243152	ID=AT4G38650.1.TAIR10_R0	tie=1	tpc=1	protein_coding	Glycosyl hydrolase family 10 protein	0	Glycosyl hydrolase family 10 protein; FUNCTIONS IN: cation binding, hydrolase activity, hydrolyzing O-glycosyl compounds, catalytic activity; INVOLVED IN: carbohydrate metabolic process; LOCATED IN: endomembrane system; CONTAINS InterPro DOMAIN/s: Glycoside hydrolase, family 10 (InterPro:IPR001000), Glycoside hydrolase, catalytic core (InterPro:IPR017853), Glycoside hydrolase, subgroup, catalytic…
roots	QTL_r_aPINE_6	DCARv2_Chr6_6015083	DCARv2_Chr6	5515083	6515083	AT4G38710.1	6195949	6198717	ID=AT4G38710.1.TAIR10_R0	tie=0	tpc=1	protein_coding	glycine-rich protein	0	glycine-rich protein; CONTAINS InterPro DOMAIN/s: Plant specific eukaryotic initiation factor 4B (InterPro:IPR010433); BEST Arabidopsis thaliana protein match is: eukaryotic translation initiation factor 4B1 (TAIR:AT3G26400.1); Has 13357 Blast hits to 7743 proteins in 694 species: Archae - 46; Bacteria - 1331; Metazoa - 4294; Fungi - 1200; Plants - 649; Viruses - 189; Other Eukaryotes - 5648 (sou…
roots	QTL_r_aPINE_6	DCARv2_Chr6_6015083	DCARv2_Chr6	5515083	6515083	AT4G38760.1	6161446	6190750	ID=AT4G38760.1.TAIR10_R0	tie=1	tpc=0.9993	protein_coding	Protein of unknown function (DUF3414)	0	Protein of unknown function (DUF3414); CONTAINS InterPro DOMAIN/s: Protein of unknown function DUF3414 (InterPro:IPR021827); BEST Arabidopsis thaliana protein match is: unknown protein (TAIR:AT4G10845.1); Has 113 Blast hits to 108 proteins in 52 species: Archae - 0; Bacteria - 2; Metazoa - 61; Fungi - 10; Plants - 37; Viruses - 0; Other Eukaryotes - 3 (source: NCBI BLink).
roots	QTL_r_aPINE_6	DCARv2_Chr6_6015083	DCARv2_Chr6	5515083	6515083	AT4G38890.1	5933162	5940594	ID=AT4G38890.1.TAIR10_R0	tie=1	tpc=1	protein_coding	FMN-linked oxidoreductases superfamily protein	0	FMN-linked oxidoreductases superfamily protein; FUNCTIONS IN: tRNA dihydrouridine synthase activity, FAD binding, catalytic activity, zinc ion binding, nucleic acid binding; INVOLVED IN: oxidation reduction, tRNA processing, metabolic process; LOCATED IN: vacuole; EXPRESSED IN: 22 plant structures; EXPRESSED DURING: 13 growth stages; CONTAINS InterPro DOMAIN/s: Zinc finger, CCCH-type (InterPro:IP…
roots	QTL_r_aPINE_6	DCARv2_Chr6_6015083	DCARv2_Chr6	5515083	6515083	AT4G38900.2	5916566	5919641	ID=AT4G38900.2.TAIR10_R1	tie=1	tpc=1	protein_coding	Basic-leucine zipper (bZIP) transcription factor family protein	0	Basic-leucine zipper (bZIP) transcription factor family protein; FUNCTIONS IN: DNA binding, sequence-specific DNA binding transcription factor activity; INVOLVED IN: regulation of transcription, DNA-dependent; LOCATED IN: nucleus; EXPRESSED IN: 24 plant structures; EXPRESSED DURING: 13 growth stages; CONTAINS InterPro DOMAIN/s: Basic-leucine zipper (bZIP) transcription factor (InterPro:IPR004827)…
roots	QTL_r_aPINE_6	DCARv2_Chr6_6015083	DCARv2_Chr6	5515083	6515083	AT4G39040.1	5722453	5724584	ID=AT4G39040.1.TAIR10_R0	tie=1	tpc=1	protein_coding	RNA-binding CRS1 / YhbY (CRM) domain protein	0	RNA-binding CRS1 / YhbY (CRM) domain protein; FUNCTIONS IN: RNA binding; INVOLVED IN: biological_process unknown; LOCATED IN: chloroplast; EXPRESSED IN: 22 plant structures; EXPRESSED DURING: 13 growth stages; CONTAINS InterPro DOMAIN/s: RNA-binding, CRM domain (InterPro:IPR001890); BEST Arabidopsis thaliana protein match is: RNA-binding CRS1 / YhbY (CRM) domain protein (TAIR:AT2G21350.1); Has 78…
roots	QTL_r_aPINE_6	DCARv2_Chr6_6015083	DCARv2_Chr6	5515083	6515083	AT5G16420.1	5908895	5910526	ID=AT5G16420.1.TAIR10_R1	tie=NA	tpc=1	protein_coding	Pentatricopeptide repeat (PPR-like) superfamily protein	0	Pentatricopeptide repeat (PPR-like) superfamily protein; CONTAINS InterPro DOMAIN/s: Pentatricopeptide repeat (InterPro:IPR002885); BEST Arabidopsis thaliana protein match is: Pentatricopeptide repeat (PPR) superfamily protein (TAIR:AT3G53700.1); Has 1807 Blast hits to 1807 proteins in 277 species: Archae - 0; Bacteria - 0; Metazoa - 736; Fungi - 347; Plants - 385; Viruses - 0; Other Eukaryotes -…
roots	QTL_r_aPINE_6	DCARv2_Chr6_6015083	DCARv2_Chr6	5515083	6515083	AT5G23590.1	5720270	5721695	ID=AT5G23590.1.TAIR10_R0	tie=1	tpc=1	protein_coding	DNAJ heat shock N-terminal domain-containing protein	0	DNAJ heat shock N-terminal domain-containing protein; FUNCTIONS IN: unfolded protein binding, heat shock protein binding, nucleic acid binding; INVOLVED IN: protein folding; LOCATED IN: cellular_component unknown; EXPRESSED IN: male gametophyte; EXPRESSED DURING: M germinated pollen stage; CONTAINS InterPro DOMAIN/s: Molecular chaperone, heat shock protein, Hsp40, DnaJ (InterPro:IPR015609), RNA r…
roots	QTL_r_aPINE_6	DCARv2_Chr6_6015083	DCARv2_Chr6	5515083	6515083	AT5G31412.1	6051566	6054062	ID=AT5G31412.1.TAIR10_R1	tie=0	tpc=0	protein_coding	hAT transposon superfamily protein	0	hAT transposon superfamily protein; FUNCTIONS IN: protein dimerization activity; INVOLVED IN: biological_process unknown; LOCATED IN: cellular_component unknown; CONTAINS InterPro DOMAIN/s: HAT dimerisation (InterPro:IPR008906), Protein of unknown function DUF659 (InterPro:IPR007021); BEST Arabidopsis thaliana protein match is: hAT transposon superfamily protein (TAIR:AT1G43260.1); Has 30201 Blas…
roots	QTL_r_aPINE_6	DCARv2_Chr6_6015083	DCARv2_Chr6	5515083	6515083	AT5G58230.1	5509253	5515363	ID=AT5G58230.1.TAIR10_R2	tie=1	tpc=1	protein_coding	Transducin/WD40 repeat-like superfamily protein	Encodes a WD-40 repeat containing protein that functions in chromatin assembly as part of the CAF1 and FIE complex. Mutants exhibit parthenogenetic development that includes proliferation of unfertilized endosperm and embryos. In heterozygous plants 50% of embryos abort. Of the aborted embryos the early aborted class are homozygous and the later aborting lass are heterozygotes in which the defect…	MULTICOPY SUPRESSOR OF IRA1 (MSI1); FUNCTIONS IN: protein binding; INVOLVED IN: in 13 processes; LOCATED IN: nucleus, chloroplast, chromatin remodeling complex, CUL4 RING ubiquitin ligase complex; EXPRESSED IN: 28 plant structures; EXPRESSED DURING: 14 growth stages; CONTAINS InterPro DOMAIN/s: Histone-binding protein RBBP4 (InterPro:IPR022052), WD40 repeat 2 (InterPro:IPR019782), WD40 repeat, co…
roots	QTL_r_aPINE_6	DCARv2_Chr6_6015083	DCARv2_Chr6	5515083	6515083	AT5G60920.1	6135707	6137928	ID=AT5G60920.1.TAIR10_R6	tie=1	tpc=0.8884	protein_coding	COBRA-like extracellular glycosyl-phosphatidyl inositol-anchored protein family	Encodes a glycosylphosphatidylinositol-anchored protein localized primarily in the plasma membrane of the longitudinal sides of root cells. Necessary for oriented cell expansion in Arabidopsis. Cob mutants have abnormal roots that expand radially rather than longitudinally under certain growth conditions.	COBRA (COB); FUNCTIONS IN: molecular_function unknown; INVOLVED IN: response to salt stress, multidimensional cell growth, cellulose microfibril organization; LOCATED IN: in 6 components; EXPRESSED IN: 23 plant structures; EXPRESSED DURING: 13 growth stages; CONTAINS InterPro DOMAIN/s: Glycosyl-phosphatidyl inositol-anchored, plant (InterPro:IPR006918), COBRA-like (InterPro:IPR017391); BEST Arabi…
roots	QTL_r_aPINE_6	DCARv2_Chr6_6015083	DCARv2_Chr6	5515083	6515083	AT5G63800.1	5696236	5700858	ID=AT5G63800.1.TAIR10_R5	tie=1	tpc=0.9843	protein_coding	Glycosyl hydrolase family 35 protein	Involved in mucilage formation. Mutants form columella and outer cell wall architecture of the mucilage cells resembles wild-type. However, mum2 seeds completely lack seed coat mucilage. This mutation appears to represent a later step in the development of this cell-type. Encodes a beta-galactosidase involved in seed coat mucilage biosynthesis. Member of Glycoside Hydrolase Family 35	MUCILAGE-MODIFIED 2 (MUM2); FUNCTIONS IN: beta-galactosidase activity; INVOLVED IN: plant-type cell wall modification, mucilage biosynthetic process involved in seed coat development; LOCATED IN: apoplast, cell wall; EXPRESSED IN: 26 plant structures; EXPRESSED DURING: 13 growth stages; CONTAINS InterPro DOMAIN/s: Glycoside hydrolase, family 35, conserved site (InterPro:IPR019801), Glycoside hydr…
roots	QTL_r_aPINE_6	DCARv2_Chr6_6015083	DCARv2_Chr6	5515083	6515083	AT5G63940.1	5524327	5527146	ID=AT5G63940.1.TAIR10_R3	tie=1	tpc=1	protein_coding	Protein kinase protein with adenine nucleotide alpha hydrolases-like domain	0	Protein kinase protein with adenine nucleotide alpha hydrolases-like domain; FUNCTIONS IN: protein serine/threonine kinase activity, protein kinase activity, kinase activity, ATP binding; INVOLVED IN: protein amino acid phosphorylation, response to stress; LOCATED IN: cellular_component unknown; EXPRESSED IN: 24 plant structures; EXPRESSED DURING: 14 growth stages; CONTAINS InterPro DOMAIN/s: Usp…
roots	QTL_r_bBISA_9	DCARv2_Chr9_20559777	DCARv2_Chr9	20059777	21059777	AT1G13220.1	20663191	20666213	ID=AT1G13220.1.TAIR10_R1	tie=1	tpc=1	protein_coding	nuclear matrix constituent protein-related	Encodes a nuclear coiled-coil protein related to the carrot peripheral nuclear protein NMCP1 that is involved in the determination of plant nuclear structure.	LITTLE NUCLEI2 (LINC2); INVOLVED IN: nucleus organization; LOCATED IN: nucleoplasm; EXPRESSED IN: 15 plant structures; EXPRESSED DURING: 7 growth stages; BEST Arabidopsis thaliana protein match is: little nuclei3 (TAIR:AT1G68790.1); Has 107806 Blast hits to 52972 proteins in 2654 species: Archae - 1404; Bacteria - 16181; Metazoa - 50751; Fungi - 7829; Plants - 5203; Viruses - 291; Other Eukaryote…
roots	QTL_r_bBISA_9	DCARv2_Chr9_20559777	DCARv2_Chr9	20059777	21059777	AT1G13245.1	20562013	20562138	ID=AT1G13245.1.TAIR10_R0	tie=NA	tpc=1	protein_coding	ROTUNDIFOLIA like 17	0	ROTUNDIFOLIA like 17 (RTFL17); CONTAINS InterPro DOMAIN/s: DVL (InterPro:IPR012552); BEST Arabidopsis thaliana protein match is: ROTUNDIFOLIA like 15 (TAIR:AT1G68825.2); Has 124 Blast hits to 124 proteins in 12 species: Archae - 0; Bacteria - 0; Metazoa - 0; Fungi - 0; Plants - 124; Viruses - 0; Other Eukaryotes - 0 (source: NCBI BLink).
roots	QTL_r_bBISA_9	DCARv2_Chr9_20559777	DCARv2_Chr9	20059777	21059777	AT1G13310.1	20496447	20499481	ID=AT1G13310.1.TAIR10_R2	tie=1	tpc=1	protein_coding	Endosomal targeting BRO1-like domain-containing protein	0	Endosomal targeting BRO1-like domain-containing protein; CONTAINS InterPro DOMAIN/s: BRO1 (InterPro:IPR004328); Has 30201 Blast hits to 17322 proteins in 780 species: Archae - 12; Bacteria - 1396; Metazoa - 17338; Fungi - 3422; Plants - 5037; Viruses - 0; Other Eukaryotes - 2996 (source: NCBI BLink).
roots	QTL_r_bBISA_9	DCARv2_Chr9_20559777	DCARv2_Chr9	20059777	21059777	AT1G13360.1	20402369	20402884	ID=AT1G13360.1.TAIR10_R0	tie=NA	tpc=1	protein_coding	0	0	unknown protein; BEST Arabidopsis thaliana protein match is: unknown protein (TAIR:AT3G25870.1); Has 69 Blast hits to 69 proteins in 16 species: Archae - 0; Bacteria - 0; Metazoa - 6; Fungi - 0; Plants - 63; Viruses - 0; Other Eukaryotes - 0 (source: NCBI BLink).
roots	QTL_r_bBISA_9	DCARv2_Chr9_20559777	DCARv2_Chr9	20059777	21059777	AT1G13580.1	20150668	20153024	ID=AT1G13580.1.TAIR10_R0	tie=1	tpc=0.9988	protein_coding	LAG1 longevity assurance homolog 3	0	LAG1 longevity assurance homolog 3 (LAG13); FUNCTIONS IN: molecular_function unknown; INVOLVED IN: N-terminal protein myristoylation; LOCATED IN: endoplasmic reticulum; EXPRESSED IN: 16 plant structures; EXPRESSED DURING: 10 growth stages; CONTAINS InterPro DOMAIN/s: TRAM/LAG1/CLN8 homology domain (InterPro:IPR006634); BEST Arabidopsis thaliana protein match is: TRAM, LAG1 and CLN8 (TLC) lipid-se…
roots	QTL_r_bBISA_9	DCARv2_Chr9_20559777	DCARv2_Chr9	20059777	21059777	AT1G13580.2	20150668	20154246	ID=AT1G13580.2.TAIR10_R0	tie=1	tpc=0.9989	protein_coding	LAG1 longevity assurance homolog 3	0	LAG1 longevity assurance homolog 3 (LAG13); CONTAINS InterPro DOMAIN/s: Longevity assurance, LAG1/LAC1 (InterPro:IPR016439), TRAM/LAG1/CLN8 homology domain (InterPro:IPR006634); BEST Arabidopsis thaliana protein match is: TRAM, LAG1 and CLN8 (TLC) lipid-sensing domain containing protein (TAIR:AT3G25540.1); Has 35333 Blast hits to 34131 proteins in 2444 species: Archae - 798; Bacteria - 22429; Met…
roots	QTL_r_bBISA_9	DCARv2_Chr9_20559777	DCARv2_Chr9	20059777	21059777	AT1G13640.1	20166520	20168301	ID=AT1G13640.1.TAIR10_R2	tie=NA	tpc=0.454	protein_coding	Phosphatidylinositol 3- and 4-kinase family protein	0	Phosphatidylinositol 3- and 4-kinase family protein; FUNCTIONS IN: inositol or phosphatidylinositol kinase activity, phosphotransferase activity, alcohol group as acceptor; LOCATED IN: cellular_component unknown; EXPRESSED IN: 22 plant structures; EXPRESSED DURING: 15 growth stages; CONTAINS InterPro DOMAIN/s: Phosphatidylinositol 3-/4-kinase, catalytic (InterPro:IPR000403); BEST Arabidopsis thal…
roots	QTL_r_bBISA_9	DCARv2_Chr9_20559777	DCARv2_Chr9	20059777	21059777	AT1G20300.1	20963487	20965034	ID=AT1G20300.1.TAIR10_R0	tie=NA	tpc=1	protein_coding	Pentatricopeptide repeat (PPR) superfamily protein	0	Pentatricopeptide repeat (PPR) superfamily protein; CONTAINS InterPro DOMAIN/s: Pentatricopeptide repeat (InterPro:IPR002885); BEST Arabidopsis thaliana protein match is: Tetratricopeptide repeat (TPR)-like superfamily protein (TAIR:AT1G77360.1); Has 44443 Blast hits to 14229 proteins in 312 species: Archae - 5; Bacteria - 69; Metazoa - 601; Fungi - 771; Plants - 41531; Viruses - 0; Other Eukaryo…
roots	QTL_r_bBISA_9	DCARv2_Chr9_20559777	DCARv2_Chr9	20059777	21059777	AT1G24400.1	20478756	20481715	ID=AT1G24400.1.TAIR10_R7	tie=1	tpc=1	protein_coding	lysine histidine transporter 2	High-affinity transporter for neutral and acidic amino acids, expressed in tapetum tissue of anthers	lysine histidine transporter 2 (LHT2); CONTAINS InterPro DOMAIN/s: Amino acid transporter, transmembrane (InterPro:IPR013057); BEST Arabidopsis thaliana protein match is: Transmembrane amino acid transporter family protein (TAIR:AT1G67640.1); Has 4292 Blast hits to 4283 proteins in 340 species: Archae - 11; Bacteria - 170; Metazoa - 1210; Fungi - 747; Plants - 1636; Viruses - 0; Other Eukaryotes …
roots	QTL_r_bBISA_9	DCARv2_Chr9_20559777	DCARv2_Chr9	20059777	21059777	AT1G24400.1	20490417	20493339	ID=AT1G24400.1.TAIR10_R6	tie=1	tpc=1	protein_coding	lysine histidine transporter 2	High-affinity transporter for neutral and acidic amino acids, expressed in tapetum tissue of anthers	lysine histidine transporter 2 (LHT2); CONTAINS InterPro DOMAIN/s: Amino acid transporter, transmembrane (InterPro:IPR013057); BEST Arabidopsis thaliana protein match is: Transmembrane amino acid transporter family protein (TAIR:AT1G67640.1); Has 4292 Blast hits to 4283 proteins in 340 species: Archae - 11; Bacteria - 170; Metazoa - 1210; Fungi - 747; Plants - 1636; Viruses - 0; Other Eukaryotes …
roots	QTL_r_bBISA_9	DCARv2_Chr9_20559777	DCARv2_Chr9	20059777	21059777	AT1G25520.1	20472304	20476968	ID=AT1G25520.1.TAIR10_R0	tie=1	tpc=1	protein_coding	Uncharacterized protein family (UPF0016)	0	Uncharacterized protein family (UPF0016); INVOLVED IN: response to karrikin; LOCATED IN: membrane; EXPRESSED IN: 22 plant structures; EXPRESSED DURING: 13 growth stages; CONTAINS InterPro DOMAIN/s: Uncharacterised protein family UPF0016 (InterPro:IPR001727); BEST Arabidopsis thaliana protein match is: Uncharacterized protein family (UPF0016) (TAIR:AT1G68650.1); Has 1806 Blast hits to 1733 protein…
roots	QTL_r_bBISA_9	DCARv2_Chr9_20559777	DCARv2_Chr9	20059777	21059777	AT1G25530.1	20478756	20482968	ID=AT1G25530.1.TAIR10_R0	tie=0.8571	tpc=1	protein_coding	Transmembrane amino acid transporter family protein	0	Transmembrane amino acid transporter family protein; CONTAINS InterPro DOMAIN/s: Amino acid transporter, transmembrane (InterPro:IPR013057); BEST Arabidopsis thaliana protein match is: lysine histidine transporter 1 (TAIR:AT5G40780.1); Has 3229 Blast hits to 3219 proteins in 255 species: Archae - 4; Bacteria - 28; Metazoa - 882; Fungi - 529; Plants - 1538; Viruses - 0; Other Eukaryotes - 248 (sou…
roots	QTL_r_bBISA_9	DCARv2_Chr9_20559777	DCARv2_Chr9	20059777	21059777	AT1G25560.1	20528574	20529665	ID=AT1G25560.1.TAIR10_R1	tie=NA	tpc=1	protein_coding	AP2/B3 transcription factor family protein	Encodes a member of the RAV transcription factor family that contains AP2 and B3 binding domains. Involved in the regulation of flowering under long days. Loss of function results in early flowering. Overexpression causes late flowering and repression of expression of FT. Novel transcriptional regulator involved in ethylene signaling. Promoter bound by EIN3. EDF1 in turn, binds to promoter elemen…	TEMPRANILLO 1 (TEM1); FUNCTIONS IN: DNA binding, sequence-specific DNA binding transcription factor activity; INVOLVED IN: photoperiodism, flowering, ethylene mediated signaling pathway; LOCATED IN: chloroplast; EXPRESSED IN: 22 plant structures; EXPRESSED DURING: 13 growth stages; CONTAINS InterPro DOMAIN/s: DNA-binding, integrase-type (InterPro:IPR016177), Transcriptional factor B3 (InterPro:IP…
roots	QTL_r_bBISA_9	DCARv2_Chr9_20559777	DCARv2_Chr9	20059777	21059777	AT1G25682.1	20624125	20627650	ID=AT1G25682.1.TAIR10_R0	tie=1	tpc=0.9989	protein_coding	Family of unknown function (DUF572)	0	Family of unknown function (DUF572) ; FUNCTIONS IN: molecular_function unknown; INVOLVED IN: biological_process unknown; LOCATED IN: cellular_component unknown; EXPRESSED IN: cotyledon; CONTAINS InterPro DOMAIN/s: Protein of unknown function DUF572 (InterPro:IPR007590); BEST Arabidopsis thaliana protein match is: Family of unknown function (DUF572) (TAIR:AT1G25988.1); Has 717 Blast hits to 715 pr…
roots	QTL_r_bBISA_9	DCARv2_Chr9_20559777	DCARv2_Chr9	20059777	21059777	AT1G26090.1	20649232	20652032	ID=AT1G26090.1.TAIR10_R0	tie=1	tpc=1	protein_coding	P-loop containing nucleoside triphosphate hydrolases superfamily protein	0	P-loop containing nucleoside triphosphate hydrolases superfamily protein; LOCATED IN: chloroplast, plastoglobule; EXPRESSED IN: 22 plant structures; EXPRESSED DURING: 13 growth stages; Has 1161 Blast hits to 1150 proteins in 416 species: Archae - 94; Bacteria - 665; Metazoa - 113; Fungi - 156; Plants - 46; Viruses - 0; Other Eukaryotes - 87 (source: NCBI BLink).
roots	QTL_r_bBISA_9	DCARv2_Chr9_20559777	DCARv2_Chr9	20059777	21059777	AT1G26110.1	20654239	20659965	ID=AT1G26110.1.TAIR10_R2	tie=1	tpc=0.9982	protein_coding	decapping 5	Encodes Decapping 5, required for mRNA decapping, P-body formation and translational repression during postembryonic development.	decapping 5 (DCP5); CONTAINS InterPro DOMAIN/s: DFDF motif (InterPro:IPR019050), FFD/TFG box motif (InterPro:IPR019053); BEST Arabidopsis thaliana protein match is: decapping 5-like (TAIR:AT5G45330.1); Has 46741 Blast hits to 20189 proteins in 1086 species: Archae - 36; Bacteria - 10029; Metazoa - 17132; Fungi - 5632; Plants - 6968; Viruses - 649; Other Eukaryotes - 6295 (source: NCBI BLink).
roots	QTL_r_bBISA_9	DCARv2_Chr9_20559777	DCARv2_Chr9	20059777	21059777	AT1G26220.1	20199622	20200176	ID=AT1G26220.1.TAIR10_R0	tie=NA	tpc=1	protein_coding	Acyl-CoA N-acyltransferases (NAT) superfamily protein	0	Acyl-CoA N-acyltransferases (NAT) superfamily protein; FUNCTIONS IN: N-acetyltransferase activity; INVOLVED IN: metabolic process; LOCATED IN: chloroplast; EXPRESSED IN: 18 plant structures; EXPRESSED DURING: 10 growth stages; CONTAINS InterPro DOMAIN/s: GCN5-related N-acetyltransferase, C-terminal (InterPro:IPR022610), GCN5-related N-acetyltransferase (InterPro:IPR000182), Acyl-CoA N-acyltransfe…
roots	QTL_r_bBISA_9	DCARv2_Chr9_20559777	DCARv2_Chr9	20059777	21059777	AT1G67230.1	20663191	20669943	ID=AT1G67230.1.TAIR10_R2	tie=1	tpc=1	protein_coding	little nuclei1	Encodes a nuclear coiled-coil protein related to the carrot peripheral nuclear protein NMCP1 that is involved in the determination of plant nuclear structure.	LITTLE NUCLEI1 (LINC1); FUNCTIONS IN: molecular_function unknown; INVOLVED IN: nucleus organization; LOCATED IN: cytosol, nucleus; EXPRESSED IN: 25 plant structures; EXPRESSED DURING: 13 growth stages; BEST Arabidopsis thaliana protein match is: nuclear matrix constituent protein-related (TAIR:AT1G13220.2); Has 314297 Blast hits to 138342 proteins in 3965 species: Archae - 3454; Bacteria - 70538;…
roots	QTL_r_bBISA_9	DCARv2_Chr9_20559777	DCARv2_Chr9	20059777	21059777	AT1G68570.1	20405473	20408680	ID=AT1G68570.1.TAIR10_R1	tie=1	tpc=1	protein_coding	Major facilitator superfamily protein	0	Major facilitator superfamily protein; FUNCTIONS IN: transporter activity; INVOLVED IN: oligopeptide transport; LOCATED IN: membrane; EXPRESSED IN: 23 plant structures; EXPRESSED DURING: 13 growth stages; CONTAINS InterPro DOMAIN/s: Oligopeptide transporter (InterPro:IPR000109), Major facilitator superfamily, general substrate transporter (InterPro:IPR016196); BEST Arabidopsis thaliana protein ma…
roots	QTL_r_bBISA_9	DCARv2_Chr9_20559777	DCARv2_Chr9	20059777	21059777	AT1G68580.2	20440094	20444339	ID=AT1G68580.2.TAIR10_R0	tie=0.8	tpc=1	protein_coding	agenet domain-containing protein / bromo-adjacent homology (BAH) domain-containing protein	0	agenet domain-containing protein / bromo-adjacent homology (BAH) domain-containing protein; FUNCTIONS IN: RNA binding, DNA binding; INVOLVED IN: biological_process unknown; LOCATED IN: cellular_component unknown; EXPRESSED IN: 24 plant structures; EXPRESSED DURING: 15 growth stages; CONTAINS InterPro DOMAIN/s: Tudor-like, plant (InterPro:IPR014002), Agenet (InterPro:IPR008395), Bromo adjacent hom…
roots	QTL_r_bBISA_9	DCARv2_Chr9_20559777	DCARv2_Chr9	20059777	21059777	AT1G68620.1	20447059	20448072	ID=AT1G68620.1.TAIR10_R0	tie=NA	tpc=1	protein_coding	alpha/beta-Hydrolases superfamily protein	0	alpha/beta-Hydrolases superfamily protein; FUNCTIONS IN: hydrolase activity; INVOLVED IN: metabolic process; LOCATED IN: cellular_component unknown; EXPRESSED IN: 11 plant structures; EXPRESSED DURING: LP.06 six leaves visible, LP.04 four leaves visible, 4 anthesis, C globular stage, petal differentiation and expansion stage; CONTAINS InterPro DOMAIN/s: Lipase, GDXG, active site (InterPro:IPR0021…
roots	QTL_r_bBISA_9	DCARv2_Chr9_20559777	DCARv2_Chr9	20059777	21059777	AT1G68640.1	20456780	20461600	ID=AT1G68640.1.TAIR10_R0	tie=1	tpc=1	protein_coding	bZIP transcription factor family protein	Encodes bZIP-transcription factor. Mutant plants have extra floral organs. PAN is essential for AG activation in early flowers of short-day-grown plants.	PERIANTHIA (PAN); CONTAINS InterPro DOMAIN/s: Basic-leucine zipper (bZIP) transcription factor (InterPro:IPR004827), bZIP transcription factor, bZIP-1 (InterPro:IPR011616); BEST Arabidopsis thaliana protein match is: TGACG motif-binding factor 6 (TAIR:AT3G12250.2); Has 796 Blast hits to 796 proteins in 79 species: Archae - 0; Bacteria - 0; Metazoa - 4; Fungi - 33; Plants - 710; Viruses - 0; Other…
roots	QTL_r_bBISA_9	DCARv2_Chr9_20559777	DCARv2_Chr9	20059777	21059777	AT1G68670.1	20505815	20507533	ID=AT1G68670.1.TAIR10_R2	tie=1	tpc=1	protein_coding	myb-like transcription factor family protein	0	myb-like transcription factor family protein; CONTAINS InterPro DOMAIN/s: Homeodomain-like (InterPro:IPR009057), Myb, DNA-binding (InterPro:IPR014778), HTH transcriptional regulator, Myb-type, DNA-binding (InterPro:IPR017930), Myb-like DNA-binding domain, SHAQKYF class (InterPro:IPR006447), Homeodomain-related (InterPro:IPR012287); BEST Arabidopsis thaliana protein match is: myb-like transcriptio…
roots	QTL_r_bBISA_9	DCARv2_Chr9_20559777	DCARv2_Chr9	20059777	21059777	AT1G68670.1	20514197	20515906	ID=AT1G68670.1.TAIR10_R3	tie=0.5	tpc=0.6693	protein_coding	myb-like transcription factor family protein	0	myb-like transcription factor family protein; CONTAINS InterPro DOMAIN/s: Homeodomain-like (InterPro:IPR009057), Myb, DNA-binding (InterPro:IPR014778), HTH transcriptional regulator, Myb-type, DNA-binding (InterPro:IPR017930), Myb-like DNA-binding domain, SHAQKYF class (InterPro:IPR006447), Homeodomain-related (InterPro:IPR012287); BEST Arabidopsis thaliana protein match is: myb-like transcriptio…
roots	QTL_r_bBISA_9	DCARv2_Chr9_20559777	DCARv2_Chr9	20059777	21059777	AT1G68740.1	20721004	20725349	ID=AT1G68740.1.TAIR10_R0	tie=0.9167	tpc=1	protein_coding	EXS (ERD1/XPR1/SYG1) family protein	Encodes PHO1;H1, a member of the PHO1 family. Involved in inorganic phosphate (Pi) transport and homeostasis. Complements pho1 mutation.	PHO1;H1; FUNCTIONS IN: molecular_function unknown; INVOLVED IN: cellular response to phosphate starvation, phosphate transport; LOCATED IN: integral to membrane; EXPRESSED IN: 24 plant structures; EXPRESSED DURING: 12 growth stages; CONTAINS InterPro DOMAIN/s: EXS, C-terminal (InterPro:IPR004342), SPX, N-terminal (InterPro:IPR004331); BEST Arabidopsis thaliana protein match is: phosphate 1 (TAIR:…
roots	QTL_r_bBISA_9	DCARv2_Chr9_20559777	DCARv2_Chr9	20059777	21059777	AT1G68750.1	20703829	20713822	ID=AT1G68750.1.TAIR10_R0	tie=1	tpc=1	protein_coding	phosphoenolpyruvate carboxylase 4	Encodes one of four Arabidopsis phosphoenolpyruvate (PEP) carboxylase proteins. But, it is more similar to bacterial PEP carboxylase than plant PEP carboxylase. Efforts to express this enzyme and to demonstrate its enzymatic activity in E.coli failed.	phosphoenolpyruvate carboxylase 4 (PPC4); CONTAINS InterPro DOMAIN/s: Pyruvate/Phosphoenolpyruvate kinase, catalytic core (InterPro:IPR015813), Phosphoenolpyruvate carboxylase, active site (InterPro:IPR018129), Phosphoenolpyruvate carboxylase (InterPro:IPR001449), Phosphoenolpyruvate carboxylase, C-terminal region (InterPro:IPR021135); BEST Arabidopsis thaliana protein match is: phosphoenolpyruva…
roots	QTL_r_bBISA_9	DCARv2_Chr9_20559777	DCARv2_Chr9	20059777	21059777	AT1G68780.1	20674729	20676518	ID=AT1G68780.1.TAIR10_R1	tie=1	tpc=1	protein_coding	RNI-like superfamily protein	0	RNI-like superfamily protein; INVOLVED IN: signal transduction; LOCATED IN: endomembrane system; EXPRESSED IN: 18 plant structures; EXPRESSED DURING: 12 growth stages; CONTAINS InterPro DOMAIN/s: Leucine-rich repeat (InterPro:IPR001611); BEST Arabidopsis thaliana protein match is: Leucine-rich repeat (LRR) family protein (TAIR:AT3G25670.1); Has 76880 Blast hits to 27020 proteins in 1013 species: …
roots	QTL_r_bBISA_9	DCARv2_Chr9_20559777	DCARv2_Chr9	20059777	21059777	AT1G68810.1	20610483	20612217	ID=AT1G68810.1.TAIR10_R0	tie=1	tpc=1	protein_coding	basic helix-loop-helix (bHLH) DNA-binding superfamily protein	0	basic helix-loop-helix (bHLH) DNA-binding superfamily protein; FUNCTIONS IN: DNA binding, sequence-specific DNA binding transcription factor activity; INVOLVED IN: regulation of transcription; LOCATED IN: nucleus; EXPRESSED IN: 20 plant structures; EXPRESSED DURING: 12 growth stages; CONTAINS InterPro DOMAIN/s: Helix-loop-helix DNA-binding domain (InterPro:IPR001092), Helix-loop-helix DNA-binding…
roots	QTL_r_bBISA_9	DCARv2_Chr9_20559777	DCARv2_Chr9	20059777	21059777	AT1G68820.1	20583579	20589839	ID=AT1G68820.1.TAIR10_R1	tie=1	tpc=1	protein_coding	Transmembrane Fragile-X-F-associated protein	0	Transmembrane Fragile-X-F-associated protein; FUNCTIONS IN: zinc ion binding; EXPRESSED IN: 22 plant structures; EXPRESSED DURING: 13 growth stages; CONTAINS InterPro DOMAIN/s: Transmembrane Fragile-X-F-associated protein (InterPro:IPR019396), Zinc finger, RING-type (InterPro:IPR001841); BEST Arabidopsis thaliana protein match is: Transmembrane Fragile-X-F-associated protein (TAIR:AT1G73950.1); H…
roots	QTL_r_bBISA_9	DCARv2_Chr9_20559777	DCARv2_Chr9	20059777	21059777	AT1G69020.1	20138653	20146332	ID=AT1G69020.1.TAIR10_R0	tie=0.9	tpc=0.9996	protein_coding	Prolyl oligopeptidase family protein	0	Prolyl oligopeptidase family protein; FUNCTIONS IN: serine-type peptidase activity, serine-type endopeptidase activity; INVOLVED IN: proteolysis; LOCATED IN: chloroplast; EXPRESSED IN: 23 plant structures; EXPRESSED DURING: 14 growth stages; CONTAINS InterPro DOMAIN/s: Peptidase S9, prolyl oligopeptidase, catalytic domain (InterPro:IPR001375), Peptidase S9A, oligopeptidase, N-terminal beta-propel…
roots	QTL_r_bBISA_9	DCARv2_Chr9_20559777	DCARv2_Chr9	20059777	21059777	AT2G33800.1	20510349	20513491	ID=AT2G33800.1.TAIR10_R0	tie=1	tpc=1	protein_coding	Ribosomal protein S5 family protein	0	Ribosomal protein S5 family protein; FUNCTIONS IN: structural constituent of ribosome, RNA binding; INVOLVED IN: response to cadmium ion, response to cold, translation; LOCATED IN: in 8 components; EXPRESSED IN: 26 plant structures; EXPRESSED DURING: 14 growth stages; CONTAINS InterPro DOMAIN/s: Ribosomal protein S5, N-terminal (InterPro:IPR013810), Double-stranded RNA-binding-like (InterPro:IPR0…
roots	QTL_r_bBISA_9	DCARv2_Chr9_20559777	DCARv2_Chr9	20059777	21059777	AT2G41130.1	20610483	20612031	ID=AT2G41130.1.TAIR10_R2	tie=1	tpc=1	protein_coding	basic helix-loop-helix (bHLH) DNA-binding superfamily protein	0	basic helix-loop-helix (bHLH) DNA-binding superfamily protein; FUNCTIONS IN: DNA binding, sequence-specific DNA binding transcription factor activity; INVOLVED IN: regulation of transcription; LOCATED IN: chloroplast envelope; CONTAINS InterPro DOMAIN/s: Helix-loop-helix DNA-binding domain (InterPro:IPR001092), Helix-loop-helix DNA-binding (InterPro:IPR011598); BEST Arabidopsis thaliana protein m…
roots	QTL_r_bBISA_9	DCARv2_Chr9_20559777	DCARv2_Chr9	20059777	21059777	AT3G12250.1	20456780	20460208	ID=AT3G12250.1.TAIR10_R4	tie=1	tpc=1	protein_coding	TGACG motif-binding factor 6	basic leucine zipper transcription factor involved in the activation of SA-responsive genes.	TGACG motif-binding factor 6 (TGA6); CONTAINS InterPro DOMAIN/s: Basic-leucine zipper (bZIP) transcription factor (InterPro:IPR004827), bZIP transcription factor, bZIP-1 (InterPro:IPR011616), DNA/RNA non-specific endonuclease, active site (InterPro:IPR018524); BEST Arabidopsis thaliana protein match is: bZIP transcription factor family protein (TAIR:AT5G06950.4); Has 938 Blast hits to 938 protein…
roots	QTL_r_bBISA_9	DCARv2_Chr9_20559777	DCARv2_Chr9	20059777	21059777	AT3G18560.1	20644760	20645320	ID=AT3G18560.1.TAIR10_R0	tie=NA	tpc=1	protein_coding	0	0	unknown protein; BEST Arabidopsis thaliana protein match is: unknown protein (TAIR:AT1G49000.1); Has 95 Blast hits to 95 proteins in 13 species: Archae - 0; Bacteria - 0; Metazoa - 0; Fungi - 0; Plants - 95; Viruses - 0; Other Eukaryotes - 0 (source: NCBI BLink).
roots	QTL_r_bBISA_9	DCARv2_Chr9_20559777	DCARv2_Chr9	20059777	21059777	AT3G23430.1	20721004	20725349	ID=AT3G23430.1.TAIR10_R1	tie=1	tpc=1	protein_coding	phosphate 1	mutant is deficient in the transfer of phosphate from root epidermal and cortical cells to the xylem. encodes protein with the mainly hydrophilic N-terminal and the C-terminal containing 6 potential membrane-spanning domains.	phosphate 1 (PHO1); INVOLVED IN: cellular response to phosphate starvation, phosphate transport; LOCATED IN: integral to membrane; EXPRESSED IN: 13 plant structures; EXPRESSED DURING: 6 growth stages; CONTAINS InterPro DOMAIN/s: EXS, C-terminal (InterPro:IPR004342), SPX, N-terminal (InterPro:IPR004331); BEST Arabidopsis thaliana protein match is: EXS (ERD1/XPR1/SYG1) family protein (TAIR:AT1G6874…
roots	QTL_r_bBISA_9	DCARv2_Chr9_20559777	DCARv2_Chr9	20059777	21059777	AT3G25640.1	20691362	20692165	ID=AT3G25640.1.TAIR10_R0	tie=NA	tpc=1	protein_coding	Protein of unknown function, DUF617	0	Protein of unknown function, DUF617; CONTAINS InterPro DOMAIN/s: Protein of unknown function DUF617, plant (InterPro:IPR006460); BEST Arabidopsis thaliana protein match is: Protein of unknown function, DUF617 (TAIR:AT5G23100.1); Has 258 Blast hits to 256 proteins in 14 species: Archae - 0; Bacteria - 0; Metazoa - 0; Fungi - 0; Plants - 258; Viruses - 0; Other Eukaryotes - 0 (source: NCBI BLink).
roots	QTL_r_bBISA_9	DCARv2_Chr9_20559777	DCARv2_Chr9	20059777	21059777	AT3G25740.1	20518191	20524571	ID=AT3G25740.1.TAIR10_R0	tie=0.7778	tpc=0.995	protein_coding	methionine aminopeptidase 1C	Encodes a plastid localized methionine aminopeptidase. Formerly called MAP1C, now called MAP1B.	methionine aminopeptidase 1C (MAP1B); FUNCTIONS IN: metalloexopeptidase activity, aminopeptidase activity; INVOLVED IN: proteolysis, N-terminal protein amino acid modification; LOCATED IN: chloroplast; EXPRESSED IN: 23 plant structures; EXPRESSED DURING: 13 growth stages; CONTAINS InterPro DOMAIN/s: Peptidase M24, structural domain (InterPro:IPR000994), Peptidase M24A, methionine aminopeptidase, …
roots	QTL_r_bBISA_9	DCARv2_Chr9_20559777	DCARv2_Chr9	20059777	21059777	AT3G25882.1	20376609	20376902	ID=AT3G25882.1.TAIR10_R0	tie=NA	tpc=1	protein_coding	NIM1-interacting 2	encodes a kinase that physically interacts with NPR1/NIM1	NIM1-interacting 2 (NIMIN-2); Has 7 Blast hits to 7 proteins in 3 species: Archae - 0; Bacteria - 0; Metazoa - 0; Fungi - 0; Plants - 7; Viruses - 0; Other Eukaryotes - 0 (source: NCBI BLink).
roots	QTL_r_bBISA_9	DCARv2_Chr9_20559777	DCARv2_Chr9	20059777	21059777	AT3G46560.1	20679910	20682590	ID=AT3G46560.1.TAIR10_R0	tie=1	tpc=1	protein_coding	Tim10/DDP family zinc finger protein	Encodes a small zinc finger-like protein that is a component of the mitochondrial protein import apparatus.	TIM9; CONTAINS InterPro DOMAIN/s: Mitochondrial inner membrane translocase complex, Tim8/9/10/13-zinc finger-like (InterPro:IPR004217); Has 542 Blast hits to 542 proteins in 190 species: Archae - 0; Bacteria - 0; Metazoa - 275; Fungi - 165; Plants - 60; Viruses - 0; Other Eukaryotes - 42 (source: NCBI BLink).
roots	QTL_r_bBISA_9	DCARv2_Chr9_20559777	DCARv2_Chr9	20059777	21059777	AT4G04220.1	20747188	20749725	ID=AT4G04220.1.TAIR10_R3	tie=0	tpc=0	protein_coding	receptor like protein 46	0	receptor like protein 46 (RLP46); FUNCTIONS IN: kinase activity; INVOLVED IN: signal transduction, defense response; LOCATED IN: endomembrane system; EXPRESSED IN: 20 plant structures; EXPRESSED DURING: 11 growth stages; CONTAINS InterPro DOMAIN/s: Leucine-rich repeat, typical subtype (InterPro:IPR003591), Leucine-rich repeat-containing N-terminal domain, type 2 (InterPro:IPR013210), Leucine-rich…
roots	QTL_r_bBISA_9	DCARv2_Chr9_20559777	DCARv2_Chr9	20059777	21059777	AT4G04220.1	20846168	20848591	ID=AT4G04220.1.TAIR10_R5	tie=0	tpc=0	protein_coding	receptor like protein 46	0	receptor like protein 46 (RLP46); FUNCTIONS IN: kinase activity; INVOLVED IN: signal transduction, defense response; LOCATED IN: endomembrane system; EXPRESSED IN: 20 plant structures; EXPRESSED DURING: 11 growth stages; CONTAINS InterPro DOMAIN/s: Leucine-rich repeat, typical subtype (InterPro:IPR003591), Leucine-rich repeat-containing N-terminal domain, type 2 (InterPro:IPR013210), Leucine-rich…
roots	QTL_r_bBISA_9	DCARv2_Chr9_20559777	DCARv2_Chr9	20059777	21059777	AT4G04220.1	20849666	20853140	ID=AT4G04220.1.TAIR10_R4	tie=0	tpc=0	protein_coding	receptor like protein 46	0	receptor like protein 46 (RLP46); FUNCTIONS IN: kinase activity; INVOLVED IN: signal transduction, defense response; LOCATED IN: endomembrane system; EXPRESSED IN: 20 plant structures; EXPRESSED DURING: 11 growth stages; CONTAINS InterPro DOMAIN/s: Leucine-rich repeat, typical subtype (InterPro:IPR003591), Leucine-rich repeat-containing N-terminal domain, type 2 (InterPro:IPR013210), Leucine-rich…
roots	QTL_r_bBISA_9	DCARv2_Chr9_20559777	DCARv2_Chr9	20059777	21059777	AT4G04220.1	20928134	20940507	ID=AT4G04220.1.TAIR10_R2	tie=0	tpc=0.1452	protein_coding	receptor like protein 46	0	receptor like protein 46 (RLP46); FUNCTIONS IN: kinase activity; INVOLVED IN: signal transduction, defense response; LOCATED IN: endomembrane system; EXPRESSED IN: 20 plant structures; EXPRESSED DURING: 11 growth stages; CONTAINS InterPro DOMAIN/s: Leucine-rich repeat, typical subtype (InterPro:IPR003591), Leucine-rich repeat-containing N-terminal domain, type 2 (InterPro:IPR013210), Leucine-rich…
roots	QTL_r_bBISA_9	DCARv2_Chr9_20559777	DCARv2_Chr9	20059777	21059777	AT4G11510.1	20494509	20494751	ID=AT4G11510.1.TAIR10_R0	tie=NA	tpc=1	protein_coding	ralf-like 28	Member of a diversely expressed predicted peptide family showing sequence similarity to tobacco Rapid Alkalinization Factor (RALF), and is believed to play an essential role in the physiology of Arabidopsis. Consists of a single exon and is characterized by a conserved C-terminal motif and N-terminal signal peptide.	ralf-like 28 (RALFL28); CONTAINS InterPro DOMAIN/s: Rapid ALkalinization Factor (InterPro:IPR008801); BEST Arabidopsis thaliana protein match is: RALF-like 21 (TAIR:AT3G04735.1); Has 42 Blast hits to 42 proteins in 5 species: Archae - 0; Bacteria - 0; Metazoa - 0; Fungi - 0; Plants - 42; Viruses - 0; Other Eukaryotes - 0 (source: NCBI BLink).
roots	QTL_r_bBISA_9	DCARv2_Chr9_20559777	DCARv2_Chr9	20059777	21059777	AT4G19990.1	20379685	20382453	ID=AT4G19990.1.TAIR10_R7	tie=0	tpc=0.4994	protein_coding	FAR1-related sequence 1	0	FAR1-related sequence 1 (FRS1); FUNCTIONS IN: zinc ion binding; INVOLVED IN: response to red or far red light; LOCATED IN: cellular_component unknown; CONTAINS InterPro DOMAIN/s: MULE transposase, conserved domain (InterPro:IPR018289), Transcription factor, FAR1-related (InterPro:IPR004330), Zinc finger, PMZ-type (InterPro:IPR006564), Zinc finger, SWIM-type (InterPro:IPR007527); BEST Arabidopsis …
roots	QTL_r_bBISA_9	DCARv2_Chr9_20559777	DCARv2_Chr9	20059777	21059777	AT4G37660.1	20570273	20570773	ID=AT4G37660.1.TAIR10_R1	tie=NA	tpc=1	protein_coding	Ribosomal protein L12/ ATP-dependent Clp protease adaptor protein ClpS family protein	0	Ribosomal protein L12/ ATP-dependent Clp protease adaptor protein ClpS family protein; FUNCTIONS IN: structural constituent of ribosome; INVOLVED IN: translation; LOCATED IN: ribosome, intracellular, large ribosomal subunit; EXPRESSED IN: 20 plant structures; EXPRESSED DURING: 13 growth stages; CONTAINS InterPro DOMAIN/s: Ribosomal protein L12, chloroplast (InterPro:IPR015608), Ribosomal protein …
roots	QTL_r_bBISA_9	DCARv2_Chr9_20559777	DCARv2_Chr9	20059777	21059777	AT5G08550.1	20574908	20582501	ID=AT5G08550.1.TAIR10_R0	tie=1	tpc=1	protein_coding	GC-rich sequence DNA-binding factor-like protein	Encodes a transcriptional repressor that is homologous to the C-terminal region of mammalian GC binding factor. It regulates endoreduplication through control of CYC2A expression.	increased level of polyploidy1-1D (ILP1); CONTAINS InterPro DOMAIN/s: GC-rich sequence DNA-binding factor-like (InterPro:IPR012890); BEST Arabidopsis thaliana protein match is: GC-rich sequence DNA-binding factor-like protein (TAIR:AT5G09210.1); Has 786 Blast hits to 745 proteins in 186 species: Archae - 2; Bacteria - 46; Metazoa - 439; Fungi - 95; Plants - 69; Viruses - 1; Other Eukaryotes - 134…
roots	QTL_r_bBISA_9	DCARv2_Chr9_20559777	DCARv2_Chr9	20059777	21059777	AT5G15830.1	20297746	20298321	ID=AT5G15830.1.TAIR10_R2	tie=NA	tpc=1	protein_coding	basic leucine-zipper 3	0	basic leucine-zipper 3 (bZIP3); FUNCTIONS IN: DNA binding, sequence-specific DNA binding transcription factor activity; INVOLVED IN: regulation of transcription, DNA-dependent; EXPRESSED IN: 9 plant structures; EXPRESSED DURING: 6 growth stages; CONTAINS InterPro DOMAIN/s: Basic-leucine zipper (bZIP) transcription factor (InterPro:IPR004827), bZIP transcription factor, bZIP-1 (InterPro:IPR011616)…
roots	QTL_r_bBISA_9	DCARv2_Chr9_20559777	DCARv2_Chr9	20059777	21059777	AT5G20400.1	20066206	20068148	ID=AT5G20400.1.TAIR10_R9	tie=1	tpc=1	protein_coding	2-oxoglutarate (2OG) and Fe(II)-dependent oxygenase superfamily protein	encodes a protein whose sequence is similar to flavanone 3 hydroxylase from Malus.	2-oxoglutarate (2OG) and Fe(II)-dependent oxygenase superfamily protein; CONTAINS InterPro DOMAIN/s: Oxoglutarate/iron-dependent oxygenase (InterPro:IPR005123); BEST Arabidopsis thaliana protein match is: 2-oxoglutarate (2OG) and Fe(II)-dependent oxygenase superfamily protein (TAIR:AT1G49390.1); Has 8498 Blast hits to 8450 proteins in 980 species: Archae - 0; Bacteria - 1051; Metazoa - 121; Fungi…
roots	QTL_r_bBISA_9	DCARv2_Chr9_20559777	DCARv2_Chr9	20059777	21059777	AT5G55600.1	20440094	20444339	ID=AT5G55600.1.TAIR10_R2	tie=1	tpc=1	protein_coding	agenet domain-containing protein / bromo-adjacent homology (BAH) domain-containing protein	0	agenet domain-containing protein / bromo-adjacent homology (BAH) domain-containing protein; FUNCTIONS IN: RNA binding, DNA binding; INVOLVED IN: biological_process unknown; LOCATED IN: cellular_component unknown; EXPRESSED IN: 22 plant structures; EXPRESSED DURING: 13 growth stages; CONTAINS InterPro DOMAIN/s: Tudor-like, plant (InterPro:IPR014002), Agenet (InterPro:IPR008395), Bromo adjacent hom…
roots	QTL_r_bBISA_9	DCARv2_Chr9_20559777	DCARv2_Chr9	20059777	21059777	AT5G65770.2	20663191	20668314	ID=AT5G65770.2.TAIR10_R1	tie=1	tpc=1	protein_coding	little nuclei4	0	LITTLE NUCLEI4 (LINC4); EXPRESSED IN: 23 plant structures; EXPRESSED DURING: 13 growth stages; BEST Arabidopsis thaliana protein match is: branched-chain amino acid aminotransferase 5 / branched-chain amino acid transaminase 5 (BCAT5) (TAIR:AT5G65780.2); Has 215167 Blast hits to 102614 proteins in 3709 species: Archae - 2940; Bacteria - 43360; Metazoa - 90724; Fungi - 17442; Plants - 11239; Virus…
roots	QTL_r_bBISA_9	DCARv2_Chr9_20559777	DCARv2_Chr9	20059777	21059777	ATCG00730.1	20415993	20417361	ID=ATCG00730.1.TAIR10_R1	tie=0	tpc=0.264	protein_coding	photosynthetic electron transfer D	A chloroplast gene encoding subunit IV of the cytochrome b6/f complex	photosynthetic electron transfer D (PETD); FUNCTIONS IN: electron carrier activity, oxidoreductase activity, electron transporter, transferring electrons within the cyclic electron transport pathway of photosynthesis activity; INVOLVED IN: photosynthesis, light reaction; LOCATED IN: thylakoid, chloroplast thylakoid membrane, cytochrome b6f complex, chloroplast; EXPRESSED IN: 23 plant structures; …
roots	QTL_r_bMYRC_7	DCARv2_Chr7_34705064	DCARv2_Chr7	34205064	35205064	AT1G11260.1	34990360	34992536	ID=AT1G11260.1.TAIR10_R4	tie=1	tpc=1	protein_coding	sugar transporter 1	Encodes a H+/hexose cotransporter.	sugar transporter 1 (STP1); FUNCTIONS IN: carbohydrate transmembrane transporter activity, sugar:hydrogen symporter activity; INVOLVED IN: transport, transmembrane transport; LOCATED IN: nucleus, plasma membrane, vacuole, membrane; EXPRESSED IN: 25 plant structures; EXPRESSED DURING: 13 growth stages; CONTAINS InterPro DOMAIN/s: Sugar transporter, conserved site (InterPro:IPR005829), Major facili…
roots	QTL_r_bMYRC_7	DCARv2_Chr7_34705064	DCARv2_Chr7	34205064	35205064	AT1G15520.1	35067812	35075149	ID=AT1G15520.1.TAIR10_R2	tie=0.9545	tpc=1	protein_coding	pleiotropic drug resistance 12	ABC transporter family involved in ABA transport and resistance to lead. Localizes to plasma membrane. Upregulated by lead. Expressed in leaves, flowers, stomata and roots.	pleiotropic drug resistance 12 (PDR12); CONTAINS InterPro DOMAIN/s: ATPase, AAA+ type, core (InterPro:IPR003593), ABC transporter-like (InterPro:IPR003439), Plant PDR ABC transporter associated (InterPro:IPR013581), ABC-2 type transporter (InterPro:IPR013525); BEST Arabidopsis thaliana protein match is: pleiotropic drug resistance 11 (TAIR:AT1G66950.1); Has 377983 Blast hits to 279992 proteins in…
roots	QTL_r_bMYRC_7	DCARv2_Chr7_34705064	DCARv2_Chr7	34205064	35205064	AT1G15520.1	35078115	35084871	ID=AT1G15520.1.TAIR10_R5	tie=1	tpc=1	protein_coding	pleiotropic drug resistance 12	ABC transporter family involved in ABA transport and resistance to lead. Localizes to plasma membrane. Upregulated by lead. Expressed in leaves, flowers, stomata and roots.	pleiotropic drug resistance 12 (PDR12); CONTAINS InterPro DOMAIN/s: ATPase, AAA+ type, core (InterPro:IPR003593), ABC transporter-like (InterPro:IPR003439), Plant PDR ABC transporter associated (InterPro:IPR013581), ABC-2 type transporter (InterPro:IPR013525); BEST Arabidopsis thaliana protein match is: pleiotropic drug resistance 11 (TAIR:AT1G66950.1); Has 377983 Blast hits to 279992 proteins in…
roots	QTL_r_bMYRC_7	DCARv2_Chr7_34705064	DCARv2_Chr7	34205064	35205064	AT1G15520.1	35087110	35093940	ID=AT1G15520.1.TAIR10_R1	tie=1	tpc=0.9967	protein_coding	pleiotropic drug resistance 12	ABC transporter family involved in ABA transport and resistance to lead. Localizes to plasma membrane. Upregulated by lead. Expressed in leaves, flowers, stomata and roots.	pleiotropic drug resistance 12 (PDR12); CONTAINS InterPro DOMAIN/s: ATPase, AAA+ type, core (InterPro:IPR003593), ABC transporter-like (InterPro:IPR003439), Plant PDR ABC transporter associated (InterPro:IPR013581), ABC-2 type transporter (InterPro:IPR013525); BEST Arabidopsis thaliana protein match is: pleiotropic drug resistance 11 (TAIR:AT1G66950.1); Has 377983 Blast hits to 279992 proteins in…
roots	QTL_r_bMYRC_7	DCARv2_Chr7_34705064	DCARv2_Chr7	34205064	35205064	AT1G15520.1	35100333	35107698	ID=AT1G15520.1.TAIR10_R4	tie=1	tpc=1	protein_coding	pleiotropic drug resistance 12	ABC transporter family involved in ABA transport and resistance to lead. Localizes to plasma membrane. Upregulated by lead. Expressed in leaves, flowers, stomata and roots.	pleiotropic drug resistance 12 (PDR12); CONTAINS InterPro DOMAIN/s: ATPase, AAA+ type, core (InterPro:IPR003593), ABC transporter-like (InterPro:IPR003439), Plant PDR ABC transporter associated (InterPro:IPR013581), ABC-2 type transporter (InterPro:IPR013525); BEST Arabidopsis thaliana protein match is: pleiotropic drug resistance 11 (TAIR:AT1G66950.1); Has 377983 Blast hits to 279992 proteins in…
roots	QTL_r_bMYRC_7	DCARv2_Chr7_34705064	DCARv2_Chr7	34205064	35205064	AT1G15550.1	35126966	35128127	ID=AT1G15550.1.TAIR10_R1	tie=0	tpc=0.9758	protein_coding	gibberellin 3-oxidase 1	Involved in later steps of the gibberellic acid biosynthetic pathway. Activated by AGAMOUS in a cal-1, ap1-1 background. Deletion of 208 bp from -1016 to -809 (&#916;-808) resulted in loss of GA-negative feedback (this sequence, which contains a 43-bp sequence GNFEI, was shown to be sufficient for GA-negative feedback).	gibberellin 3-oxidase 1 (GA3OX1); CONTAINS InterPro DOMAIN/s: Isopenicillin N synthase (InterPro:IPR002283), Oxoglutarate/iron-dependent oxygenase (InterPro:IPR005123); BEST Arabidopsis thaliana protein match is: gibberellin 3-oxidase 2 (TAIR:AT1G80340.1); Has 8504 Blast hits to 8472 proteins in 995 species: Archae - 0; Bacteria - 1119; Metazoa - 109; Fungi - 1012; Plants - 4925; Viruses - 0; Oth…
roots	QTL_r_bMYRC_7	DCARv2_Chr7_34705064	DCARv2_Chr7	34205064	35205064	AT1G15670.1	35192742	35193815	ID=AT1G15670.1.TAIR10_R0	tie=NA	tpc=1	protein_coding	Galactose oxidase/kelch repeat superfamily protein	0	Galactose oxidase/kelch repeat superfamily protein; CONTAINS InterPro DOMAIN/s: Galactose oxidase/kelch, beta-propeller (InterPro:IPR011043), Kelch repeat type 1 (InterPro:IPR006652), Kelch related (InterPro:IPR013089), Kelch-type beta propeller (InterPro:IPR015915); BEST Arabidopsis thaliana protein match is: Galactose oxidase/kelch repeat superfamily protein (TAIR:AT1G80440.1); Has 1241 Blast h…
roots	QTL_r_bMYRC_7	DCARv2_Chr7_34705064	DCARv2_Chr7	34205064	35205064	AT1G19690.1	34765862	34769315	ID=AT1G19690.1.TAIR10_R0	tie=1	tpc=1	protein_coding	NAD(P)-binding Rossmann-fold superfamily protein	0	NAD(P)-binding Rossmann-fold superfamily protein; FUNCTIONS IN: coenzyme binding, binding, catalytic activity; INVOLVED IN: cellular metabolic process, metabolic process; LOCATED IN: chloroplast; EXPRESSED IN: 21 plant structures; EXPRESSED DURING: 13 growth stages; CONTAINS InterPro DOMAIN/s: NAD-dependent epimerase/dehydratase (InterPro:IPR001509), NAD(P)-binding domain (InterPro:IPR016040); Ha…
roots	QTL_r_bMYRC_7	DCARv2_Chr7_34705064	DCARv2_Chr7	34205064	35205064	AT1G20490.1	34243208	34245097	ID=AT1G20490.1.TAIR10_R7	tie=1	tpc=1	protein_coding	AMP-dependent synthetase and ligase family protein	0	AMP-dependent synthetase and ligase family protein; FUNCTIONS IN: 4-coumarate-CoA ligase activity; INVOLVED IN: phenylpropanoid metabolic process, metabolic process; EXPRESSED IN: 15 plant structures; EXPRESSED DURING: 4 anthesis, C globular stage, petal differentiation and expansion stage, D bilateral stage; CONTAINS InterPro DOMAIN/s: AMP-binding, conserved site (InterPro:IPR020845), AMP-depend…
roots	QTL_r_bMYRC_7	DCARv2_Chr7_34705064	DCARv2_Chr7	34205064	35205064	AT1G20510.2	34243208	34245097	ID=AT1G20510.2.TAIR10_R8	tie=1	tpc=1	protein_coding	OPC-8:0 CoA ligase1	0	OPC-8:0 CoA ligase1 (OPCL1); FUNCTIONS IN: 4-coumarate-CoA ligase activity; INVOLVED IN: phenylpropanoid metabolic process, jasmonic acid biosynthetic process, response to wounding; LOCATED IN: peroxisome; EXPRESSED IN: 22 plant structures; EXPRESSED DURING: 13 growth stages; CONTAINS InterPro DOMAIN/s: AMP-binding, conserved site (InterPro:IPR020845), AMP-dependent synthetase/ligase (InterPro:IP…
roots	QTL_r_bMYRC_7	DCARv2_Chr7_34705064	DCARv2_Chr7	34205064	35205064	AT1G20693.1	34907410	34909357	ID=AT1G20693.1.TAIR10_R4	tie=1	tpc=1	protein_coding	high mobility group B2	Encodes a protein belonging to the subgroup of HMGB (high mobility group B) proteins that have a distinctive DNA-binding motif, the HMG-box domain. The motif confers non-sequence specific interaction with linear DNA and structure-specific binding to distorted DNA sites. The HMGB proteins are involved in the assembly of nucleoprotein complexes. Can be phosphorylated by CK2alpha.	high mobility group B2 (HMGB2); FUNCTIONS IN: chromatin binding, structural constituent of chromatin, DNA binding, sequence-specific DNA binding transcription factor activity; INVOLVED IN: chromatin assembly or disassembly; LOCATED IN: chromatin; EXPRESSED IN: 23 plant structures; EXPRESSED DURING: 13 growth stages; CONTAINS InterPro DOMAIN/s: High mobility group, superfamily (InterPro:IPR009071)…
roots	QTL_r_bMYRC_7	DCARv2_Chr7_34705064	DCARv2_Chr7	34205064	35205064	AT1G27400.1	34341624	34343703	ID=AT1G27400.1.TAIR10_R3	tie=1	tpc=1	protein_coding	Ribosomal protein L22p/L17e family protein	0	Ribosomal protein L22p/L17e family protein; FUNCTIONS IN: structural constituent of ribosome; INVOLVED IN: translation; LOCATED IN: ribosome, cytosolic large ribosomal subunit, plasma membrane, chloroplast, vacuole; EXPRESSED IN: 23 plant structures; EXPRESSED DURING: 13 growth stages; CONTAINS InterPro DOMAIN/s: Ribosomal protein L22/L17 (InterPro:IPR001063), Ribosomal protein L22/L17, eukaryoti…
roots	QTL_r_bMYRC_7	DCARv2_Chr7_34705064	DCARv2_Chr7	34205064	35205064	AT1G30230.2	34338897	34340373	ID=AT1G30230.2.TAIR10_R0	tie=0.8333	tpc=1	protein_coding	Glutathione S-transferase, C-terminal-like;Translation elongation factor EF1B/ribosomal protein S6	0	Glutathione S-transferase, C-terminal-like;Translation elongation factor EF1B/ribosomal protein S6; FUNCTIONS IN: translation elongation factor activity; INVOLVED IN: translational elongation; LOCATED IN: plasma membrane, eukaryotic translation elongation factor 1 complex; EXPRESSED IN: guard cell; CONTAINS InterPro DOMAIN/s: Translation elongation factor EF1B/ribosomal protein S6 (InterPro:IPR01…
roots	QTL_r_bMYRC_7	DCARv2_Chr7_34705064	DCARv2_Chr7	34205064	35205064	AT1G34210.1	35014797	35017600	ID=AT1G34210.1.TAIR10_R7	tie=1	tpc=1	protein_coding	somatic embryogenesis receptor-like kinase 2	Plasma membrane LRR receptor-like serine threonine kinase expressed during embryogenesis in locules until stage 6 anthers, with higher expression in the tapetal cell layer. SERK1 and SERK2 receptor kinases function redundantly as an important control point for sporophytic development controlling male gametophyte production.	somatic embryogenesis receptor-like kinase 2 (SERK2); FUNCTIONS IN: kinase activity; INVOLVED IN: pollen maturation, microsporogenesis; LOCATED IN: plasma membrane; EXPRESSED IN: 23 plant structures; EXPRESSED DURING: 14 growth stages; CONTAINS InterPro DOMAIN/s: Protein kinase, ATP binding site (InterPro:IPR017441), Protein kinase, catalytic domain (InterPro:IPR000719), Leucine-rich repeat-conta…
roots	QTL_r_bMYRC_7	DCARv2_Chr7_34705064	DCARv2_Chr7	34205064	35205064	AT1G64520.1	34900603	34905398	ID=AT1G64520.1.TAIR10_R0	tie=1	tpc=1	protein_coding	regulatory particle non-ATPase 12A	0	regulatory particle non-ATPase 12A (RPN12a); FUNCTIONS IN: peptidase activity; INVOLVED IN: in 14 processes; LOCATED IN: proteasome complex, nucleus, proteasome regulatory particle, lid subcomplex, chloroplast envelope; EXPRESSED IN: 23 plant structures; EXPRESSED DURING: 15 growth stages; CONTAINS InterPro DOMAIN/s: 26S proteasome non-ATPase regulatory subunit Rpn12 (InterPro:IPR006746), SAC3/GA…
roots	QTL_r_bMYRC_7	DCARv2_Chr7_34705064	DCARv2_Chr7	34205064	35205064	AT1G64980.1	35172741	35173484	ID=AT1G64980.1.TAIR10_R0	tie=NA	tpc=1	protein_coding	Nucleotide-diphospho-sugar transferases superfamily protein	0	Nucleotide-diphospho-sugar transferases superfamily protein; LOCATED IN: cellular_component unknown; EXPRESSED IN: 23 plant structures; EXPRESSED DURING: 15 growth stages; Has 703 Blast hits to 703 proteins in 58 species: Archae - 0; Bacteria - 90; Metazoa - 0; Fungi - 0; Plants - 45; Viruses - 4; Other Eukaryotes - 564 (source: NCBI BLink).
roots	QTL_r_bMYRC_7	DCARv2_Chr7_34705064	DCARv2_Chr7	34205064	35205064	AT1G66350.1	34227818	34229383	ID=AT1G66350.1.TAIR10_R4	tie=NA	tpc=1	protein_coding	RGA-like 1	Negative regulator of GA responses, member of GRAS family of transcription factors. Also belongs to the DELLA proteins that restrain the cell proliferation and expansion that drives plant growth. RGL1 may be involved in reducing ROS accumulation in response to stress by up-regulating the transcription of superoxide dismutases. Rapidly degraded in response to GA. Involved in flower and fruit devel…	RGA-like 1 (RGL1); CONTAINS InterPro DOMAIN/s: Transcriptional factor DELLA, N-terminal (InterPro:IPR021914), Transcription factor GRAS (InterPro:IPR005202); BEST Arabidopsis thaliana protein match is: RGA-like 2 (TAIR:AT3G03450.1); Has 2708 Blast hits to 2634 proteins in 311 species: Archae - 0; Bacteria - 4; Metazoa - 0; Fungi - 0; Plants - 2704; Viruses - 0; Other Eukaryotes - 0 (source: NCBI …
roots	QTL_r_bMYRC_7	DCARv2_Chr7_34705064	DCARv2_Chr7	34205064	35205064	AT1G68990.1	35048890	35062417	ID=AT1G68990.1.TAIR10_R1	tie=1	tpc=1	protein_coding	male gametophyte defective 3	MGP3 (male gametophyte-defective 3) belongs to a small family of nuclear-encoded Phage type RNA polymerases (RPOTs) involved in the transcription of mitochondrial genes in Arabidopsis thaliana. Mutation in MGP 3 significantly retarded pollen tube growth and caused defective embryo development.	male gametophyte defective 3 (MGP3); FUNCTIONS IN: DNA-directed RNA polymerase activity, DNA binding; INVOLVED IN: pollen tube growth, transcription, ovule development, embryo development ending in seed dormancy; EXPRESSED IN: 18 plant structures; EXPRESSED DURING: 8 growth stages; CONTAINS InterPro DOMAIN/s: DNA-directed RNA polymerase, bacteriophage type (InterPro:IPR002092); BEST Arabidopsis t…
roots	QTL_r_bMYRC_7	DCARv2_Chr7_34705064	DCARv2_Chr7	34205064	35205064	AT1G69523.1	34695010	34697470	ID=AT1G69523.1.TAIR10_R0	tie=1	tpc=1	protein_coding	S-adenosyl-L-methionine-dependent methyltransferases superfamily protein	0	S-adenosyl-L-methionine-dependent methyltransferases superfamily protein; FUNCTIONS IN: methyltransferase activity; INVOLVED IN: metabolic process; LOCATED IN: chloroplast; EXPRESSED IN: 20 plant structures; EXPRESSED DURING: 13 growth stages; CONTAINS InterPro DOMAIN/s: Methyltransferase type 11 (InterPro:IPR013216); BEST Arabidopsis thaliana protein match is: S-adenosyl-L-methionine-dependent m…
roots	QTL_r_bMYRC_7	DCARv2_Chr7_34705064	DCARv2_Chr7	34205064	35205064	AT1G69526.3	34695010	34696505	ID=AT1G69526.3.TAIR10_R0	tie=1	tpc=1	protein_coding	S-adenosyl-L-methionine-dependent methyltransferases superfamily protein	0	S-adenosyl-L-methionine-dependent methyltransferases superfamily protein; FUNCTIONS IN: methyltransferase activity; LOCATED IN: chloroplast; EXPRESSED IN: 19 plant structures; EXPRESSED DURING: 10 growth stages; BEST Arabidopsis thaliana protein match is: S-adenosyl-L-methionine-dependent methyltransferases superfamily protein (TAIR:AT1G69523.1); Has 140 Blast hits to 134 proteins in 40 species: …
roots	QTL_r_bMYRC_7	DCARv2_Chr7_34705064	DCARv2_Chr7	34205064	35205064	AT1G80370.1	35159189	35164448	ID=AT1G80370.1.TAIR10_R0	tie=1	tpc=0.9993	protein_coding	Cyclin A2;4	0	Cyclin A2;4 (CYCA2;4); CONTAINS InterPro DOMAIN/s: Cyclin, C-terminal (InterPro:IPR004367), Cyclin (InterPro:IPR006670), G2/mitotic-specific cyclin A (InterPro:IPR015453), Cyclin-like (InterPro:IPR011028), Cyclin-related (InterPro:IPR013763), Cyclin, N-terminal (InterPro:IPR006671), Cyclin, A/B/D/E (InterPro:IPR014400); BEST Arabidopsis thaliana protein match is: CYCLIN A2;3 (TAIR:AT1G15570.1); H…
roots	QTL_r_bMYRC_7	DCARv2_Chr7_34705064	DCARv2_Chr7	34205064	35205064	AT1G80380.2	35141884	35144979	ID=AT1G80380.2.TAIR10_R1	tie=1	tpc=1	protein_coding	P-loop containing nucleoside triphosphate hydrolases superfamily protein	encodes a glycerate kinase which catalyzes the last step of photorespiration C2 cycle.	P-loop containing nucleoside triphosphate hydrolases superfamily protein; FUNCTIONS IN: glycerate kinase activity; INVOLVED IN: photorespiration; LOCATED IN: chloroplast stroma, chloroplast, chloroplast envelope; EXPRESSED IN: 22 plant structures; EXPRESSED DURING: 13 growth stages; CONTAINS InterPro DOMAIN/s: Phosphoribulokinase/uridine kinase (InterPro:IPR006083); Has 1396 Blast hits to 1392 pr…
roots	QTL_r_bMYRC_7	DCARv2_Chr7_34705064	DCARv2_Chr7	34205064	35205064	AT1G80380.2	35155100	35158195	ID=AT1G80380.2.TAIR10_R0	tie=1	tpc=1	protein_coding	P-loop containing nucleoside triphosphate hydrolases superfamily protein	encodes a glycerate kinase which catalyzes the last step of photorespiration C2 cycle.	P-loop containing nucleoside triphosphate hydrolases superfamily protein; FUNCTIONS IN: glycerate kinase activity; INVOLVED IN: photorespiration; LOCATED IN: chloroplast stroma, chloroplast, chloroplast envelope; EXPRESSED IN: 22 plant structures; EXPRESSED DURING: 13 growth stages; CONTAINS InterPro DOMAIN/s: Phosphoribulokinase/uridine kinase (InterPro:IPR006083); Has 1396 Blast hits to 1392 pr…
roots	QTL_r_bMYRC_7	DCARv2_Chr7_34705064	DCARv2_Chr7	34205064	35205064	AT1G80380.3	35141884	35144000	ID=AT1G80380.3.TAIR10_R1	tie=1	tpc=1	protein_coding	P-loop containing nucleoside triphosphate hydrolases superfamily protein	encodes a glycerate kinase which catalyzes the last step of photorespiration C2 cycle.	P-loop containing nucleoside triphosphate hydrolases superfamily protein; FUNCTIONS IN: glycerate kinase activity; INVOLVED IN: photorespiration; LOCATED IN: chloroplast; EXPRESSED IN: 22 plant structures; EXPRESSED DURING: 13 growth stages; CONTAINS InterPro DOMAIN/s: Phosphoribulokinase/uridine kinase (InterPro:IPR006083); Has 1394 Blast hits to 1390 proteins in 211 species: Archae - 0; Bacteri…
roots	QTL_r_bMYRC_7	DCARv2_Chr7_34705064	DCARv2_Chr7	34205064	35205064	AT1G80380.3	35155100	35157216	ID=AT1G80380.3.TAIR10_R0	tie=1	tpc=1	protein_coding	P-loop containing nucleoside triphosphate hydrolases superfamily protein	encodes a glycerate kinase which catalyzes the last step of photorespiration C2 cycle.	P-loop containing nucleoside triphosphate hydrolases superfamily protein; FUNCTIONS IN: glycerate kinase activity; INVOLVED IN: photorespiration; LOCATED IN: chloroplast; EXPRESSED IN: 22 plant structures; EXPRESSED DURING: 13 growth stages; CONTAINS InterPro DOMAIN/s: Phosphoribulokinase/uridine kinase (InterPro:IPR006083); Has 1394 Blast hits to 1390 proteins in 211 species: Archae - 0; Bacteri…
roots	QTL_r_bMYRC_7	DCARv2_Chr7_34705064	DCARv2_Chr7	34205064	35205064	AT2G01390.1	34807463	34809596	ID=AT2G01390.1.TAIR10_R0	tie=1	tpc=1	protein_coding	Tetratricopeptide repeat (TPR)-like superfamily protein	0	Tetratricopeptide repeat (TPR)-like superfamily protein; INVOLVED IN: biological_process unknown; LOCATED IN: chloroplast; CONTAINS InterPro DOMAIN/s: Pentatricopeptide repeat (InterPro:IPR002885); BEST Arabidopsis thaliana protein match is: pentatricopeptide (PPR) repeat-containing protein (TAIR:AT2G01360.1); Has 35333 Blast hits to 34131 proteins in 2444 species: Archae - 798; Bacteria - 22429;…
roots	QTL_r_bMYRC_7	DCARv2_Chr7_34705064	DCARv2_Chr7	34205064	35205064	AT2G02240.1	34598669	34599945	ID=AT2G02240.1.TAIR10_R9	tie=1	tpc=1	protein_coding	F-box family protein	0	maternal effect embryo arrest 66 (MEE66); CONTAINS InterPro DOMAIN/s: F-box domain, cyclin-like (InterPro:IPR001810), F-box domain, Skp2-like (InterPro:IPR022364); BEST Arabidopsis thaliana protein match is: phloem protein 2-B2 (TAIR:AT2G02250.1); Has 35333 Blast hits to 34131 proteins in 2444 species: Archae - 798; Bacteria - 22429; Metazoa - 974; Fungi - 991; Plants - 531; Viruses - 0; Other Eu…
roots	QTL_r_bMYRC_7	DCARv2_Chr7_34705064	DCARv2_Chr7	34205064	35205064	AT2G02780.1	34310027	34313198	ID=AT2G02780.1.TAIR10_R5	tie=1	tpc=1	protein_coding	Leucine-rich repeat protein kinase family protein	0	Leucine-rich repeat protein kinase family protein; FUNCTIONS IN: protein serine/threonine kinase activity, protein kinase activity, ATP binding; INVOLVED IN: transmembrane receptor protein tyrosine kinase signaling pathway, protein amino acid phosphorylation; LOCATED IN: endomembrane system; EXPRESSED IN: 22 plant structures; EXPRESSED DURING: 13 growth stages; CONTAINS InterPro DOMAIN/s: Protein…
roots	QTL_r_bMYRC_7	DCARv2_Chr7_34705064	DCARv2_Chr7	34205064	35205064	AT2G13790.1	35014797	35017600	ID=AT2G13790.1.TAIR10_R8	tie=1	tpc=1	protein_coding	somatic embryogenesis receptor-like kinase 4	0	somatic embryogenesis receptor-like kinase 4 (SERK4); FUNCTIONS IN: protein kinase activity, transmembrane receptor protein serine/threonine kinase activity; INVOLVED IN: in 6 processes; LOCATED IN: endomembrane system; EXPRESSED IN: rosette leaf, cauline leaf, fruit, root, flower; CONTAINS InterPro DOMAIN/s: Protein kinase, ATP binding site (InterPro:IPR017441), Protein kinase, catalytic domain …
roots	QTL_r_bMYRC_7	DCARv2_Chr7_34705064	DCARv2_Chr7	34205064	35205064	AT2G17560.3	34907410	34909357	ID=AT2G17560.3.TAIR10_R2	tie=1	tpc=1	protein_coding	high mobility group B4	Encodes a protein belonging to the subgroup of HMGB (high mobility group B) proteins that have a distinctive DNA-binding motif, the HMG-box domain. The motif confers non-sequence specific interaction with linear DNA and structure-specific binding to distorted DNA sites. The HMGB proteins are involved in the assembly of nucleoprotein complexes. Can be phosphorylated by CK2alpha.	high mobility group B4 (HMGB4); FUNCTIONS IN: chromatin binding, structural constituent of chromatin, DNA binding, sequence-specific DNA binding transcription factor activity; INVOLVED IN: chromatin assembly or disassembly; LOCATED IN: chromatin; EXPRESSED IN: 24 plant structures; EXPRESSED DURING: 13 growth stages; CONTAINS InterPro DOMAIN/s: High mobility group, superfamily (InterPro:IPR009071)…
roots	QTL_r_bMYRC_7	DCARv2_Chr7_34705064	DCARv2_Chr7	34205064	35205064	AT2G18470.1	34912116	34918669	ID=AT2G18470.1.TAIR10_R8	tie=1	tpc=1	protein_coding	roline-rich extensin-like receptor kinase 4	Proline-rich extensin-like receptor kinase 4. Functions at an early stage of ABA signalling inhibiting primary root cell elongation by perturbing Ca2+ homeostasis.	roline-rich extensin-like receptor kinase 4 (PERK4); CONTAINS InterPro DOMAIN/s: Protein kinase, ATP binding site (InterPro:IPR017441), Protein kinase, catalytic domain (InterPro:IPR000719), Serine-threonine/tyrosine-protein kinase (InterPro:IPR001245), Protein kinase-like domain (InterPro:IPR011009), Serine/threonine-protein kinase, active site (InterPro:IPR008271); BEST Arabidopsis thaliana pro…
roots	QTL_r_bMYRC_7	DCARv2_Chr7_34705064	DCARv2_Chr7	34205064	35205064	AT2G20810.1	35025744	35028704	ID=AT2G20810.1.TAIR10_R4	tie=1	tpc=1	protein_coding	galacturonosyltransferase 10	Encodes a protein with putative galacturonosyltransferase activity.	galacturonosyltransferase 10 (GAUT10); FUNCTIONS IN: transferase activity, transferring hexosyl groups, polygalacturonate 4-alpha-galacturonosyltransferase activity, transferase activity, transferring glycosyl groups; INVOLVED IN: carbohydrate biosynthetic process; LOCATED IN: mitochondrion; EXPRESSED IN: 22 plant structures; EXPRESSED DURING: 13 growth stages; CONTAINS InterPro DOMAIN/s: Glycosy…
roots	QTL_r_bMYRC_7	DCARv2_Chr7_34705064	DCARv2_Chr7	34205064	35205064	AT2G23770.1	34760803	34762716	ID=AT2G23770.1.TAIR10_R1	tie=NA	tpc=1	protein_coding	protein kinase family protein / peptidoglycan-binding LysM domain-containing protein	0	protein kinase family protein / peptidoglycan-binding LysM domain-containing protein; FUNCTIONS IN: kinase activity; INVOLVED IN: protein amino acid phosphorylation, cell wall macromolecule catabolic process; LOCATED IN: endomembrane system; EXPRESSED IN: stem, leaf whorl, root, leaf; EXPRESSED DURING: LP.06 six leaves visible, LP.12 twelve leaves visible; CONTAINS InterPro DOMAIN/s: Peptidoglyca…
roots	QTL_r_bMYRC_7	DCARv2_Chr7_34705064	DCARv2_Chr7	34205064	35205064	AT2G23950.1	35014584	35017600	ID=AT2G23950.1.TAIR10_R3	tie=1	tpc=1	protein_coding	Leucine-rich repeat protein kinase family protein	0	Leucine-rich repeat protein kinase family protein; FUNCTIONS IN: kinase activity; INVOLVED IN: protein amino acid phosphorylation; LOCATED IN: endomembrane system; EXPRESSED IN: hypocotyl, flower; EXPRESSED DURING: petal differentiation and expansion stage; CONTAINS InterPro DOMAIN/s: Protein kinase, ATP binding site (InterPro:IPR017441), Protein kinase, catalytic domain (InterPro:IPR000719), Leu…
roots	QTL_r_bMYRC_7	DCARv2_Chr7_34705064	DCARv2_Chr7	34205064	35205064	AT2G24120.2	35054034	35062519	ID=AT2G24120.2.TAIR10_R2	tie=1	tpc=1	protein_coding	DNA/RNA polymerases superfamily protein	0	SCABRA 3 (SCA3); FUNCTIONS IN: DNA-directed RNA polymerase activity, protein binding, DNA binding; INVOLVED IN: transcription; LOCATED IN: mitochondrion; EXPRESSED IN: 21 plant structures; EXPRESSED DURING: 13 growth stages; CONTAINS InterPro DOMAIN/s: DNA-directed RNA polymerase, bacteriophage type (InterPro:IPR002092); BEST Arabidopsis thaliana protein match is: male gametophyte defective 3 (TA…
roots	QTL_r_bMYRC_7	DCARv2_Chr7_34705064	DCARv2_Chr7	34205064	35205064	AT2G26910.1	35100426	35107698	ID=AT2G26910.1.TAIR10_R6	tie=1	tpc=1	protein_coding	pleiotropic drug resistance 4	0	pleiotropic drug resistance 4 (PDR4); FUNCTIONS IN: ATPase activity, coupled to transmembrane movement of substances; INVOLVED IN: drug transmembrane transport; LOCATED IN: membrane; EXPRESSED IN: 23 plant structures; EXPRESSED DURING: 13 growth stages; CONTAINS InterPro DOMAIN/s: ATPase, AAA+ type, core (InterPro:IPR003593), ABC transporter-like (InterPro:IPR003439), Plant PDR ABC transporter as…
roots	QTL_r_bMYRC_7	DCARv2_Chr7_34705064	DCARv2_Chr7	34205064	35205064	AT2G29940.1	35087179	35093940	ID=AT2G29940.1.TAIR10_R3	tie=1	tpc=0.9967	protein_coding	pleiotropic drug resistance 3	0	pleiotropic drug resistance 3 (PDR3); FUNCTIONS IN: ATPase activity, coupled to transmembrane movement of substances; INVOLVED IN: drug transmembrane transport; LOCATED IN: membrane; EXPRESSED IN: 10 plant structures; EXPRESSED DURING: L mature pollen stage, M germinated pollen stage, 4 anthesis, C globular stage, petal differentiation and expansion stage; CONTAINS InterPro DOMAIN/s: ATPase, AAA+…
roots	QTL_r_bMYRC_7	DCARv2_Chr7_34705064	DCARv2_Chr7	34205064	35205064	AT2G29940.1	35100402	35107698	ID=AT2G29940.1.TAIR10_R6	tie=1	tpc=1	protein_coding	pleiotropic drug resistance 3	0	pleiotropic drug resistance 3 (PDR3); FUNCTIONS IN: ATPase activity, coupled to transmembrane movement of substances; INVOLVED IN: drug transmembrane transport; LOCATED IN: membrane; EXPRESSED IN: 10 plant structures; EXPRESSED DURING: L mature pollen stage, M germinated pollen stage, 4 anthesis, C globular stage, petal differentiation and expansion stage; CONTAINS InterPro DOMAIN/s: ATPase, AAA+…
roots	QTL_r_bMYRC_7	DCARv2_Chr7_34705064	DCARv2_Chr7	34205064	35205064	AT2G41050.1	34775146	34778106	ID=AT2G41050.1.TAIR10_R2	tie=1	tpc=1	protein_coding	PQ-loop repeat family protein / transmembrane family protein	0	PQ-loop repeat family protein / transmembrane family protein; FUNCTIONS IN: molecular_function unknown; INVOLVED IN: biological_process unknown; LOCATED IN: endomembrane system, membrane; EXPRESSED IN: 8 plant structures; EXPRESSED DURING: 4 anthesis, F mature embryo stage, petal differentiation and expansion stage, E expanded cotyledon stage, D bilateral stage; CONTAINS InterPro DOMAIN/s: Cystin…
roots	QTL_r_bMYRC_7	DCARv2_Chr7_34705064	DCARv2_Chr7	34205064	35205064	AT2G41050.1	34793089	34795990	ID=AT2G41050.1.TAIR10_R1	tie=1	tpc=1	protein_coding	PQ-loop repeat family protein / transmembrane family protein	0	PQ-loop repeat family protein / transmembrane family protein; FUNCTIONS IN: molecular_function unknown; INVOLVED IN: biological_process unknown; LOCATED IN: endomembrane system, membrane; EXPRESSED IN: 8 plant structures; EXPRESSED DURING: 4 anthesis, F mature embryo stage, petal differentiation and expansion stage, E expanded cotyledon stage, D bilateral stage; CONTAINS InterPro DOMAIN/s: Cystin…
roots	QTL_r_bMYRC_7	DCARv2_Chr7_34705064	DCARv2_Chr7	34205064	35205064	AT3G01890.1	34345466	34347422	ID=AT3G01890.1.TAIR10_R1	tie=1	tpc=1	protein_coding	SWIB/MDM2 domain superfamily protein	0	SWIB/MDM2 domain superfamily protein; CONTAINS InterPro DOMAIN/s: SWIB/MDM2 domain (InterPro:IPR003121); BEST Arabidopsis thaliana protein match is: SWIB/MDM2 domain superfamily protein (TAIR:AT5G14170.1); Has 893 Blast hits to 865 proteins in 236 species: Archae - 0; Bacteria - 105; Metazoa - 289; Fungi - 279; Plants - 159; Viruses - 0; Other Eukaryotes - 61 (source: NCBI BLink).
roots	QTL_r_bMYRC_7	DCARv2_Chr7_34705064	DCARv2_Chr7	34205064	35205064	AT3G02330.1	35037487	35040147	ID=AT3G02330.1.TAIR10_R0	tie=NA	tpc=1	protein_coding	Pentatricopeptide repeat (PPR) superfamily protein	0	Pentatricopeptide repeat (PPR) superfamily protein; FUNCTIONS IN: binding; INVOLVED IN: biological_process unknown; LOCATED IN: mitochondrion; CONTAINS InterPro DOMAIN/s: Pentatricopeptide repeat (InterPro:IPR002885), Tetratricopeptide-like helical (InterPro:IPR011990); BEST Arabidopsis thaliana protein match is: Tetratricopeptide repeat (TPR)-like superfamily protein (TAIR:AT4G39530.1); Has 5670…
roots	QTL_r_bMYRC_7	DCARv2_Chr7_34705064	DCARv2_Chr7	34205064	35205064	AT3G02340.1	35034914	35035927	ID=AT3G02340.1.TAIR10_R0	tie=NA	tpc=1	protein_coding	RING/U-box superfamily protein	0	RING/U-box superfamily protein; FUNCTIONS IN: zinc ion binding; EXPRESSED IN: 24 plant structures; EXPRESSED DURING: 15 growth stages; CONTAINS InterPro DOMAIN/s: Zinc finger, RING-type (InterPro:IPR001841); BEST Arabidopsis thaliana protein match is: RING/U-box superfamily protein (TAIR:AT5G15820.1); Has 9104 Blast hits to 9081 proteins in 277 species: Archae - 2; Bacteria - 2; Metazoa - 2595; F…
roots	QTL_r_bMYRC_7	DCARv2_Chr7_34705064	DCARv2_Chr7	34205064	35205064	AT3G02350.1	35025744	35028704	ID=AT3G02350.1.TAIR10_R0	tie=1	tpc=1	protein_coding	galacturonosyltransferase 9	Encodes a protein with putative galacturonosyltransferase activity.	galacturonosyltransferase 9 (GAUT9); CONTAINS InterPro DOMAIN/s: Glycosyl transferase, family 8 (InterPro:IPR002495); BEST Arabidopsis thaliana protein match is: Nucleotide-diphospho-sugar transferases superfamily protein (TAIR:AT3G25140.1); Has 1426 Blast hits to 1422 proteins in 244 species: Archae - 0; Bacteria - 444; Metazoa - 141; Fungi - 7; Plants - 818; Viruses - 0; Other Eukaryotes - 16 (…
roots	QTL_r_bMYRC_7	DCARv2_Chr7_34705064	DCARv2_Chr7	34205064	35205064	AT3G02380.1	34994151	34995590	ID=AT3G02380.1.TAIR10_R6	tie=0	tpc=0.7971	protein_coding	CONSTANS-like 2	homologous to the flowering-time gene CONSTANS (CO) encoding zinc-finger proteins	CONSTANS-like 2 (COL2); FUNCTIONS IN: sequence-specific DNA binding transcription factor activity, zinc ion binding; INVOLVED IN: regulation of flower development; LOCATED IN: intracellular; EXPRESSED IN: 20 plant structures; EXPRESSED DURING: 13 growth stages; CONTAINS InterPro DOMAIN/s: CCT domain (InterPro:IPR010402), Zinc finger, B-box (InterPro:IPR000315); BEST Arabidopsis thaliana protein m…
roots	QTL_r_bMYRC_7	DCARv2_Chr7_34705064	DCARv2_Chr7	34205064	35205064	AT3G02450.1	34983583	34988590	ID=AT3G02450.1.TAIR10_R0	tie=1	tpc=1	protein_coding	cell division protein ftsH, putative	0	cell division protein ftsH, putative; FUNCTIONS IN: in 6 functions; LOCATED IN: integral to membrane, chloroplast; EXPRESSED IN: 22 plant structures; EXPRESSED DURING: 13 growth stages; CONTAINS InterPro DOMAIN/s: ATPase, AAA+ type, core (InterPro:IPR003593), ATPase, AAA-type, core (InterPro:IPR003959), ATPase, AAA-type, conserved site (InterPro:IPR003960), Peptidase M41, FtsH extracellular (Inte…
roots	QTL_r_bMYRC_7	DCARv2_Chr7_34705064	DCARv2_Chr7	34205064	35205064	AT3G02460.1	35004922	35008532	ID=AT3G02460.1.TAIR10_R0	tie=1	tpc=1	protein_coding	Ypt/Rab-GAP domain of gyp1p superfamily protein	0	Ypt/Rab-GAP domain of gyp1p superfamily protein; FUNCTIONS IN: RAB GTPase activator activity; INVOLVED IN: regulation of Rab GTPase activity; LOCATED IN: intracellular; EXPRESSED IN: 24 plant structures; EXPRESSED DURING: 15 growth stages; CONTAINS InterPro DOMAIN/s: RabGAP/TBC (InterPro:IPR000195); BEST Arabidopsis thaliana protein match is: plant adhesion molecule 1 (TAIR:AT5G15930.1); Has 5276…
roots	QTL_r_bMYRC_7	DCARv2_Chr7_34705064	DCARv2_Chr7	34205064	35205064	AT3G02468.1	35002723	35002967	ID=AT3G02468.1.TAIR10_R2	tie=1	tpc=1	protein_coding	conserved peptide upstream open reading frame 9	Upstream open reading frames (uORFs) are small open reading frames found in the 5' UTR of a mature mRNA, and can potentially mediate translational regulation of the largest, or major, ORF (mORF). CPuORF9 represents a conserved upstream opening reading frame relative to major ORF AT3G02470.1	conserved peptide upstream open reading frame 9 (CPuORF9); CONTAINS InterPro DOMAIN/s: S-adenosyl-l-methionine decarboxylase leader peptide (InterPro:IPR012511); BEST Arabidopsis thaliana protein match is: conserved peptide upstream open reading frame 10 (TAIR:AT5G15948.1); Has 30201 Blast hits to 17322 proteins in 780 species: Archae - 12; Bacteria - 1396; Metazoa - 17338; Fungi - 3422; Plants -…
roots	QTL_r_bMYRC_7	DCARv2_Chr7_34705064	DCARv2_Chr7	34205064	35205064	AT3G02470.1	35001527	35002603	ID=AT3G02470.1.TAIR10_R1	tie=NA	tpc=1	protein_coding	S-adenosylmethionine decarboxylase	Encodes a S-adenosylmethionine decarboxylase involved in polyamine biosynthesis.	S-adenosylmethionine decarboxylase (SAMDC); CONTAINS InterPro DOMAIN/s: S-adenosylmethionine decarboxylase, core (InterPro:IPR016067), S-adenosylmethionine decarboxylase, conserved site (InterPro:IPR018166), S-adenosylmethionine decarboxylase (InterPro:IPR001985), S-adenosylmethionine decarboxylase subgroup (InterPro:IPR018167); BEST Arabidopsis thaliana protein match is: Adenosylmethionine decar…
roots	QTL_r_bMYRC_7	DCARv2_Chr7_34705064	DCARv2_Chr7	34205064	35205064	AT3G02493.1	34818404	34818526	ID=AT3G02493.1.TAIR10_R4	tie=NA	tpc=1	protein_coding	ROTUNDIFOLIA like 19	0	ROTUNDIFOLIA like 19 (RTFL19); CONTAINS InterPro DOMAIN/s: DVL (InterPro:IPR012552); BEST Arabidopsis thaliana protein match is: ROTUNDIFOLIA like 18 (TAIR:AT5G16023.1); Has 42 Blast hits to 42 proteins in 8 species: Archae - 0; Bacteria - 0; Metazoa - 0; Fungi - 0; Plants - 42; Viruses - 0; Other Eukaryotes - 0 (source: NCBI BLink).
roots	QTL_r_bMYRC_7	DCARv2_Chr7_34705064	DCARv2_Chr7	34205064	35205064	AT3G19660.1	34939896	34940087	ID=AT3G19660.1.TAIR10_R3	tie=NA	tpc=1	protein_coding	0	0	unknown protein; Has 16 Blast hits to 16 proteins in 6 species: Archae - 0; Bacteria - 0; Metazoa - 0; Fungi - 0; Plants - 16; Viruses - 0; Other Eukaryotes - 0 (source: NCBI BLink).
roots	QTL_r_bMYRC_7	DCARv2_Chr7_34705064	DCARv2_Chr7	34205064	35205064	AT3G26890.1	34707835	34710678	ID=AT3G26890.1.TAIR10_R1	tie=1	tpc=1	protein_coding	0	0	unknown protein; BEST Arabidopsis thaliana protein match is: unknown protein (TAIR:AT5G41110.1); Has 393 Blast hits to 383 proteins in 134 species: Archae - 0; Bacteria - 61; Metazoa - 171; Fungi - 74; Plants - 80; Viruses - 0; Other Eukaryotes - 7 (source: NCBI BLink).
roots	QTL_r_bMYRC_7	DCARv2_Chr7_34705064	DCARv2_Chr7	34205064	35205064	AT3G27160.1	34214308	34215686	ID=AT3G27160.1.TAIR10_R1	tie=0	tpc=1	protein_coding	Ribosomal protein S21 family protein	GHS1 encodes plastid ribosomal protein S21	GLUCOSE HYPERSENSITIVE 1 (GHS1); FUNCTIONS IN: structural constituent of ribosome; INVOLVED IN: translation, ribosome biogenesis; LOCATED IN: ribosome, chloroplast; EXPRESSED IN: 23 plant structures; EXPRESSED DURING: 13 growth stages; CONTAINS InterPro DOMAIN/s: Ribosomal protein S21 (InterPro:IPR001911); BEST Arabidopsis thaliana protein match is: Ribosomal protein S21 family protein (TAIR:AT5G…
roots	QTL_r_bMYRC_7	DCARv2_Chr7_34705064	DCARv2_Chr7	34205064	35205064	AT3G30390.1	35045314	35047783	ID=AT3G30390.1.TAIR10_R0	tie=1	tpc=1	protein_coding	Transmembrane amino acid transporter family protein	Encodes a putative amino acid transporter.	Transmembrane amino acid transporter family protein; FUNCTIONS IN: amino acid transmembrane transporter activity; INVOLVED IN: amino acid transport; LOCATED IN: plasma membrane, vacuole, membrane; EXPRESSED IN: 25 plant structures; EXPRESSED DURING: 15 growth stages; CONTAINS InterPro DOMAIN/s: Amino acid transporter, transmembrane (InterPro:IPR013057); BEST Arabidopsis thaliana protein match is:…
roots	QTL_r_bMYRC_7	DCARv2_Chr7_34705064	DCARv2_Chr7	34205064	35205064	AT3G48480.1	34335095	34336789	ID=AT3G48480.1.TAIR10_R0	tie=1	tpc=0.9978	protein_coding	Cysteine proteinases superfamily protein	0	Cysteine proteinases superfamily protein; FUNCTIONS IN: cysteine-type peptidase activity; INVOLVED IN: proteolysis; LOCATED IN: cellular_component unknown; EXPRESSED IN: 7 plant structures; EXPRESSED DURING: 4 anthesis, F mature embryo stage, petal differentiation and expansion stage, E expanded cotyledon stage, D bilateral stage; CONTAINS InterPro DOMAIN/s: Peptidase C48, SUMO/Sentrin/Ubl1 (Inte…
roots	QTL_r_bMYRC_7	DCARv2_Chr7_34705064	DCARv2_Chr7	34205064	35205064	AT3G48530.1	34362675	34365783	ID=AT3G48530.1.TAIR10_R0	tie=1	tpc=1	protein_coding	SNF1-related protein kinase regulatory subunit gamma 1	0	SNF1-related protein kinase regulatory subunit gamma 1 (KING1); FUNCTIONS IN: molecular_function unknown; INVOLVED IN: biological_process unknown; LOCATED IN: plant-type cell wall; EXPRESSED IN: 23 plant structures; EXPRESSED DURING: 13 growth stages; CONTAINS InterPro DOMAIN/s: Cystathionine beta-synthase, core (InterPro:IPR000644); BEST Arabidopsis thaliana protein match is: Cystathionine beta-…
roots	QTL_r_bMYRC_7	DCARv2_Chr7_34705064	DCARv2_Chr7	34205064	35205064	AT3G48780.1	34714086	34717078	ID=AT3G48780.1.TAIR10_R1	tie=1	tpc=1	protein_coding	serine palmitoyltransferase 1	Encodes one of the two LCB2 subunits (LCB2a and LCB2b) of serine palmitoyltransferase, an enzyme involved in sphingolipid biosynthesis. LCB2a and LCB2b are functional redundant. Double mutants are gametophytic lethal.	serine palmitoyltransferase 1 (SPT1); FUNCTIONS IN: serine C-palmitoyltransferase activity; INVOLVED IN: photomorphogenesis, sphingolipid biosynthetic process, pollen development; LOCATED IN: endomembrane system; CONTAINS InterPro DOMAIN/s: Pyridoxal phosphate-dependent transferase, major domain (InterPro:IPR015424), Aminotransferase, class I/classII (InterPro:IPR004839), Aminotransferase, class-…
roots	QTL_r_bMYRC_7	DCARv2_Chr7_34705064	DCARv2_Chr7	34205064	35205064	AT3G48790.1	34715412	34717078	ID=AT3G48790.1.TAIR10_R1	tie=1	tpc=1	protein_coding	Pyridoxal phosphate (PLP)-dependent transferases superfamily protein	0	Pyridoxal phosphate (PLP)-dependent transferases superfamily protein; FUNCTIONS IN: pyridoxal phosphate binding, transferase activity, transferring nitrogenous groups, serine C-palmitoyltransferase activity, transferase activity, catalytic activity; INVOLVED IN: biosynthetic process, metabolic process, sphingolipid biosynthetic process; LOCATED IN: cellular_component unknown; EXPRESSED IN: male g…
roots	QTL_r_bMYRC_7	DCARv2_Chr7_34705064	DCARv2_Chr7	34205064	35205064	AT3G48800.1	34718678	34719454	ID=AT3G48800.1.TAIR10_R1	tie=NA	tpc=1	protein_coding	Sterile alpha motif (SAM) domain-containing protein	0	Sterile alpha motif (SAM) domain-containing protein; CONTAINS InterPro DOMAIN/s: Sterile alpha motif-type (InterPro:IPR013761), Sterile alpha motif (InterPro:IPR001660), Sterile alpha motif homology (InterPro:IPR010993), Sterile alpha motif, type 2 (InterPro:IPR011510); BEST Arabidopsis thaliana protein match is: Sterile alpha motif (SAM) domain-containing protein (TAIR:AT5G23680.1); Has 394 Blas…
roots	QTL_r_bMYRC_7	DCARv2_Chr7_34705064	DCARv2_Chr7	34205064	35205064	AT4G22940.1	34698550	34702647	ID=AT4G22940.1.TAIR10_R4	tie=1	tpc=1	protein_coding	Protein kinase superfamily protein	0	Protein kinase superfamily protein; FUNCTIONS IN: protein serine/threonine kinase activity, protein kinase activity, kinase activity, ATP binding; INVOLVED IN: protein amino acid phosphorylation, N-terminal protein myristoylation; EXPRESSED IN: 6 plant structures; EXPRESSED DURING: 4 anthesis; CONTAINS InterPro DOMAIN/s: Protein kinase, ATP binding site (InterPro:IPR017441), Serine/threonine-prot…
roots	QTL_r_bMYRC_7	DCARv2_Chr7_34705064	DCARv2_Chr7	34205064	35205064	AT4G24840.1	34325416	34331959	ID=AT4G24840.1.TAIR10_R0	tie=1	tpc=1	protein_coding	0	0	FUNCTIONS IN: molecular_function unknown; INVOLVED IN: protein transport, Golgi organization; LOCATED IN: vacuole; EXPRESSED IN: 23 plant structures; EXPRESSED DURING: 13 growth stages; CONTAINS InterPro DOMAIN/s: COG complex component, COG2 (InterPro:IPR009316); Has 30201 Blast hits to 17322 proteins in 780 species: Archae - 12; Bacteria - 1396; Metazoa - 17338; Fungi - 3422; Plants - 5037; Viru…
roots	QTL_r_bMYRC_7	DCARv2_Chr7_34705064	DCARv2_Chr7	34205064	35205064	AT4G25040.1	34712350	34713084	ID=AT4G25040.1.TAIR10_R0	tie=1	tpc=1	protein_coding	Uncharacterised protein family (UPF0497)	0	Uncharacterised protein family (UPF0497); CONTAINS InterPro DOMAIN/s: Uncharacterised protein family UPF0497, trans-membrane plant (InterPro:IPR006702), Uncharacterised protein family UPF0497, trans-membrane plant subgroup (InterPro:IPR006459); BEST Arabidopsis thaliana protein match is: Uncharacterised protein family (UPF0497) (TAIR:AT4G03540.1); Has 574 Blast hits to 574 proteins in 21 species:…
roots	QTL_r_bMYRC_7	DCARv2_Chr7_34705064	DCARv2_Chr7	34205064	35205064	AT4G32710.1	34912116	34916898	ID=AT4G32710.1.TAIR10_R9	tie=1	tpc=1	protein_coding	Protein kinase superfamily protein	0	Protein kinase superfamily protein; FUNCTIONS IN: protein serine/threonine kinase activity, protein kinase activity, kinase activity, ATP binding; INVOLVED IN: protein amino acid phosphorylation; EXPRESSED IN: 28 plant structures; EXPRESSED DURING: 13 growth stages; CONTAINS InterPro DOMAIN/s: Protein kinase, ATP binding site (InterPro:IPR017441), Serine/threonine-protein kinase domain (InterPro:…
roots	QTL_r_bMYRC_7	DCARv2_Chr7_34705064	DCARv2_Chr7	34205064	35205064	AT4G34320.1	34811411	34812532	ID=AT4G34320.1.TAIR10_R1	tie=NA	tpc=1	protein_coding	Protein of unknown function (DUF677)	0	Protein of unknown function (DUF677); FUNCTIONS IN: molecular_function unknown; INVOLVED IN: N-terminal protein myristoylation; LOCATED IN: cellular_component unknown; EXPRESSED IN: hypocotyl, sepal, flower, carpel, stamen; EXPRESSED DURING: 4 anthesis, petal differentiation and expansion stage; CONTAINS InterPro DOMAIN/s: Protein of unknown function DUF677 (InterPro:IPR007749); BEST Arabidopsis …
roots	QTL_r_bMYRC_7	DCARv2_Chr7_34705064	DCARv2_Chr7	34205064	35205064	AT4G36830.1	34801658	34802542	ID=AT4G36830.1.TAIR10_R0	tie=NA	tpc=1	protein_coding	GNS1/SUR4 membrane protein family	0	HOS3-1; FUNCTIONS IN: molecular_function unknown; INVOLVED IN: biological_process unknown; LOCATED IN: integral to membrane; EXPRESSED IN: 13 plant structures; EXPRESSED DURING: 7 growth stages; CONTAINS InterPro DOMAIN/s: GNS1/SUR4 membrane protein (InterPro:IPR002076); BEST Arabidopsis thaliana protein match is: GNS1/SUR4 membrane protein family (TAIR:AT1G75000.1); Has 156 Blast hits to 156 pro…
roots	QTL_r_bMYRC_7	DCARv2_Chr7_34705064	DCARv2_Chr7	34205064	35205064	AT4G36850.1	34774987	34778106	ID=AT4G36850.1.TAIR10_R0	tie=1	tpc=1	protein_coding	PQ-loop repeat family protein / transmembrane family protein	0	PQ-loop repeat family protein / transmembrane family protein; CONTAINS InterPro DOMAIN/s: Cystinosin/ERS1p repeat (InterPro:IPR006603); BEST Arabidopsis thaliana protein match is: PQ-loop repeat family protein / transmembrane family protein (TAIR:AT2G41050.1); Has 883 Blast hits to 635 proteins in 156 species: Archae - 0; Bacteria - 0; Metazoa - 204; Fungi - 499; Plants - 92; Viruses - 0; Other E…
roots	QTL_r_bMYRC_7	DCARv2_Chr7_34705064	DCARv2_Chr7	34205064	35205064	AT4G36850.1	34792930	34795990	ID=AT4G36850.1.TAIR10_R1	tie=1	tpc=1	protein_coding	PQ-loop repeat family protein / transmembrane family protein	0	PQ-loop repeat family protein / transmembrane family protein; CONTAINS InterPro DOMAIN/s: Cystinosin/ERS1p repeat (InterPro:IPR006603); BEST Arabidopsis thaliana protein match is: PQ-loop repeat family protein / transmembrane family protein (TAIR:AT2G41050.1); Has 883 Blast hits to 635 proteins in 156 species: Archae - 0; Bacteria - 0; Metazoa - 204; Fungi - 499; Plants - 92; Viruses - 0; Other E…
roots	QTL_r_bMYRC_7	DCARv2_Chr7_34705064	DCARv2_Chr7	34205064	35205064	AT4G36860.1	34751786	34756043	ID=AT4G36860.1.TAIR10_R0	tie=1	tpc=1	protein_coding	LIM domain-containing protein	0	LIM domain-containing protein; FUNCTIONS IN: zinc ion binding; LOCATED IN: plasma membrane; EXPRESSED IN: 24 plant structures; EXPRESSED DURING: 13 growth stages; CONTAINS InterPro DOMAIN/s: Zinc finger, LIM-type (InterPro:IPR001781), Ubiquitin interacting motif (InterPro:IPR003903), Protein of unknown function DUF3633 (InterPro:IPR022087); BEST Arabidopsis thaliana protein match is: DA1 (TAIR:AT…
roots	QTL_r_bMYRC_7	DCARv2_Chr7_34705064	DCARv2_Chr7	34205064	35205064	AT5G03380.2	34456233	34457817	ID=AT5G03380.2.TAIR10_R3	tie=1	tpc=1	protein_coding	Heavy metal transport/detoxification superfamily protein	0	Heavy metal transport/detoxification superfamily protein ; FUNCTIONS IN: metal ion binding; INVOLVED IN: metal ion transport; EXPRESSED IN: 24 plant structures; EXPRESSED DURING: 13 growth stages; CONTAINS InterPro DOMAIN/s: Heavy metal transport/detoxification protein (InterPro:IPR006121); BEST Arabidopsis thaliana protein match is: Heavy metal transport/detoxification superfamily protein (TAIR:…
roots	QTL_r_bMYRC_7	DCARv2_Chr7_34705064	DCARv2_Chr7	34205064	35205064	AT5G11300.1	35159189	35164448	ID=AT5G11300.1.TAIR10_R0	tie=1	tpc=0.9993	protein_coding	mitotic-like cyclin 3B from Arabidopsis	mitotic-like cyclin, core cell cycle gene that is expressed only in roots (RT_PCR), portions with mitotic activity only (whole mount in situ).	mitotic-like cyclin 3B from Arabidopsis (CYC3B); FUNCTIONS IN: cyclin-dependent protein kinase regulator activity; INVOLVED IN: regulation of cell cycle; LOCATED IN: nucleus, chloroplast; EXPRESSED IN: 18 plant structures; EXPRESSED DURING: 13 growth stages; CONTAINS InterPro DOMAIN/s: Cyclin, C-terminal (InterPro:IPR004367), Cyclin (InterPro:IPR006670), G2/mitotic-specific cyclin A (InterPro:IPR…
roots	QTL_r_bMYRC_7	DCARv2_Chr7_34705064	DCARv2_Chr7	34205064	35205064	AT5G14170.1	34345349	34347422	ID=AT5G14170.1.TAIR10_R1	tie=1	tpc=1	protein_coding	SWIB/MDM2 domain superfamily protein	CHC1 is predicted to encode a protein that belongs to the chromodomain remodeling complex. Two RNAi knock-down lines have a dwarf phenotype and reduced rates of Agrobacterium-mediated transformation. The low rate of root-mediated transformation rate may result from altered root morphology or reduced root growth rates.	CHC1; CONTAINS InterPro DOMAIN/s: SWIB/MDM2 domain (InterPro:IPR003121); BEST Arabidopsis thaliana protein match is: SWIB/MDM2 domain superfamily protein (TAIR:AT3G01890.1); Has 1254 Blast hits to 1169 proteins in 258 species: Archae - 0; Bacteria - 112; Metazoa - 460; Fungi - 424; Plants - 177; Viruses - 4; Other Eukaryotes - 77 (source: NCBI BLink).
roots	QTL_r_bMYRC_7	DCARv2_Chr7_34705064	DCARv2_Chr7	34205064	35205064	AT5G14210.1	34310027	34313198	ID=AT5G14210.1.TAIR10_R3	tie=0.6667	tpc=1	protein_coding	Leucine-rich repeat protein kinase family protein	0	Leucine-rich repeat protein kinase family protein; FUNCTIONS IN: protein serine/threonine kinase activity, protein kinase activity, ATP binding; INVOLVED IN: transmembrane receptor protein tyrosine kinase signaling pathway, protein amino acid phosphorylation; LOCATED IN: mitochondrion; EXPRESSED IN: 22 plant structures; EXPRESSED DURING: 13 growth stages; CONTAINS InterPro DOMAIN/s: Protein kinas…
roots	QTL_r_bMYRC_7	DCARv2_Chr7_34705064	DCARv2_Chr7	34205064	35205064	AT5G15700.1	35048890	35062519	ID=AT5G15700.1.TAIR10_R0	tie=1	tpc=1	protein_coding	DNA/RNA polymerases superfamily protein	Nucleus encoded plastid RNA polymerase. Localized in mitochondria and chloroplast.	DNA/RNA polymerases superfamily protein; FUNCTIONS IN: RNA polymerase activity, DNA-directed RNA polymerase activity, DNA binding; INVOLVED IN: transcription; LOCATED IN: mitochondrion, chloroplast, thylakoid membrane; EXPRESSED IN: stem; CONTAINS InterPro DOMAIN/s: DNA-directed RNA polymerase, bacteriophage type (InterPro:IPR002092); BEST Arabidopsis thaliana protein match is: male gametophyte d…
roots	QTL_r_bMYRC_7	DCARv2_Chr7_34705064	DCARv2_Chr7	34205064	35205064	AT5G15850.1	35020142	35022133	ID=AT5G15850.1.TAIR10_R2	tie=1	tpc=1	protein_coding	CONSTANS-like 1	Homologous to the flowering-time gene CONSTANS.	CONSTANS-like 1 (COL1); FUNCTIONS IN: sequence-specific DNA binding transcription factor activity, zinc ion binding; INVOLVED IN: circadian rhythm, regulation of flower development; LOCATED IN: intracellular; EXPRESSED IN: 21 plant structures; EXPRESSED DURING: 13 growth stages; CONTAINS InterPro DOMAIN/s: CCT domain (InterPro:IPR010402), Zinc finger, B-box (InterPro:IPR000315); BEST Arabidopsis …
roots	QTL_r_bMYRC_7	DCARv2_Chr7_34705064	DCARv2_Chr7	34205064	35205064	AT5G15870.1	34922019	34924064	ID=AT5G15870.1.TAIR10_R1	tie=NA	tpc=1	protein_coding	glycosyl hydrolase family 81 protein	0	glycosyl hydrolase family 81 protein; FUNCTIONS IN: hydrolase activity, acting on glycosyl bonds, endo-1,3(4)-beta-glucanase activity; INVOLVED IN: response to cyclopentenone; EXPRESSED IN: 23 plant structures; EXPRESSED DURING: 13 growth stages; CONTAINS InterPro DOMAIN/s: Glycoside hydrolase, family 81 (InterPro:IPR005200); BEST Arabidopsis thaliana protein match is: glycosyl hydrolase family 8…
roots	QTL_r_bMYRC_7	DCARv2_Chr7_34705064	DCARv2_Chr7	34205064	35205064	AT5G15900.1	34926470	34929606	ID=AT5G15900.1.TAIR10_R1	tie=1	tpc=1	protein_coding	TRICHOME BIREFRINGENCE-LIKE 19	Encodes a member of the TBL (TRICHOME BIREFRINGENCE-LIKE) gene family containing a plant-specific DUF231 (domain of unknown function) domain. TBL gene family has 46 members, two of which (TBR/AT5G06700 and TBL3/AT5G01360) have been shown to be involved in the synthesis and deposition of secondary wall cellulose, presumably by influencing the esterification state of pectic polymers. A nomenclature…	TRICHOME BIREFRINGENCE-LIKE 19 (TBL19); INVOLVED IN: biological_process unknown; LOCATED IN: endomembrane system; CONTAINS InterPro DOMAIN/s: Protein of unknown function DUF231, plant (InterPro:IPR004253); BEST Arabidopsis thaliana protein match is: TRICHOME BIREFRINGENCE-LIKE 21 (TAIR:AT5G15890.1); Has 1807 Blast hits to 1807 proteins in 277 species: Archae - 0; Bacteria - 0; Metazoa - 736; Fung…
roots	QTL_r_bMYRC_7	DCARv2_Chr7_34705064	DCARv2_Chr7	34205064	35205064	AT5G16000.1	35014584	35017600	ID=AT5G16000.1.TAIR10_R1	tie=1	tpc=1	protein_coding	NSP-interacting kinase 1	NSP-interacting kinase (NIK1), receptor-like kinase, involved in defense response against geminivirus It acts as a virulence target of the begomovirus nuclear shuttle protein (NSP).	NSP-interacting kinase 1 (NIK1); FUNCTIONS IN: kinase activity; INVOLVED IN: protein amino acid phosphorylation; LOCATED IN: plasma membrane; EXPRESSED IN: 23 plant structures; EXPRESSED DURING: 13 growth stages; CONTAINS InterPro DOMAIN/s: Protein kinase, ATP binding site (InterPro:IPR017441), Protein kinase, catalytic domain (InterPro:IPR000719), Leucine-rich repeat-containing N-terminal domain…
roots	QTL_r_bMYRC_7	DCARv2_Chr7_34705064	DCARv2_Chr7	34205064	35205064	AT5G19510.1	34338897	34340315	ID=AT5G19510.1.TAIR10_R1	tie=1	tpc=1	protein_coding	Translation elongation factor EF1B/ribosomal protein S6 family protein	0	Translation elongation factor EF1B/ribosomal protein S6 family protein; FUNCTIONS IN: translation elongation factor activity; INVOLVED IN: translational elongation, defense response to bacterium; LOCATED IN: apoplast, eukaryotic translation elongation factor 1 complex; EXPRESSED IN: 26 plant structures; EXPRESSED DURING: 15 growth stages; CONTAINS InterPro DOMAIN/s: Translation elongation factor …
roots	QTL_r_bMYRC_7	DCARv2_Chr7_34705064	DCARv2_Chr7	34205064	35205064	AT5G20090.1	34246861	34248492	ID=AT5G20090.1.TAIR10_R0	tie=1	tpc=1	protein_coding	Uncharacterised protein family (UPF0041)	0	Uncharacterised protein family (UPF0041); INVOLVED IN: biological_process unknown; LOCATED IN: mitochondrion, plasma membrane, membrane; EXPRESSED IN: 26 plant structures; EXPRESSED DURING: 16 growth stages; CONTAINS InterPro DOMAIN/s: Uncharacterised protein family UPF0041 (InterPro:IPR005336); BEST Arabidopsis thaliana protein match is: Uncharacterised protein family (UPF0041) (TAIR:AT4G14695.1…
roots	QTL_r_bMYRC_7	DCARv2_Chr7_34705064	DCARv2_Chr7	34205064	35205064	AT5G20090.3	34247992	34248492	ID=AT5G20090.3.TAIR10_R0	tie=1	tpc=1	protein_coding	Uncharacterised protein family (UPF0041)	0	Uncharacterised protein family (UPF0041); INVOLVED IN: biological_process unknown; LOCATED IN: plasma membrane, membrane; EXPRESSED IN: 25 plant structures; EXPRESSED DURING: 16 growth stages; CONTAINS InterPro DOMAIN/s: Uncharacterised protein family UPF0041 (InterPro:IPR005336); BEST Arabidopsis thaliana protein match is: Uncharacterised protein family (UPF0041) (TAIR:AT4G14695.1); Has 30201 Bl…
roots	QTL_r_bMYRC_7	DCARv2_Chr7_34705064	DCARv2_Chr7	34205064	35205064	AT5G23660.1	34959118	34960798	ID=AT5G23660.1.TAIR10_R2	tie=0	tpc=0.2172	protein_coding	homolog of Medicago truncatula MTN3	homolog of the Medicago nodulin MTN3	homolog of Medicago truncatula MTN3 (MTN3); INVOLVED IN: biological_process unknown; LOCATED IN: endomembrane system, integral to membrane, membrane; EXPRESSED IN: 19 plant structures; EXPRESSED DURING: 12 growth stages; CONTAINS InterPro DOMAIN/s: MtN3/saliva-related transmembrane protein, conserved region (InterPro:IPR018169), RAG1-activating protein 1 homologue (InterPro:IPR018179), RAG1-activ…
roots	QTL_r_bMYRC_7	DCARv2_Chr7_34705064	DCARv2_Chr7	34205064	35205064	AT5G23680.1	34722370	34723146	ID=AT5G23680.1.TAIR10_R2	tie=NA	tpc=1	protein_coding	Sterile alpha motif (SAM) domain-containing protein	0	Sterile alpha motif (SAM) domain-containing protein; FUNCTIONS IN: molecular_function unknown; INVOLVED IN: biological_process unknown; LOCATED IN: cellular_component unknown; EXPRESSED IN: 12 plant structures; EXPRESSED DURING: 4 anthesis, F mature embryo stage, petal differentiation and expansion stage, E expanded cotyledon stage, D bilateral stage; CONTAINS InterPro DOMAIN/s: Sterile alpha mot…
roots	QTL_r_bMYRC_7	DCARv2_Chr7_34705064	DCARv2_Chr7	34205064	35205064	AT5G24920.1	35023662	35023979	ID=AT5G24920.1.TAIR10_R6	tie=NA	tpc=1	protein_coding	glutamine dumper 5	Encodes a member of the GDU (glutamine dumper) family proteins involved in amino acid export: At4g31730 (GDU1), At4g25760 (GDU2), At5g57685 (GDU3), At2g24762 (GDU4), At5g24920 (GDU5), At3g30725 (GDU6) and At5g38770 (GDU7).	glutamine dumper 5 (GDU5); BEST Arabidopsis thaliana protein match is: glutamine dumper 1 (TAIR:AT4G31730.1); Has 165 Blast hits to 165 proteins in 13 species: Archae - 0; Bacteria - 0; Metazoa - 0; Fungi - 0; Plants - 165; Viruses - 0; Other Eukaryotes - 0 (source: NCBI BLink).
roots	QTL_r_bMYRC_7	DCARv2_Chr7_34705064	DCARv2_Chr7	34205064	35205064	AT5G38560.1	34912116	34918669	ID=AT5G38560.1.TAIR10_R0	tie=1	tpc=1	protein_coding	Protein kinase superfamily protein	0	Protein kinase superfamily protein; FUNCTIONS IN: structural constituent of cell wall, protein serine/threonine kinase activity, protein kinase activity, kinase activity, ATP binding; INVOLVED IN: protein amino acid phosphorylation; LOCATED IN: plasma membrane; EXPRESSED IN: 23 plant structures; EXPRESSED DURING: 13 growth stages; CONTAINS InterPro DOMAIN/s: Protein kinase, ATP binding site (Inte…
roots	QTL_r_bMYRC_7	DCARv2_Chr7_34705064	DCARv2_Chr7	34205064	35205064	AT5G38600.1	34854815	34861961	ID=AT5G38600.1.TAIR10_R0	tie=1	tpc=1	protein_coding	Proline-rich spliceosome-associated (PSP) family protein / zinc knuckle (CCHC-type) family protein	0	Proline-rich spliceosome-associated (PSP) family protein / zinc knuckle (CCHC-type) family protein; FUNCTIONS IN: zinc ion binding, nucleic acid binding; INVOLVED IN: biological_process unknown; LOCATED IN: cellular_component unknown; EXPRESSED IN: cultured cell; CONTAINS InterPro DOMAIN/s: PSP, proline-rich (InterPro:IPR006568), Zinc finger, CCHC-type (InterPro:IPR001878); BEST Arabidopsis thali…
roots	QTL_r_bMYRC_7	DCARv2_Chr7_34705064	DCARv2_Chr7	34205064	35205064	AT5G38650.1	34842062	34844476	ID=AT5G38650.1.TAIR10_R0	tie=1	tpc=1	protein_coding	Proteasome maturation factor UMP1	0	Proteasome maturation factor UMP1; CONTAINS InterPro DOMAIN/s: Proteasome maturation factor UMP1 (InterPro:IPR008012); BEST Arabidopsis thaliana protein match is: acclimation of photosynthesis to environment (TAIR:AT5G38660.2); Has 1807 Blast hits to 1807 proteins in 277 species: Archae - 0; Bacteria - 0; Metazoa - 736; Fungi - 347; Plants - 385; Viruses - 0; Other Eukaryotes - 339 (source: NCBI …
roots	QTL_r_bMYRC_7	DCARv2_Chr7_34705064	DCARv2_Chr7	34205064	35205064	AT5G38720.1	34995776	35000558	ID=AT5G38720.1.TAIR10_R0	tie=0.5714	tpc=1	protein_coding	0	0	unknown protein; Has 13419 Blast hits to 9093 proteins in 698 species: Archae - 38; Bacteria - 1038; Metazoa - 4949; Fungi - 1086; Plants - 485; Viruses - 44; Other Eukaryotes - 5779 (source: NCBI BLink).
roots	QTL_r_bMYRC_7	DCARv2_Chr7_34705064	DCARv2_Chr7	34205064	35205064	AT5G44400.1	35185005	35186621	ID=AT5G44400.1.TAIR10_R7	tie=NA	tpc=1	protein_coding	FAD-binding Berberine family protein	0	FAD-binding Berberine family protein; FUNCTIONS IN: electron carrier activity, oxidoreductase activity, FAD binding, catalytic activity; LOCATED IN: cell wall; EXPRESSED IN: 18 plant structures; EXPRESSED DURING: 10 growth stages; CONTAINS InterPro DOMAIN/s: FAD-linked oxidase, FAD-binding, subdomain 2 (InterPro:IPR016168), FAD-binding, type 2 (InterPro:IPR016166), Berberine/berberine-like (Inter…
roots	QTL_r_bMYRC_7	DCARv2_Chr7_34705064	DCARv2_Chr7	34205064	35205064	AT5G45330.1	34845680	34853557	ID=AT5G45330.1.TAIR10_R2	tie=0.8333	tpc=1	protein_coding	decapping 5-like	0	decapping 5-like (DCP5-L); LOCATED IN: chloroplast; CONTAINS InterPro DOMAIN/s: DFDF motif (InterPro:IPR019050), FFD/TFG box motif (InterPro:IPR019053); BEST Arabidopsis thaliana protein match is: decapping 5 (TAIR:AT1G26110.2); Has 2301 Blast hits to 1293 proteins in 233 species: Archae - 0; Bacteria - 31; Metazoa - 606; Fungi - 462; Plants - 179; Viruses - 16; Other Eukaryotes - 1007 (source: N…
roots	QTL_r_bMYRC_7	DCARv2_Chr7_34705064	DCARv2_Chr7	34205064	35205064	AT5G50330.1	34218736	34224130	ID=AT5G50330.1.TAIR10_R0	tie=1	tpc=1	protein_coding	Protein kinase superfamily protein	0	Protein kinase superfamily protein; FUNCTIONS IN: protein kinase activity, ATP binding; INVOLVED IN: protein amino acid phosphorylation; LOCATED IN: cellular_component unknown; EXPRESSED IN: 19 plant structures; EXPRESSED DURING: 10 growth stages; CONTAINS InterPro DOMAIN/s: ABC-1 (InterPro:IPR004147), Protein kinase, catalytic domain (InterPro:IPR000719), Protein kinase-like domain (InterPro:IPR…
roots	QTL_r_bMYRC_7	DCARv2_Chr7_34705064	DCARv2_Chr7	34205064	35205064	AT5G50370.1	34278000	34280812	ID=AT5G50370.1.TAIR10_R1	tie=1	tpc=1	protein_coding	Adenylate kinase family protein	0	Adenylate kinase family protein; FUNCTIONS IN: copper ion binding, adenylate kinase activity; INVOLVED IN: nucleobase, nucleoside, nucleotide and nucleic acid metabolic process, anaerobic respiration, nucleotide metabolic process; LOCATED IN: mitochondrion, plasma membrane; EXPRESSED IN: 25 plant structures; EXPRESSED DURING: 14 growth stages; CONTAINS InterPro DOMAIN/s: Adenylate kinase, active …
roots	QTL_r_bMYRC_7	DCARv2_Chr7_34705064	DCARv2_Chr7	34205064	35205064	AT5G50740.1	34456002	34457817	ID=AT5G50740.1.TAIR10_R3	tie=1	tpc=1	protein_coding	Heavy metal transport/detoxification superfamily protein	0	Heavy metal transport/detoxification superfamily protein ; FUNCTIONS IN: metal ion binding; INVOLVED IN: metal ion transport; LOCATED IN: cellular_component unknown; EXPRESSED IN: 20 plant structures; EXPRESSED DURING: 13 growth stages; CONTAINS InterPro DOMAIN/s: Heavy metal transport/detoxification protein (InterPro:IPR006121); BEST Arabidopsis thaliana protein match is: farnesylated protein 3 …
roots	QTL_r_bMYRC_7	DCARv2_Chr7_34705064	DCARv2_Chr7	34205064	35205064	AT5G50740.3	34455649	34457817	ID=AT5G50740.3.TAIR10_R2	tie=1	tpc=1	protein_coding	Heavy metal transport/detoxification superfamily protein	0	Heavy metal transport/detoxification superfamily protein ; FUNCTIONS IN: metal ion binding; INVOLVED IN: metal ion transport; LOCATED IN: cellular_component unknown; EXPRESSED IN: 20 plant structures; EXPRESSED DURING: 13 growth stages; CONTAINS InterPro DOMAIN/s: Heavy metal transport/detoxification protein (InterPro:IPR006121); BEST Arabidopsis thaliana protein match is: farnesylated protein 3 …
roots	QTL_r_bMYRC_7	DCARv2_Chr7_34705064	DCARv2_Chr7	34205064	35205064	AT5G50740.4	34455649	34457146	ID=AT5G50740.4.TAIR10_R3	tie=1	tpc=1	protein_coding	Heavy metal transport/detoxification superfamily protein	0	Heavy metal transport/detoxification superfamily protein ; FUNCTIONS IN: metal ion binding; INVOLVED IN: metal ion transport; LOCATED IN: cellular_component unknown; EXPRESSED IN: 20 plant structures; EXPRESSED DURING: 13 growth stages; CONTAINS InterPro DOMAIN/s: Heavy metal transport/detoxification protein (InterPro:IPR006121); BEST Arabidopsis thaliana protein match is: farnesylated protein 3 …
roots	QTL_r_bMYRC_7	DCARv2_Chr7_34705064	DCARv2_Chr7	34205064	35205064	AT5G50790.1	34495268	34497008	ID=AT5G50790.1.TAIR10_R2	tie=1	tpc=1	protein_coding	Nodulin MtN3 family protein	0	Nodulin MtN3 family protein; FUNCTIONS IN: molecular_function unknown; INVOLVED IN: biological_process unknown; LOCATED IN: endomembrane system, integral to membrane, membrane; EXPRESSED IN: 13 plant structures; EXPRESSED DURING: 6 growth stages; CONTAINS InterPro DOMAIN/s: MtN3/saliva-related transmembrane protein, conserved region (InterPro:IPR018169), RAG1-activating protein 1 homologue (Inter…
roots	QTL_r_bMYRC_7	DCARv2_Chr7_34705064	DCARv2_Chr7	34205064	35205064	AT5G50790.1	34500054	34501811	ID=AT5G50790.1.TAIR10_R3	tie=0	tpc=0.2103	protein_coding	Nodulin MtN3 family protein	0	Nodulin MtN3 family protein; FUNCTIONS IN: molecular_function unknown; INVOLVED IN: biological_process unknown; LOCATED IN: endomembrane system, integral to membrane, membrane; EXPRESSED IN: 13 plant structures; EXPRESSED DURING: 6 growth stages; CONTAINS InterPro DOMAIN/s: MtN3/saliva-related transmembrane protein, conserved region (InterPro:IPR018169), RAG1-activating protein 1 homologue (Inter…
roots	QTL_r_bMYRC_7	DCARv2_Chr7_34705064	DCARv2_Chr7	34205064	35205064	AT5G50790.1	34508183	34509774	ID=AT5G50790.1.TAIR10_R7	tie=0	tpc=0.4212	protein_coding	Nodulin MtN3 family protein	0	Nodulin MtN3 family protein; FUNCTIONS IN: molecular_function unknown; INVOLVED IN: biological_process unknown; LOCATED IN: endomembrane system, integral to membrane, membrane; EXPRESSED IN: 13 plant structures; EXPRESSED DURING: 6 growth stages; CONTAINS InterPro DOMAIN/s: MtN3/saliva-related transmembrane protein, conserved region (InterPro:IPR018169), RAG1-activating protein 1 homologue (Inter…
roots	QTL_r_bMYRC_7	DCARv2_Chr7_34705064	DCARv2_Chr7	34205064	35205064	AT5G50850.1	34688099	34693543	ID=AT5G50850.1.TAIR10_R0	tie=1	tpc=1	protein_coding	Transketolase family protein	0	MACCI-BOU (MAB1); FUNCTIONS IN: pyruvate dehydrogenase (acetyl-transferring) activity, catalytic activity; INVOLVED IN: defense response to bacterium; LOCATED IN: mitochondrion, nucleolus, plasma membrane; EXPRESSED IN: 25 plant structures; EXPRESSED DURING: 17 growth stages; CONTAINS InterPro DOMAIN/s: Transketolase, C-terminal (InterPro:IPR005476), Transketolase-like, C-terminal (InterPro:IPR01…
roots	QTL_r_bMYRC_7	DCARv2_Chr7_34705064	DCARv2_Chr7	34205064	35205064	AT5G50860.1	34698226	34702647	ID=AT5G50860.1.TAIR10_R1	tie=1	tpc=1	protein_coding	Protein kinase superfamily protein	0	Protein kinase superfamily protein; FUNCTIONS IN: protein serine/threonine kinase activity, protein kinase activity, ATP binding; INVOLVED IN: N-terminal protein myristoylation, protein amino acid phosphorylation; LOCATED IN: plasma membrane; EXPRESSED IN: 21 plant structures; EXPRESSED DURING: 13 growth stages; CONTAINS InterPro DOMAIN/s: Protein kinase, ATP binding site (InterPro:IPR017441), Pr…
roots	QTL_r_bMYRC_7	DCARv2_Chr7_34705064	DCARv2_Chr7	34205064	35205064	AT5G51140.1	34475977	34488383	ID=AT5G51140.1.TAIR10_R0	tie=1	tpc=1	protein_coding	Pseudouridine synthase family protein	0	Pseudouridine synthase family protein; FUNCTIONS IN: pseudouridine synthase activity; INVOLVED IN: pseudouridine synthesis, RNA modification; LOCATED IN: cellular_component unknown; EXPRESSED IN: 23 plant structures; EXPRESSED DURING: 13 growth stages; CONTAINS InterPro DOMAIN/s: Pseudouridine synthase, catalytic domain (InterPro:IPR020103), Pseudouridine synthase, RluC/RluD (InterPro:IPR006225),…
roots	QTL_r_bMYRC_7	DCARv2_Chr7_34705064	DCARv2_Chr7	34205064	35205064	AT5G61520.2	34990719	34992536	ID=AT5G61520.2.TAIR10_R5	tie=1	tpc=1	protein_coding	Major facilitator superfamily protein	0	Major facilitator superfamily protein; FUNCTIONS IN: carbohydrate transmembrane transporter activity, sugar:hydrogen symporter activity; INVOLVED IN: transport, transmembrane transport; LOCATED IN: integral to membrane, membrane; EXPRESSED IN: 15 plant structures; EXPRESSED DURING: 8 growth stages; CONTAINS InterPro DOMAIN/s: Sugar transporter, conserved site (InterPro:IPR005829), Major facilitat…
roots	QTL_r_bMYRC_7	DCARv2_Chr7_34705064	DCARv2_Chr7	34205064	35205064	AT5G63350.1	34233240	34234013	ID=AT5G63350.1.TAIR10_R1	tie=NA	tpc=1	protein_coding	0	0	unknown protein; BEST Arabidopsis thaliana protein match is: unknown protein (TAIR:AT3G48510.1); Has 103 Blast hits to 102 proteins in 13 species: Archae - 0; Bacteria - 0; Metazoa - 2; Fungi - 0; Plants - 101; Viruses - 0; Other Eukaryotes - 0 (source: NCBI BLink).
roots	QTL_r_bMYRC_7	DCARv2_Chr7_34705064	DCARv2_Chr7	34205064	35205064	AT5G63380.1	34242713	34245097	ID=AT5G63380.1.TAIR10_R0	tie=1	tpc=1	protein_coding	AMP-dependent synthetase and ligase family protein	Encodes a peroxisomal protein involved in the activation of fatty acids through esterification with CoA. At5g63380 preferentially activates fatty acids with increased chain length (C9:0 to C8:0) and thus shares characteristics with long-chain fatty acyl-CoA synthases. Also able to catalyze the conversion of OPDA to its CoA ester and is therefore thought to be involved in the peroxisomal &#946;-ox…	AMP-dependent synthetase and ligase family protein; CONTAINS InterPro DOMAIN/s: AMP-binding, conserved site (InterPro:IPR020845), AMP-dependent synthetase/ligase (InterPro:IPR000873); BEST Arabidopsis thaliana protein match is: OPC-8:0 CoA ligase1 (TAIR:AT1G20510.1); Has 81844 Blast hits to 74712 proteins in 3773 species: Archae - 1219; Bacteria - 53606; Metazoa - 3425; Fungi - 4605; Plants - 269…
roots	QTL_r_bMYRC_7	DCARv2_Chr7_34705064	DCARv2_Chr7	34205064	35205064	AT5G63400.1	34278000	34280812	ID=AT5G63400.1.TAIR10_R1	tie=1	tpc=1	protein_coding	adenylate kinase 1	encodes a protein similar to adenylate kinase.	adenylate kinase 1 (ADK1); FUNCTIONS IN: copper ion binding, adenylate kinase activity; INVOLVED IN: response to cadmium ion; LOCATED IN: mitochondrion, plasma membrane; EXPRESSED IN: 24 plant structures; EXPRESSED DURING: 13 growth stages; CONTAINS InterPro DOMAIN/s: Adenylate kinase, active site lid domain (InterPro:IPR007862), Adenylate kinase, subfamily (InterPro:IPR006259), Adenylate kinase …
roots	QTL_r_bMYRC_7	DCARv2_Chr7_34705064	DCARv2_Chr7	34205064	35205064	AT5G63420.1	34316598	34324118	ID=AT5G63420.1.TAIR10_R1	tie=1	tpc=1	protein_coding	RNA-metabolising metallo-beta-lactamase family protein	0	embryo defective 2746 (emb2746); FUNCTIONS IN: hydrolase activity, DNA binding, catalytic activity; INVOLVED IN: metabolic process, embryo development ending in seed dormancy; LOCATED IN: chloroplast; EXPRESSED IN: 22 plant structures; EXPRESSED DURING: 13 growth stages; CONTAINS InterPro DOMAIN/s: SANT, DNA-binding (InterPro:IPR001005), RNA-metabolising metallo-beta-lactamase (InterPro:IPR011108…
roots	QTL_r_bMYRC_7	DCARv2_Chr7_34705064	DCARv2_Chr7	34205064	35205064	AT5G63450.1	34349893	34351485	ID=AT5G63450.1.TAIR10_R1	tie=NA	tpc=1	protein_coding	cytochrome P450, family 94, subfamily B, polypeptide 1	member of CYP94B	cytochrome P450, family 94, subfamily B, polypeptide 1 (CYP94B1); FUNCTIONS IN: electron carrier activity, monooxygenase activity, iron ion binding, oxygen binding, heme binding; INVOLVED IN: oxidation reduction; LOCATED IN: endomembrane system; EXPRESSED IN: 10 plant structures; EXPRESSED DURING: 4 anthesis, petal differentiation and expansion stage; CONTAINS InterPro DOMAIN/s: Cytochrome P450 (…
roots	QTL_r_bMYRC_7	DCARv2_Chr7_34705064	DCARv2_Chr7	34205064	35205064	AT5G63460.1	34354606	34358738	ID=AT5G63460.1.TAIR10_R0	tie=1	tpc=1	protein_coding	SAP domain-containing protein	0	SAP domain-containing protein; FUNCTIONS IN: DNA binding, nucleic acid binding; INVOLVED IN: biological_process unknown; LOCATED IN: nucleus, chloroplast; EXPRESSED IN: male gametophyte, pollen tube; EXPRESSED DURING: L mature pollen stage; CONTAINS InterPro DOMAIN/s: DNA-binding SAP (InterPro:IPR003034), Ubiquitin ligase, Det1/DDB1-complexing (InterPro:IPR018276); Has 35333 Blast hits to 34131 p…
roots	QTL_r_bMYRC_7	DCARv2_Chr7_34705064	DCARv2_Chr7	34205064	35205064	AT5G63530.1	34455649	34457817	ID=AT5G63530.1.TAIR10_R3	tie=1	tpc=1	protein_coding	farnesylated protein 3	Farnesylated protein that binds metals.	farnesylated protein 3 (FP3); FUNCTIONS IN: transition metal ion binding, metal ion binding; INVOLVED IN: cellular transition metal ion homeostasis; LOCATED IN: plasma membrane; EXPRESSED IN: 22 plant structures; EXPRESSED DURING: 13 growth stages; CONTAINS InterPro DOMAIN/s: Heavy metal transport/detoxification protein (InterPro:IPR006121); BEST Arabidopsis thaliana protein match is: Heavy metal…
roots	QTL_r_bMYRC_7	DCARv2_Chr7_34705064	DCARv2_Chr7	34205064	35205064	AT5G63530.2	34456002	34457817	ID=AT5G63530.2.TAIR10_R3	tie=1	tpc=1	protein_coding	farnesylated protein 3	Farnesylated protein that binds metals.	farnesylated protein 3 (FP3); FUNCTIONS IN: transition metal ion binding, metal ion binding; INVOLVED IN: cellular transition metal ion homeostasis; LOCATED IN: plasma membrane; EXPRESSED IN: 22 plant structures; EXPRESSED DURING: 13 growth stages; CONTAINS InterPro DOMAIN/s: Heavy metal transport/detoxification protein (InterPro:IPR006121); BEST Arabidopsis thaliana protein match is: Heavy metal…
roots	QTL_r_bMYRC_7	DCARv2_Chr7_34705064	DCARv2_Chr7	34205064	35205064	AT5G64270.1	35030503	35033430	ID=AT5G64270.1.TAIR10_R2	tie=NA	tpc=1	protein_coding	splicing factor, putative	0	splicing factor, putative; FUNCTIONS IN: binding; INVOLVED IN: mRNA processing; LOCATED IN: chloroplast; EXPRESSED IN: 26 plant structures; EXPRESSED DURING: 15 growth stages; CONTAINS InterPro DOMAIN/s: HEAT (InterPro:IPR000357), Armadillo-like helical (InterPro:IPR011989), Splicing factor 3B subunit 1 (InterPro:IPR015016), HEAT, type 2 (InterPro:IPR021133), Armadillo-type fold (InterPro:IPR0160…
roots	QTL_r_bMYRC_7	DCARv2_Chr7_34705064	DCARv2_Chr7	34205064	35205064	AT5G66631.1	34757248	34759293	ID=AT5G66631.1.TAIR10_R0	tie=NA	tpc=1	protein_coding	Tetratricopeptide repeat (TPR)-like superfamily protein	0	Tetratricopeptide repeat (TPR)-like superfamily protein; FUNCTIONS IN: molecular_function unknown; INVOLVED IN: biological_process unknown; LOCATED IN: cellular_component unknown; CONTAINS InterPro DOMAIN/s: Pentatricopeptide repeat (InterPro:IPR002885); BEST Arabidopsis thaliana protein match is: Pentatricopeptide repeat (PPR) superfamily protein (TAIR:AT3G53700.1); Has 30201 Blast hits to 17322…
roots	QTL_r_bMYRC_7	DCARv2_Chr7_34705064	DCARv2_Chr7	34205064	35205064	ATCG00690.1	34483589	34483729	ID=ATCG00690.1.TAIR10_R4	tie=NA	tpc=1	protein_coding	photosystem II reaction center protein T	Encodes photosystem II 5 kD protein subunit PSII-T. This is a plastid-encoded gene (PsbTc) which also has a nuclear-encoded paralog (PsbTn).	photosystem II reaction center protein T (PSBT); FUNCTIONS IN: chlorophyll binding; INVOLVED IN: photosynthesis; LOCATED IN: thylakoid, chloroplast thylakoid membrane, photosystem II; EXPRESSED IN: 22 plant structures; EXPRESSED DURING: 13 growth stages; CONTAINS InterPro DOMAIN/s: Photosystem II protein PsbT (InterPro:IPR001743).
roots	QTL_r_bMYRC_7	DCARv2_Chr7_34705064	DCARv2_Chr7	34205064	35205064	ATMG00080.1	34999488	34999649	ID=ATMG00080.1.TAIR10_R1	tie=NA	tpc=1	protein_coding	ribosomal protein L16	encodes a mitochondrial ribosomal protein L16, which is a constituent of the large ribosomal subunit	ribosomal protein L16 (RPL16); CONTAINS InterPro DOMAIN/s: Ribosomal protein L16 (InterPro:IPR000114), Ribosomal protein L10e/L16 (InterPro:IPR016180), Ribosomal protein L16, conserved site (InterPro:IPR020798); BEST Arabidopsis thaliana protein match is: ribosomal protein L16 (TAIR:ATCG00790.1).
roots	QTL_r_BORN_5.1	DCARv2_Chr5_30630334	DCARv2_Chr5	30130334	31130334	AT1G03900.1	30553473	30556325	ID=AT1G03900.1.TAIR10_R0	tie=1	tpc=1	protein_coding	non-intrinsic ABC protein 4	member of NAP family, an heterogeneous subfamily of the ATP-binding Cassette (ABC) superfamily of membrane transporters. The NAPs proteins are characterized by having only one nucleotide-binding folds (NBFs) domain.	non-intrinsic ABC protein 4 (NAP4); FUNCTIONS IN: ATPase activity, coupled to transmembrane movement of substances, transporter activity; INVOLVED IN: extracellular transport; LOCATED IN: membrane; EXPRESSED IN: 26 plant structures; EXPRESSED DURING: 15 growth stages; CONTAINS InterPro DOMAIN/s: Adaptin ear-binding coat-associated protein 1 NECAP-1 (InterPro:IPR012466); BEST Arabidopsis thaliana …
roots	QTL_r_BORN_5.1	DCARv2_Chr5_30630334	DCARv2_Chr5	30130334	31130334	AT1G03905.1	30565541	30568782	ID=AT1G03905.1.TAIR10_R0	tie=1	tpc=1	protein_coding	P-loop containing nucleoside triphosphate hydrolases superfamily protein	0	P-loop containing nucleoside triphosphate hydrolases superfamily protein; FUNCTIONS IN: nucleoside-triphosphatase activity, ATPase activity, nucleotide binding, ATP binding; EXPRESSED IN: 8 plant structures; EXPRESSED DURING: petal differentiation and expansion stage, D bilateral stage; CONTAINS InterPro DOMAIN/s: ATPase, AAA+ type, core (InterPro:IPR003593), ABC transporter-like (InterPro:IPR003…
roots	QTL_r_BORN_5.1	DCARv2_Chr5_30630334	DCARv2_Chr5	30130334	31130334	AT1G03950.1	30587054	30591280	ID=AT1G03950.1.TAIR10_R0	tie=1	tpc=1	protein_coding	vacuolar protein sorting-associated protein 2.3	0	vacuolar protein sorting-associated protein 2.3 (VPS2.3); CONTAINS InterPro DOMAIN/s: Snf7 (InterPro:IPR005024); BEST Arabidopsis thaliana protein match is: SNF7 family protein (TAIR:AT5G44560.1); Has 1693 Blast hits to 1691 proteins in 237 species: Archae - 2; Bacteria - 12; Metazoa - 754; Fungi - 334; Plants - 366; Viruses - 0; Other Eukaryotes - 225 (source: NCBI BLink).
roots	QTL_r_BORN_5.1	DCARv2_Chr5_30630334	DCARv2_Chr5	30130334	31130334	AT1G03960.2	30595299	30601462	ID=AT1G03960.2.TAIR10_R0	tie=1	tpc=1	protein_coding	Calcium-binding EF hand family protein	0	Calcium-binding EF hand family protein; FUNCTIONS IN: calcium ion binding; INVOLVED IN: biological_process unknown; LOCATED IN: cellular_component unknown; EXPRESSED IN: 22 plant structures; EXPRESSED DURING: 14 growth stages; CONTAINS InterPro DOMAIN/s: EF-Hand 1, calcium-binding site (InterPro:IPR018247), EF-HAND 2 (InterPro:IPR018249), EF-hand-like domain (InterPro:IPR011992); BEST Arabidopsis…
roots	QTL_r_BORN_5.1	DCARv2_Chr5_30630334	DCARv2_Chr5	30130334	31130334	AT1G03982.1	30604160	30604883	ID=AT1G03982.1.TAIR10_R0	tie=1	tpc=1	protein_coding	PAK-box/P21-Rho-binding family protein	0	PAK-box/P21-Rho-binding family protein; CONTAINS InterPro DOMAIN/s: PAK-box/P21-Rho-binding (InterPro:IPR000095); BEST Arabidopsis thaliana protein match is: PAK-box/P21-Rho-binding family protein (TAIR:AT4G28556.1); Has 35333 Blast hits to 34131 proteins in 2444 species: Archae - 798; Bacteria - 22429; Metazoa - 974; Fungi - 991; Plants - 531; Viruses - 0; Other Eukaryotes - 9610 (source: NCBI B…
roots	QTL_r_BORN_5.1	DCARv2_Chr5_30630334	DCARv2_Chr5	30130334	31130334	AT1G04010.1	30638680	30647365	ID=AT1G04010.1.TAIR10_R1	tie=1	tpc=1	protein_coding	phospholipid sterol acyl transferase 1	0	phospholipid sterol acyl transferase 1 (PSAT1); CONTAINS InterPro DOMAIN/s: Lecithin:cholesterol acyltransferase (InterPro:IPR003386); BEST Arabidopsis thaliana protein match is: phospholipid:diacylglycerol acyltransferase (TAIR:AT5G13640.1); Has 615 Blast hits to 606 proteins in 192 species: Archae - 0; Bacteria - 2; Metazoa - 241; Fungi - 118; Plants - 150; Viruses - 0; Other Eukaryotes - 104 (…
roots	QTL_r_BORN_5.1	DCARv2_Chr5_30630334	DCARv2_Chr5	30130334	31130334	AT1G04020.1	30655432	30679275	ID=AT1G04020.1.TAIR10_R1	tie=0.7692	tpc=0.9995	protein_coding	breast cancer associated RING 1	Encodes a protein containing two tandem BRCA1 C-Terminal (BRCT) domains, which function in phosphorylation-dependent proteinprotein interactions.Loss of function mutations cause defects in meristem organization due to failure to repress WUS. BARD1 binds to WUS promoter and over expression of BARD reduces the extent of WUS expression.	breast cancer associated RING 1 (BARD1); FUNCTIONS IN: transcription coactivator activity, DNA binding; INVOLVED IN: DNA repair, regulation of meristem structural organization, leaf development; LOCATED IN: intracellular; EXPRESSED IN: 21 plant structures; EXPRESSED DURING: 12 growth stages; CONTAINS InterPro DOMAIN/s: Zinc finger, RING-type, conserved site (InterPro:IPR017907), Zinc finger, RING…
roots	QTL_r_BORN_5.1	DCARv2_Chr5_30630334	DCARv2_Chr5	30130334	31130334	AT1G04030.1	30682261	30684361	ID=AT1G04030.1.TAIR10_R0	tie=0.3333	tpc=1	protein_coding	0	0	unknown protein; BEST Arabidopsis thaliana protein match is: unknown protein (TAIR:AT5G44040.1); Has 1835 Blast hits to 1511 proteins in 238 species: Archae - 7; Bacteria - 164; Metazoa - 377; Fungi - 135; Plants - 187; Viruses - 22; Other Eukaryotes - 943 (source: NCBI BLink).
roots	QTL_r_BORN_5.1	DCARv2_Chr5_30630334	DCARv2_Chr5	30130334	31130334	AT1G04120.1	30794842	30805585	ID=AT1G04120.1.TAIR10_R1	tie=1	tpc=1	protein_coding	multidrug resistance-associated protein 5	encodes a high-affinity inositol hexakisphosphate transporter that plays a role in guard cell signaling and phytate storage. It is a member of MRP subfamily / ABC transporter subfamily C.	multidrug resistance-associated protein 5 (MRP5); FUNCTIONS IN: ATPase activity, coupled to transmembrane movement of substances, sulfonylurea receptor activity; INVOLVED IN: response to salt stress, cellular potassium ion homeostasis; LOCATED IN: vacuolar membrane, plasma membrane, plant-type vacuole; EXPRESSED IN: 25 plant structures; EXPRESSED DURING: 14 growth stages; CONTAINS InterPro DOMAIN…
roots	QTL_r_BORN_5.1	DCARv2_Chr5_30630334	DCARv2_Chr5	30130334	31130334	AT1G04150.1	30847070	30850102	ID=AT1G04150.1.TAIR10_R0	tie=NA	tpc=1	protein_coding	C2 calcium/lipid-binding plant phosphoribosyltransferase family protein	0	C2 calcium/lipid-binding plant phosphoribosyltransferase family protein; CONTAINS InterPro DOMAIN/s: C2 membrane targeting protein (InterPro:IPR018029), C2 calcium/lipid-binding domain, CaLB (InterPro:IPR008973), Phosphoribosyltransferase C-terminal (InterPro:IPR013583), C2 calcium-dependent membrane targeting (InterPro:IPR000008); BEST Arabidopsis thaliana protein match is: C2 calcium/lipid-bind…
roots	QTL_r_BORN_5.1	DCARv2_Chr5_30630334	DCARv2_Chr5	30130334	31130334	AT1G04180.1	30906265	30907882	ID=AT1G04180.1.TAIR10_R2	tie=1	tpc=1	protein_coding	YUCCA 9	0	YUCCA 9 (YUC9); FUNCTIONS IN: NADP or NADPH binding, oxidoreductase activity, monooxygenase activity, FAD binding, flavin-containing monooxygenase activity; INVOLVED IN: oxidation reduction; EXPRESSED IN: root; CONTAINS InterPro DOMAIN/s: Pyridine nucleotide-disulphide oxidoreductase, class-II (InterPro:IPR000103), FAD-dependent pyridine nucleotide-disulphide oxidoreductase (InterPro:IPR013027), …
roots	QTL_r_BORN_5.1	DCARv2_Chr5_30630334	DCARv2_Chr5	30130334	31130334	AT1G04240.1	30154254	30155670	ID=AT1G04240.1.TAIR10_R6	tie=1	tpc=1	protein_coding	AUX/IAA transcriptional regulator family protein	SHY2/IAA3 regulates multiple auxin responses in roots. It is induced rapidly by IAA, and has been shown to be phosphorylated by oat phytochrome A in vitro.	SHORT HYPOCOTYL 2 (SHY2); FUNCTIONS IN: sequence-specific DNA binding transcription factor activity; INVOLVED IN: response to auxin stimulus, response to cyclopentenone, response to brassinosteroid stimulus; LOCATED IN: nucleus; EXPRESSED IN: 22 plant structures; EXPRESSED DURING: 13 growth stages; CONTAINS InterPro DOMAIN/s: Aux/IAA-ARF-dimerisation (InterPro:IPR011525), AUX/IAA protein (InterPr…
roots	QTL_r_BORN_5.1	DCARv2_Chr5_30630334	DCARv2_Chr5	30130334	31130334	AT1G04360.1	30412193	30413203	ID=AT1G04360.1.TAIR10_R2	tie=NA	tpc=1	protein_coding	RING/U-box superfamily protein	0	RING/U-box superfamily protein; FUNCTIONS IN: zinc ion binding; EXPRESSED IN: hypocotyl, root; CONTAINS InterPro DOMAIN/s: Zinc finger, RING-type (InterPro:IPR001841), Zinc finger, C3HC4 RING-type (InterPro:IPR018957); BEST Arabidopsis thaliana protein match is: RING/U-box superfamily protein (TAIR:AT5G43420.1); Has 9268 Blast hits to 9239 proteins in 300 species: Archae - 0; Bacteria - 0; Metazo…
roots	QTL_r_BORN_5.1	DCARv2_Chr5_30630334	DCARv2_Chr5	30130334	31130334	AT1G04520.1	30707125	30708352	ID=AT1G04520.1.TAIR10_R2	tie=1	tpc=1	protein_coding	plasmodesmata-located protein 2	0	plasmodesmata-located protein 2 (PDLP2); FUNCTIONS IN: molecular_function unknown; INVOLVED IN: N-terminal protein myristoylation, plasmodesmata-mediated intercellular transport; LOCATED IN: plasmodesma; EXPRESSED IN: 17 plant structures; EXPRESSED DURING: 12 growth stages; CONTAINS InterPro DOMAIN/s: Protein of unknown function DUF26 (InterPro:IPR002902); BEST Arabidopsis thaliana protein match …
roots	QTL_r_BORN_5.1	DCARv2_Chr5_30630334	DCARv2_Chr5	30130334	31130334	AT1G04680.1	31039029	31042490	ID=AT1G04680.1.TAIR10_R4	tie=0.8	tpc=1	protein_coding	Pectin lyase-like superfamily protein	0	Pectin lyase-like superfamily protein; FUNCTIONS IN: lyase activity, pectate lyase activity; INVOLVED IN: biological_process unknown; LOCATED IN: membrane; EXPRESSED IN: 23 plant structures; EXPRESSED DURING: 13 growth stages; CONTAINS InterPro DOMAIN/s: Pectin lyase fold/virulence factor (InterPro:IPR011050), AmbAllergen (InterPro:IPR018082), Pectate lyase/Amb allergen (InterPro:IPR002022), Pect…
roots	QTL_r_BORN_5.1	DCARv2_Chr5_30630334	DCARv2_Chr5	30130334	31130334	AT1G06180.1	30483119	30484602	ID=AT1G06180.1.TAIR10_R0	tie=1	tpc=1	protein_coding	myb domain protein 13	member of MYB3R- and R2R3- type MYB- encoding genes	myb domain protein 13 (MYB13); CONTAINS InterPro DOMAIN/s: SANT, DNA-binding (InterPro:IPR001005), Homeodomain-like (InterPro:IPR009057), Myb, DNA-binding (InterPro:IPR014778), HTH transcriptional regulator, Myb-type, DNA-binding (InterPro:IPR017930), Homeodomain-related (InterPro:IPR012287), Myb transcription factor (InterPro:IPR015495); BEST Arabidopsis thaliana protein match is: myb domain pro…
roots	QTL_r_BORN_5.1	DCARv2_Chr5_30630334	DCARv2_Chr5	30130334	31130334	AT1G06190.1	30533755	30535924	ID=AT1G06190.1.TAIR10_R1	tie=0	tpc=1	protein_coding	Rho termination factor	0	Rho termination factor; FUNCTIONS IN: transcription termination factor activity, ATPase activity, coupled to transmembrane movement of ions, phosphorylative mechanism, ATP binding; INVOLVED IN: transcription termination, ATP biosynthetic process; LOCATED IN: chloroplast; EXPRESSED IN: 24 plant structures; EXPRESSED DURING: 13 growth stages; CONTAINS InterPro DOMAIN/s: Rho termination factor, N-te…
roots	QTL_r_BORN_5.1	DCARv2_Chr5_30630334	DCARv2_Chr5	30130334	31130334	AT1G06200.1	30528096	30531927	ID=AT1G06200.1.TAIR10_R1	tie=1	tpc=1	protein_coding	Peptidase S24/S26A/S26B/S26C family protein	0	Peptidase S24/S26A/S26B/S26C family protein; CONTAINS InterPro DOMAIN/s: Peptidase S24/S26A/S26B/S26C, beta-ribbon domain (InterPro:IPR011056), Peptidase S24/S26A/S26B/S26C (InterPro:IPR015927); BEST Arabidopsis thaliana protein match is: Peptidase S24/S26A/S26B/S26C family protein (TAIR:AT2G31140.1); Has 259 Blast hits to 259 proteins in 81 species: Archae - 0; Bacteria - 8; Metazoa - 68; Fungi …
roots	QTL_r_BORN_5.1	DCARv2_Chr5_30630334	DCARv2_Chr5	30130334	31130334	AT1G06210.1	30521993	30525354	ID=AT1G06210.1.TAIR10_R0	tie=1	tpc=1	protein_coding	ENTH/VHS/GAT family protein	0	ENTH/VHS/GAT family protein; FUNCTIONS IN: protein transporter activity; INVOLVED IN: intracellular protein transport, intra-Golgi vesicle-mediated transport; LOCATED IN: Golgi stack, intracellular; EXPRESSED IN: 23 plant structures; EXPRESSED DURING: 13 growth stages; CONTAINS InterPro DOMAIN/s: VHS (InterPro:IPR002014), GAT (InterPro:IPR004152), ENTH/VHS (InterPro:IPR008942); BEST Arabidopsis t…
roots	QTL_r_BORN_5.1	DCARv2_Chr5_30630334	DCARv2_Chr5	30130334	31130334	AT1G06210.2	30523054	30525354	ID=AT1G06210.2.TAIR10_R0	tie=1	tpc=1	protein_coding	ENTH/VHS/GAT family protein	0	ENTH/VHS/GAT family protein; FUNCTIONS IN: protein transporter activity; INVOLVED IN: intracellular protein transport, intra-Golgi vesicle-mediated transport; LOCATED IN: Golgi stack; EXPRESSED IN: 23 plant structures; EXPRESSED DURING: 13 growth stages; CONTAINS InterPro DOMAIN/s: VHS (InterPro:IPR002014), ENTH/VHS (InterPro:IPR008942); BEST Arabidopsis thaliana protein match is: Target of Myb p…
roots	QTL_r_BORN_5.1	DCARv2_Chr5_30630334	DCARv2_Chr5	30130334	31130334	AT1G06730.1	30262629	30266435	ID=AT1G06730.1.TAIR10_R0	tie=1	tpc=1	protein_coding	pfkB-like carbohydrate kinase family protein	0	pfkB-like carbohydrate kinase family protein; FUNCTIONS IN: kinase activity; INVOLVED IN: D-ribose catabolic process; LOCATED IN: nucleus, cytoplasm; EXPRESSED IN: 22 plant structures; EXPRESSED DURING: 13 growth stages; CONTAINS InterPro DOMAIN/s: Carbohydrate/purine kinase (InterPro:IPR011611); BEST Arabidopsis thaliana protein match is: pfkB-like carbohydrate kinase family protein (TAIR:AT3G59…
roots	QTL_r_BORN_5.1	DCARv2_Chr5_30630334	DCARv2_Chr5	30130334	31130334	AT1G11430.1	30649841	30652630	ID=AT1G11430.1.TAIR10_R2	tie=1	tpc=1	protein_coding	plastid developmental protein DAG, putative	0	plastid developmental protein DAG, putative; LOCATED IN: chloroplast stroma, chloroplast, chloroplast envelope; EXPRESSED IN: 22 plant structures; EXPRESSED DURING: 14 growth stages; BEST Arabidopsis thaliana protein match is: plastid developmental protein DAG, putative (TAIR:AT3G06790.2); Has 252 Blast hits to 229 proteins in 14 species: Archae - 0; Bacteria - 0; Metazoa - 0; Fungi - 0; Plants -…
roots	QTL_r_BORN_5.1	DCARv2_Chr5_30630334	DCARv2_Chr5	30130334	31130334	AT1G11920.1	31034998	31036357	ID=AT1G11920.1.TAIR10_R8	tie=0.6667	tpc=1	protein_coding	Pectin lyase-like superfamily protein	0	Pectin lyase-like superfamily protein; FUNCTIONS IN: lyase activity, pectate lyase activity; INVOLVED IN: biological_process unknown; LOCATED IN: endomembrane system; EXPRESSED IN: flower; EXPRESSED DURING: petal differentiation and expansion stage; CONTAINS InterPro DOMAIN/s: Pectin lyase fold/virulence factor (InterPro:IPR011050), AmbAllergen (InterPro:IPR018082), Pectate lyase/Amb allergen (In…
roots	QTL_r_BORN_5.1	DCARv2_Chr5_30630334	DCARv2_Chr5	30130334	31130334	AT1G19800.1	30390221	30392156	ID=AT1G19800.1.TAIR10_R1	tie=0	tpc=0.9962	protein_coding	trigalactosyldiacylglycerol 1	Encodes a permease-like protein involved in lipid transfer from the ER to the chloroplast, more specifically, transfer of phosphatidate across the chloroplast inner membrane. Mutant leaves accumulate trigalactosyldiacylglycerol, triacylglycerol and phosphatidate. Chloroplast lipids are altered in their fatty acid composition and as a consequence the development of chloroplasts in the mutants are …	trigalactosyldiacylglycerol 1 (TGD1); FUNCTIONS IN: lipid transporter activity; INVOLVED IN: lipid transport; LOCATED IN: chloroplast outer membrane, chloroplast, chloroplast inner membrane, chloroplast envelope; EXPRESSED IN: 22 plant structures; EXPRESSED DURING: 13 growth stages; CONTAINS InterPro DOMAIN/s: Protein of unknown function DUF140 (InterPro:IPR003453); Has 5322 Blast hits to 5322 pr…
roots	QTL_r_BORN_5.1	DCARv2_Chr5_30630334	DCARv2_Chr5	30130334	31130334	AT1G19800.1	30400087	30401546	ID=AT1G19800.1.TAIR10_R0	tie=1	tpc=1	protein_coding	trigalactosyldiacylglycerol 1	Encodes a permease-like protein involved in lipid transfer from the ER to the chloroplast, more specifically, transfer of phosphatidate across the chloroplast inner membrane. Mutant leaves accumulate trigalactosyldiacylglycerol, triacylglycerol and phosphatidate. Chloroplast lipids are altered in their fatty acid composition and as a consequence the development of chloroplasts in the mutants are …	trigalactosyldiacylglycerol 1 (TGD1); FUNCTIONS IN: lipid transporter activity; INVOLVED IN: lipid transport; LOCATED IN: chloroplast outer membrane, chloroplast, chloroplast inner membrane, chloroplast envelope; EXPRESSED IN: 22 plant structures; EXPRESSED DURING: 13 growth stages; CONTAINS InterPro DOMAIN/s: Protein of unknown function DUF140 (InterPro:IPR003453); Has 5322 Blast hits to 5322 pr…
roots	QTL_r_BORN_5.1	DCARv2_Chr5_30630334	DCARv2_Chr5	30130334	31130334	AT1G27700.1	30661757	30664255	ID=AT1G27700.1.TAIR10_R0	tie=1	tpc=1	protein_coding	Syntaxin/t-SNARE family protein	0	Syntaxin/t-SNARE family protein; INVOLVED IN: Golgi vesicle transport, vesicle-mediated transport; LOCATED IN: nucleus; EXPRESSED IN: 24 plant structures; EXPRESSED DURING: 15 growth stages; CONTAINS InterPro DOMAIN/s: t-SNARE (InterPro:IPR010989), Syntaxin 6, N-terminal (InterPro:IPR015260); BEST Arabidopsis thaliana protein match is: Syntaxin/t-SNARE family protein (TAIR:AT4G30240.1); Has 134 B…
roots	QTL_r_BORN_5.1	DCARv2_Chr5_30630334	DCARv2_Chr5	30130334	31130334	AT1G34540.1	30272217	30273761	ID=AT1G34540.1.TAIR10_R2	tie=NA	tpc=1	protein_coding	cytochrome P450, family 94, subfamily D, polypeptide 1	member of CYP94D	cytochrome P450, family 94, subfamily D, polypeptide 1 (CYP94D1); FUNCTIONS IN: electron carrier activity, monooxygenase activity, iron ion binding, oxygen binding, heme binding; INVOLVED IN: oxidation reduction; LOCATED IN: endomembrane system; CONTAINS InterPro DOMAIN/s: Cytochrome P450 (InterPro:IPR001128), Cytochrome P450, E-class, group I (InterPro:IPR002401), Cytochrome P450, conserved site…
roots	QTL_r_BORN_5.1	DCARv2_Chr5_30630334	DCARv2_Chr5	30130334	31130334	AT1G64870.1	30966894	30967697	ID=AT1G64870.1.TAIR10_R1	tie=NA	tpc=0.4938	protein_coding	0	0	unknown protein; BEST Arabidopsis thaliana protein match is: unknown protein (TAIR:AT3G45200.1); Has 99 Blast hits to 91 proteins in 10 species: Archae - 0; Bacteria - 0; Metazoa - 0; Fungi - 0; Plants - 99; Viruses - 0; Other Eukaryotes - 0 (source: NCBI BLink).
roots	QTL_r_BORN_5.1	DCARv2_Chr5_30630334	DCARv2_Chr5	30130334	31130334	AT1G64870.1	30976759	30977562	ID=AT1G64870.1.TAIR10_R3	tie=NA	tpc=0.2313	protein_coding	0	0	unknown protein; BEST Arabidopsis thaliana protein match is: unknown protein (TAIR:AT3G45200.1); Has 99 Blast hits to 91 proteins in 10 species: Archae - 0; Bacteria - 0; Metazoa - 0; Fungi - 0; Plants - 99; Viruses - 0; Other Eukaryotes - 0 (source: NCBI BLink).
roots	QTL_r_BORN_5.1	DCARv2_Chr5_30630334	DCARv2_Chr5	30130334	31130334	AT1G65660.1	30491819	30496046	ID=AT1G65660.1.TAIR10_R0	tie=0.8889	tpc=1	protein_coding	Pre-mRNA splicing Prp18-interacting factor	Encodes a CCHC zinc finger protein that may function as a step II splicing factor. In an epigenetic allele of SMP1 (in which SMP1 and SMP2 mRNA is reduced) organs are smaller and contain fewer cells.	SWELLMAP 1 (SMP1); CONTAINS InterPro DOMAIN/s: Zinc finger, CCHC-type (InterPro:IPR001878), Pre-mRNA splicing Prp18-interacting factor (InterPro:IPR021715); BEST Arabidopsis thaliana protein match is: Pre-mRNA splicing Prp18-interacting factor (TAIR:AT4G37120.1); Has 30201 Blast hits to 17322 proteins in 780 species: Archae - 12; Bacteria - 1396; Metazoa - 17338; Fungi - 3422; Plants - 5037; Viru…
roots	QTL_r_BORN_5.1	DCARv2_Chr5_30630334	DCARv2_Chr5	30130334	31130334	AT1G76010.1	31066620	31070072	ID=AT1G76010.1.TAIR10_R2	tie=0.5714	tpc=1	protein_coding	Alba DNA/RNA-binding protein	0	Alba DNA/RNA-binding protein; FUNCTIONS IN: nucleic acid binding; INVOLVED IN: biological_process unknown; LOCATED IN: cellular_component unknown; EXPRESSED IN: 25 plant structures; EXPRESSED DURING: 15 growth stages; CONTAINS InterPro DOMAIN/s: Alba, DNA/RNA-binding protein (InterPro:IPR002775); BEST Arabidopsis thaliana protein match is: Alba DNA/RNA-binding protein (TAIR:AT1G20220.1); Has 8292…
roots	QTL_r_BORN_5.1	DCARv2_Chr5_30630334	DCARv2_Chr5	30130334	31130334	AT1G80390.1	30130235	30130882	ID=AT1G80390.1.TAIR10_R8	tie=1	tpc=1	protein_coding	indole-3-acetic acid inducible 15	Member of a multigene family of Auxin responsive genes.	indole-3-acetic acid inducible 15 (IAA15); FUNCTIONS IN: sequence-specific DNA binding transcription factor activity; INVOLVED IN: response to auxin stimulus, regulation of transcription; LOCATED IN: nucleus; CONTAINS InterPro DOMAIN/s: Aux/IAA-ARF-dimerisation (InterPro:IPR011525), AUX/IAA protein (InterPro:IPR003311); BEST Arabidopsis thaliana protein match is: indole-3-acetic acid inducible 14…
roots	QTL_r_BORN_5.1	DCARv2_Chr5_30630334	DCARv2_Chr5	30130334	31130334	AT2G17570.1	30424659	30425516	ID=AT2G17570.1.TAIR10_R0	tie=NA	tpc=1	protein_coding	Undecaprenyl pyrophosphate synthetase family protein	0	Undecaprenyl pyrophosphate synthetase family protein; FUNCTIONS IN: transferase activity, transferring alkyl or aryl (other than methyl) groups; EXPRESSED IN: 22 plant structures; EXPRESSED DURING: 13 growth stages; CONTAINS InterPro DOMAIN/s: Di-trans-poly-cis-decaprenylcistransferase-like, conserved site (InterPro:IPR018520), Di-trans-poly-cis-decaprenylcistransferase-like (InterPro:IPR001441);…
roots	QTL_r_BORN_5.1	DCARv2_Chr5_30630334	DCARv2_Chr5	30130334	31130334	AT2G18760.1	30557439	30563832	ID=AT2G18760.1.TAIR10_R0	tie=1	tpc=0.9997	protein_coding	chromatin remodeling 8	0	chromatin remodeling 8 (CHR8); FUNCTIONS IN: helicase activity, DNA binding, ATP binding, nucleic acid binding; INVOLVED IN: DNA repair, response to gamma radiation; EXPRESSED IN: 15 plant structures; EXPRESSED DURING: 6 growth stages; CONTAINS InterPro DOMAIN/s: DEAD-like helicase, N-terminal (InterPro:IPR014001), DNA/RNA helicase, C-terminal (InterPro:IPR001650), Helicase, superfamily 1/2, ATP-…
roots	QTL_r_BORN_5.1	DCARv2_Chr5_30630334	DCARv2_Chr5	30130334	31130334	AT2G20190.1	30949515	30962891	ID=AT2G20190.1.TAIR10_R0	tie=1	tpc=0.9998	protein_coding	CLIP-associated protein	Encodes a microtubule-associated protein that is involved in both cell division and cell expansion. It likely promotes microtubule stability.	CLIP-associated protein (CLASP); FUNCTIONS IN: binding; INVOLVED IN: mitosis, protein stabilization, cell growth; LOCATED IN: spindle microtubule, plasma membrane; EXPRESSED IN: 25 plant structures; EXPRESSED DURING: 13 growth stages; CONTAINS InterPro DOMAIN/s: HEAT (InterPro:IPR000357), Armadillo-like helical (InterPro:IPR011989), HEAT, type 2 (InterPro:IPR021133), Armadillo-type fold (InterPro…
roots	QTL_r_BORN_5.1	DCARv2_Chr5_30630334	DCARv2_Chr5	30130334	31130334	AT2G20240.1	30940262	30943390	ID=AT2G20240.1.TAIR10_R1	tie=1	tpc=1	protein_coding	Protein of unknown function (DUF3741)	0	Protein of unknown function (DUF3741); CONTAINS InterPro DOMAIN/s: Protein of unknown function DUF3741 (InterPro:IPR022212); BEST Arabidopsis thaliana protein match is: Protein of unknown function (DUF3741) (TAIR:AT4G28760.2); Has 343 Blast hits to 303 proteins in 41 species: Archae - 0; Bacteria - 9; Metazoa - 36; Fungi - 24; Plants - 254; Viruses - 0; Other Eukaryotes - 20 (source: NCBI BLink).
roots	QTL_r_BORN_5.1	DCARv2_Chr5_30630334	DCARv2_Chr5	30130334	31130334	AT2G20260.1	30927391	30928654	ID=AT2G20260.1.TAIR10_R1	tie=1	tpc=1	protein_coding	photosystem I subunit E-2	Encodes subunit E of photosystem I.	photosystem I subunit E-2 (PSAE-2); FUNCTIONS IN: catalytic activity; INVOLVED IN: photosynthesis; LOCATED IN: thylakoid, chloroplast thylakoid membrane, chloroplast, plastoglobule, photosystem I reaction center; EXPRESSED IN: 25 plant structures; EXPRESSED DURING: 13 growth stages; CONTAINS InterPro DOMAIN/s: Photosystem I reaction centre subunit IV/PsaE (InterPro:IPR003375), Electron transport …
roots	QTL_r_BORN_5.1	DCARv2_Chr5_30630334	DCARv2_Chr5	30130334	31130334	AT2G20330.1	30820750	30825263	ID=AT2G20330.1.TAIR10_R0	tie=1	tpc=1	protein_coding	Transducin/WD40 repeat-like superfamily protein	0	Transducin/WD40 repeat-like superfamily protein; FUNCTIONS IN: nucleotide binding; INVOLVED IN: biological_process unknown; LOCATED IN: CUL4 RING ubiquitin ligase complex; EXPRESSED IN: 25 plant structures; EXPRESSED DURING: 15 growth stages; CONTAINS InterPro DOMAIN/s: WD40 repeat 2 (InterPro:IPR019782), WD40 repeat, conserved site (InterPro:IPR019775), WD40 repeat (InterPro:IPR001680), G-protei…
roots	QTL_r_BORN_5.1	DCARv2_Chr5_30630334	DCARv2_Chr5	30130334	31130334	AT2G20420.1	30621731	30626659	ID=AT2G20420.1.TAIR10_R0	tie=1	tpc=1	protein_coding	ATP citrate lyase (ACL) family protein	0	ATP citrate lyase (ACL) family protein; FUNCTIONS IN: succinate-CoA ligase (GDP-forming) activity, copper ion binding, ATP binding; INVOLVED IN: response to cadmium ion, metabolic process; LOCATED IN: mitochondrion; EXPRESSED IN: 26 plant structures; EXPRESSED DURING: 16 growth stages; CONTAINS InterPro DOMAIN/s: Succinyl-CoA synthetase, beta subunit (InterPro:IPR005809), Succinyl-CoA synthetase,…
roots	QTL_r_BORN_5.1	DCARv2_Chr5_30630334	DCARv2_Chr5	30130334	31130334	AT2G20470.1	30570929	30577310	ID=AT2G20470.1.TAIR10_R1	tie=0.9167	tpc=1	protein_coding	AGC (cAMP-dependent, cGMP-dependent and protein kinase C) kinase family protein	0	AGC (cAMP-dependent, cGMP-dependent and protein kinase C) kinase family protein; FUNCTIONS IN: kinase activity; INVOLVED IN: protein amino acid phosphorylation; EXPRESSED IN: male gametophyte; EXPRESSED DURING: M germinated pollen stage; CONTAINS InterPro DOMAIN/s: Protein kinase, ATP binding site (InterPro:IPR017441), Serine/threonine-protein kinase domain (InterPro:IPR002290), Serine/threonine-…
roots	QTL_r_BORN_5.1	DCARv2_Chr5_30630334	DCARv2_Chr5	30130334	31130334	AT2G20490.1	30550006	30551671	ID=AT2G20490.1.TAIR10_R0	tie=1	tpc=1	protein_coding	nucleolar RNA-binding Nop10p family protein	0	NOP10; FUNCTIONS IN: RNA binding; INVOLVED IN: polar nucleus fusion; LOCATED IN: nucleolus, Cajal body; EXPRESSED IN: 22 plant structures; EXPRESSED DURING: 13 growth stages; CONTAINS InterPro DOMAIN/s: H/ACA ribonucleoprotein complex, subunit Nop10 (InterPro:IPR007264); Has 388 Blast hits to 388 proteins in 192 species: Archae - 0; Bacteria - 0; Metazoa - 133; Fungi - 120; Plants - 61; Viruses -…
roots	QTL_r_BORN_5.1	DCARv2_Chr5_30630334	DCARv2_Chr5	30130334	31130334	AT2G25840.1	30774183	30779313	ID=AT2G25840.1.TAIR10_R0	tie=1	tpc=1	protein_coding	Nucleotidylyl transferase superfamily protein	0	ovule abortion 4 (OVA4); FUNCTIONS IN: nucleotide binding, aminoacyl-tRNA ligase activity, tryptophan-tRNA ligase activity, ATP binding; INVOLVED IN: N-terminal protein myristoylation, tRNA aminoacylation for protein translation, ovule development; LOCATED IN: mitochondrion, chloroplast; EXPRESSED IN: 22 plant structures; EXPRESSED DURING: 13 growth stages; CONTAINS InterPro DOMAIN/s: Aminoacyl-t…
roots	QTL_r_BORN_5.1	DCARv2_Chr5_30630334	DCARv2_Chr5	30130334	31130334	AT2G30570.1	30178642	30179715	ID=AT2G30570.1.TAIR10_R0	tie=1	tpc=1	protein_coding	photosystem II reaction center W	Encodes a protein similar to photosystem II reaction center subunit W.	photosystem II reaction center W (PSBW); FUNCTIONS IN: molecular_function unknown; INVOLVED IN: biological_process unknown; LOCATED IN: chloroplast thylakoid membrane; EXPRESSED IN: 22 plant structures; EXPRESSED DURING: 13 growth stages; CONTAINS InterPro DOMAIN/s: Photosystem II protein PsbW, class 2 (InterPro:IPR009806); Has 77 Blast hits to 77 proteins in 26 species: Archae - 0; Bacteria - 0;…
roots	QTL_r_BORN_5.1	DCARv2_Chr5_30630334	DCARv2_Chr5	30130334	31130334	AT2G30580.1	30253682	30256763	ID=AT2G30580.1.TAIR10_R0	tie=1	tpc=1	protein_coding	DREB2A-interacting protein 2	Encodes a C3HC4 RING-domain-containing ubiquitin E3 ligase capable of interacting with DREB2A. DRIP2 seems to be involved in regulating stress-related transcriptional changes and drought tolerance.	DREB2A-interacting protein 2 (DRIP2); CONTAINS InterPro DOMAIN/s: Zinc finger, RING-type, conserved site (InterPro:IPR017907), Zinc finger, RING-type (InterPro:IPR001841), Zinc finger, C3HC4 RING-type (InterPro:IPR018957); BEST Arabidopsis thaliana protein match is: DREB2A-interacting protein 1 (TAIR:AT1G06770.1); Has 1631 Blast hits to 1626 proteins in 163 species: Archae - 0; Bacteria - 2; Meta…
roots	QTL_r_BORN_5.1	DCARv2_Chr5_30630334	DCARv2_Chr5	30130334	31130334	AT2G31200.1	30448267	30451167	ID=AT2G31200.1.TAIR10_R1	tie=1	tpc=1	protein_coding	actin depolymerizing factor 6	Encodes actin depolymerizing factor 6 (ADF6).	actin depolymerizing factor 6 (ADF6); FUNCTIONS IN: actin binding; INVOLVED IN: biological_process unknown; LOCATED IN: intracellular; EXPRESSED IN: 24 plant structures; EXPRESSED DURING: 15 growth stages; CONTAINS InterPro DOMAIN/s: Actin-binding, cofilin/tropomyosin type (InterPro:IPR002108); BEST Arabidopsis thaliana protein match is: actin depolymerizing factor 1 (TAIR:AT3G46010.2); Has 1444 …
roots	QTL_r_BORN_5.1	DCARv2_Chr5_30630334	DCARv2_Chr5	30130334	31130334	AT2G31320.1	30331978	30340768	ID=AT2G31320.1.TAIR10_R0	tie=1	tpc=0.9997	protein_coding	poly(ADP-ribose) polymerase 2	Abiotic Stress-inducible gene.	poly(ADP-ribose) polymerase 2 (PARP2); FUNCTIONS IN: NAD+ ADP-ribosyltransferase activity, NAD or NADH binding, DNA binding, zinc ion binding; INVOLVED IN: DNA repair, response to oxidative stress, response to abscisic acid stimulus, protein amino acid ADP-ribosylation, response to abiotic stimulus; LOCATED IN: intracellular, nucleus; EXPRESSED IN: 20 plant structures; EXPRESSED DURING: 12 growth…
roots	QTL_r_BORN_5.1	DCARv2_Chr5_30630334	DCARv2_Chr5	30130334	31130334	AT2G32700.6	31120309	31126241	ID=AT2G32700.6.TAIR10_R0	tie=1	tpc=1	protein_coding	LEUNIG_homolog	Encodes a WD40 repeat and LUFS domain containing protein that is similar to LUG. Interacts physically with SEUSS and likely functions as part of a repressor complex that represses AG.	LEUNIG_homolog (LUH); FUNCTIONS IN: molecular_function unknown; INVOLVED IN: flower development, negative regulation of transcription, embryo development; LOCATED IN: cellular_component unknown; EXPRESSED IN: 22 plant structures; EXPRESSED DURING: 13 growth stages; CONTAINS InterPro DOMAIN/s: WD40 repeat 2 (InterPro:IPR019782), LisH dimerisation motif, subgroup (InterPro:IPR013720), WD40 repeat, …
roots	QTL_r_BORN_5.1	DCARv2_Chr5_30630334	DCARv2_Chr5	30130334	31130334	AT2G33120.3	31075422	31077874	ID=AT2G33120.3.TAIR10_R0	tie=0.75	tpc=1	protein_coding	synaptobrevin-related protein 1	Encodes a member of Synaptobrevin -like protein family.	synaptobrevin-related protein 1 (SAR1); FUNCTIONS IN: molecular_function unknown; INVOLVED IN: vesicle-mediated transport; LOCATED IN: endosome, plasma membrane, membrane; EXPRESSED IN: male gametophyte, pollen tube; EXPRESSED DURING: M germinated pollen stage; CONTAINS InterPro DOMAIN/s: Synaptobrevin (InterPro:IPR001388); BEST Arabidopsis thaliana protein match is: vesicle-associated membrane p…
roots	QTL_r_BORN_5.1	DCARv2_Chr5_30630334	DCARv2_Chr5	30130334	31130334	AT2G33430.1	30649841	30652603	ID=AT2G33430.1.TAIR10_R0	tie=1	tpc=1	protein_coding	differentiation and greening-like 1	0	differentiation and greening-like 1 (DAL1); FUNCTIONS IN: molecular_function unknown; INVOLVED IN: plastid organization, endonucleolytic cleavage of tetracistronic rRNA transcript (SSU-rRNA, LSU-rRNA, 4.5S-rRNA, 5S-rRNA); LOCATED IN: chloroplast; EXPRESSED IN: 22 plant structures; EXPRESSED DURING: 13 growth stages; BEST Arabidopsis thaliana protein match is: plastid developmental protein DAG, pu…
roots	QTL_r_BORN_5.1	DCARv2_Chr5_30630334	DCARv2_Chr5	30130334	31130334	AT2G38500.1	31019242	31020790	ID=AT2G38500.1.TAIR10_R0	tie=0.5	tpc=0.4904	protein_coding	2-oxoglutarate (2OG) and Fe(II)-dependent oxygenase superfamily protein	0	2-oxoglutarate (2OG) and Fe(II)-dependent oxygenase superfamily protein; Has 51 Blast hits to 51 proteins in 10 species: Archae - 0; Bacteria - 0; Metazoa - 0; Fungi - 0; Plants - 51; Viruses - 0; Other Eukaryotes - 0 (source: NCBI BLink).
roots	QTL_r_BORN_5.1	DCARv2_Chr5_30630334	DCARv2_Chr5	30130334	31130334	AT2G38870.1	30277398	30278058	ID=AT2G38870.1.TAIR10_R9	tie=0	tpc=1	protein_coding	Serine protease inhibitor, potato inhibitor I-type family protein	Predicted to encode a PR (pathogenesis-related) peptide that belongs to the PR-6 proteinase inhibitor family. Six putative PR-6-type protein encoding genes are found in Arabidopsis: At2g38900, At2g38870, At5g43570, At5g43580, At3g50020 and At3g46860.	Serine protease inhibitor, potato inhibitor I-type family protein; FUNCTIONS IN: serine-type endopeptidase inhibitor activity; INVOLVED IN: defense response to fungus, response to wounding; LOCATED IN: cell wall; EXPRESSED IN: 21 plant structures; EXPRESSED DURING: 13 growth stages; CONTAINS InterPro DOMAIN/s: Proteinase inhibitor I13, potato inhibitor I (InterPro:IPR000864); BEST Arabidopsis tha…
roots	QTL_r_BORN_5.1	DCARv2_Chr5_30630334	DCARv2_Chr5	30130334	31130334	AT2G38950.1	30539840	30546058	ID=AT2G38950.1.TAIR10_R0	tie=0.8333	tpc=1	protein_coding	Transcription factor jumonji (jmj) family protein / zinc finger (C5HC2 type) family protein	0	Transcription factor jumonji (jmj) family protein / zinc finger (C5HC2 type) family protein; FUNCTIONS IN: sequence-specific DNA binding transcription factor activity; INVOLVED IN: regulation of transcription; LOCATED IN: nucleus; EXPRESSED IN: 22 plant structures; EXPRESSED DURING: 13 growth stages; CONTAINS InterPro DOMAIN/s: Transcription factor jumonji/aspartyl beta-hydroxylase (InterPro:IPR0…
roots	QTL_r_BORN_5.1	DCARv2_Chr5_30630334	DCARv2_Chr5	30130334	31130334	AT3G04350.1	30739301	30742337	ID=AT3G04350.1.TAIR10_R2	tie=1	tpc=1	protein_coding	Plant protein of unknown function (DUF946)	0	Plant protein of unknown function (DUF946); CONTAINS InterPro DOMAIN/s: Protein of unknown function DUF946 (InterPro:IPR009291); BEST Arabidopsis thaliana protein match is: Plant protein of unknown function (DUF946) (TAIR:AT5G18490.1); Has 389 Blast hits to 369 proteins in 101 species: Archae - 0; Bacteria - 21; Metazoa - 15; Fungi - 143; Plants - 203; Viruses - 0; Other Eukaryotes - 7 (source: N…
roots	QTL_r_BORN_5.1	DCARv2_Chr5_30630334	DCARv2_Chr5	30130334	31130334	AT3G04450.2	30686367	30693720	ID=AT3G04450.2.TAIR10_R0	tie=1	tpc=1	protein_coding	Homeodomain-like superfamily protein	0	Homeodomain-like superfamily protein; FUNCTIONS IN: sequence-specific DNA binding transcription factor activity; INVOLVED IN: regulation of transcription; LOCATED IN: chloroplast; EXPRESSED IN: 15 plant structures; EXPRESSED DURING: 7 growth stages; CONTAINS InterPro DOMAIN/s: Homeodomain-like (InterPro:IPR009057), Myb, DNA-binding (InterPro:IPR014778), HTH transcriptional regulator, Myb-type, DN…
roots	QTL_r_BORN_5.1	DCARv2_Chr5_30630334	DCARv2_Chr5	30130334	31130334	AT3G04730.1	30154266	30155777	ID=AT3G04730.1.TAIR10_R4	tie=1	tpc=1	protein_coding	indoleacetic acid-induced protein 16	early auxin-induced (IAA16)	indoleacetic acid-induced protein 16 (IAA16); FUNCTIONS IN: sequence-specific DNA binding transcription factor activity; INVOLVED IN: response to auxin stimulus; LOCATED IN: nucleus; EXPRESSED IN: 22 plant structures; EXPRESSED DURING: 13 growth stages; CONTAINS InterPro DOMAIN/s: Aux/IAA-ARF-dimerisation (InterPro:IPR011525), AUX/IAA protein (InterPro:IPR003311); BEST Arabidopsis thaliana protei…
roots	QTL_r_BORN_5.1	DCARv2_Chr5_30630334	DCARv2_Chr5	30130334	31130334	AT3G07070.1	31110560	31113746	ID=AT3G07070.1.TAIR10_R0	tie=1	tpc=0.9992	protein_coding	Protein kinase superfamily protein	0	Protein kinase superfamily protein; FUNCTIONS IN: protein serine/threonine kinase activity, protein kinase activity, kinase activity, ATP binding; INVOLVED IN: protein amino acid phosphorylation; LOCATED IN: cellular_component unknown; EXPRESSED IN: male gametophyte, flower, pollen tube; EXPRESSED DURING: L mature pollen stage, M germinated pollen stage, 4 anthesis; CONTAINS InterPro DOMAIN/s: Pr…
roots	QTL_r_BORN_5.1	DCARv2_Chr5_30630334	DCARv2_Chr5	30130334	31130334	AT3G07080.1	31115042	31117123	ID=AT3G07080.1.TAIR10_R0	tie=1	tpc=1	protein_coding	EamA-like transporter family	0	EamA-like transporter family; FUNCTIONS IN: molecular_function unknown; INVOLVED IN: biological_process unknown; LOCATED IN: endomembrane system, membrane; EXPRESSED IN: 24 plant structures; EXPRESSED DURING: 13 growth stages; BEST Arabidopsis thaliana protein match is: EamA-like transporter family (TAIR:AT4G32140.1); Has 3286 Blast hits to 3282 proteins in 690 species: Archae - 51; Bacteria - 14…
roots	QTL_r_BORN_5.1	DCARv2_Chr5_30630334	DCARv2_Chr5	30130334	31130334	AT3G13080.1	30794842	30805585	ID=AT3G13080.1.TAIR10_R4	tie=1	tpc=1	protein_coding	multidrug resistance-associated protein 3	encodes an ATP-dependent MRP-like ABC transporter able to transport glutathione-conjugates as well as chlorophyll catabolites. The expression of this gene is upregulated by herbicide safeners such as benoxacor and fenclorim.	multidrug resistance-associated protein 3 (MRP3); FUNCTIONS IN: chlorophyll catabolite transmembrane transporter activity, ATPase activity, coupled to transmembrane movement of substances, glutathione S-conjugate-exporting ATPase activity; INVOLVED IN: transport, transmembrane transport; LOCATED IN: apoplast, vacuolar membrane, plasma membrane, plant-type vacuole; EXPRESSED IN: 6 plant structures…
roots	QTL_r_BORN_5.1	DCARv2_Chr5_30630334	DCARv2_Chr5	30130334	31130334	AT3G13080.3	30801025	30805585	ID=AT3G13080.3.TAIR10_R4	tie=1	tpc=1	protein_coding	multidrug resistance-associated protein 3	encodes an ATP-dependent MRP-like ABC transporter able to transport glutathione-conjugates as well as chlorophyll catabolites. The expression of this gene is upregulated by herbicide safeners such as benoxacor and fenclorim.	multidrug resistance-associated protein 3 (MRP3); FUNCTIONS IN: chlorophyll catabolite transmembrane transporter activity, ATPase activity, coupled to transmembrane movement of substances, glutathione S-conjugate-exporting ATPase activity; INVOLVED IN: transport, transmembrane transport; LOCATED IN: apoplast, vacuolar membrane, plasma membrane, plant-type vacuole; EXPRESSED IN: 6 plant structures…
roots	QTL_r_BORN_5.1	DCARv2_Chr5_30630334	DCARv2_Chr5	30130334	31130334	AT3G13857.1	30207675	30207743	ID=AT3G13857.1.TAIR10_R2	tie=NA	tpc=1	protein_coding	0	0	unknown protein; Has 35333 Blast hits to 34131 proteins in 2444 species: Archae - 798; Bacteria - 22429; Metazoa - 974; Fungi - 991; Plants - 531; Viruses - 0; Other Eukaryotes - 9610 (source: NCBI BLink).
roots	QTL_r_BORN_5.1	DCARv2_Chr5_30630334	DCARv2_Chr5	30130334	31130334	AT3G23050.1	30154254	30155777	ID=AT3G23050.1.TAIR10_R3	tie=1	tpc=1	protein_coding	indole-3-acetic acid 7	Transcription regulator acting as repressor of auxin-inducible gene expression. Plays role in the control of gravitropic growth and development in light-grown seedlings. Auxin induces the degradation of the protein in a dosage-dependent manner in a process mediated by AtRac1. Auxin induced the relocalization of the protein within the nucleus from a diffused nucleoplasmic pattern to a discrete par…	indole-3-acetic acid 7 (IAA7); CONTAINS InterPro DOMAIN/s: Aux/IAA-ARF-dimerisation (InterPro:IPR011525), AUX/IAA protein (InterPro:IPR003311); BEST Arabidopsis thaliana protein match is: indole-3-acetic acid inducible 14 (TAIR:AT4G14550.1); Has 1682 Blast hits to 1681 proteins in 74 species: Archae - 0; Bacteria - 0; Metazoa - 0; Fungi - 0; Plants - 1681; Viruses - 0; Other Eukaryotes - 1 (sourc…
roots	QTL_r_BORN_5.1	DCARv2_Chr5_30630334	DCARv2_Chr5	30130334	31130334	AT3G23050.2	30154254	30155220	ID=AT3G23050.2.TAIR10_R3	tie=1	tpc=1	protein_coding	indole-3-acetic acid 7	Transcription regulator acting as repressor of auxin-inducible gene expression. Plays role in the control of gravitropic growth and development in light-grown seedlings. Auxin induces the degradation of the protein in a dosage-dependent manner in a process mediated by AtRac1. Auxin induced the relocalization of the protein within the nucleus from a diffused nucleoplasmic pattern to a discrete par…	indole-3-acetic acid 7 (IAA7); CONTAINS InterPro DOMAIN/s: Aux/IAA-ARF-dimerisation (InterPro:IPR011525), AUX/IAA protein (InterPro:IPR003311); BEST Arabidopsis thaliana protein match is: indole-3-acetic acid inducible 14 (TAIR:AT4G14550.1); Has 35333 Blast hits to 34131 proteins in 2444 species: Archae - 798; Bacteria - 22429; Metazoa - 974; Fungi - 991; Plants - 531; Viruses - 0; Other Eukaryot…
roots	QTL_r_BORN_5.1	DCARv2_Chr5_30630334	DCARv2_Chr5	30130334	31130334	AT3G23240.1	30444277	30444933	ID=AT3G23240.1.TAIR10_R3	tie=NA	tpc=1	protein_coding	ethylene response factor 1	encodes a member of the ERF (ethylene response factor) subfamily B-3 of ERF/AP2 transcription factor family (ERF1). The protein contains one AP2 domain. There are 18 members in this subfamily including ATERF-1, ATERF-2, AND ATERF-5. EREBP like protein that binds GCC box of ethylene regulated promoters such as basic chitinases. Constitutive expression of ERF1 phenocopies ethylene over production. …	ethylene response factor 1 (ERF1); CONTAINS InterPro DOMAIN/s: DNA-binding, integrase-type (InterPro:IPR016177), Pathogenesis-related transcriptional factor/ERF, DNA-binding (InterPro:IPR001471); BEST Arabidopsis thaliana protein match is: ethylene-responsive element binding factor 15 (TAIR:AT2G31230.1); Has 5944 Blast hits to 5682 proteins in 249 species: Archae - 0; Bacteria - 0; Metazoa - 0; F…
roots	QTL_r_BORN_5.1	DCARv2_Chr5_30630334	DCARv2_Chr5	30130334	31130334	AT3G23340.1	30579548	30585569	ID=AT3G23340.1.TAIR10_R2	tie=1	tpc=1	protein_coding	casein kinase I-like 10	0	casein kinase I-like 10 (ckl10); FUNCTIONS IN: protein serine/threonine kinase activity, protein kinase activity, kinase activity, ATP binding; INVOLVED IN: protein amino acid phosphorylation; LOCATED IN: cellular_component unknown; EXPRESSED IN: 18 plant structures; EXPRESSED DURING: 12 growth stages; CONTAINS InterPro DOMAIN/s: Protein kinase, ATP binding site (InterPro:IPR017441), Protein kina…
roots	QTL_r_BORN_5.1	DCARv2_Chr5_30630334	DCARv2_Chr5	30130334	31130334	AT3G23410.1	30617783	30620744	ID=AT3G23410.1.TAIR10_R3	tie=1	tpc=1	protein_coding	fatty alcohol oxidase 3	Encodes a fatty alcohol oxidase.	fatty alcohol oxidase 3 (FAO3); CONTAINS InterPro DOMAIN/s: FAD-dependent pyridine nucleotide-disulphide oxidoreductase (InterPro:IPR013027), Glucose-methanol-choline oxidoreductase, N-terminal (InterPro:IPR000172), Glucose-methanol-choline oxidoreductase, C-terminal (InterPro:IPR007867), Long-chain fatty alcohol dehydrogenase (InterPro:IPR012400); BEST Arabidopsis thaliana protein match is: Long…
roots	QTL_r_BORN_5.1	DCARv2_Chr5_30630334	DCARv2_Chr5	30130334	31130334	AT3G24740.1	31055631	31056773	ID=AT3G24740.1.TAIR10_R0	tie=NA	tpc=1	protein_coding	Protein of unknown function (DUF1644)	0	Protein of unknown function (DUF1644); CONTAINS InterPro DOMAIN/s: Protein of unknown function DUF1644 (InterPro:IPR012866); BEST Arabidopsis thaliana protein match is: Protein of unknown function (DUF1644) (TAIR:AT1G68140.3); Has 253 Blast hits to 248 proteins in 14 species: Archae - 0; Bacteria - 0; Metazoa - 0; Fungi - 0; Plants - 253; Viruses - 0; Other Eukaryotes - 0 (source: NCBI BLink).
roots	QTL_r_BORN_5.1	DCARv2_Chr5_30630334	DCARv2_Chr5	30130334	31130334	AT3G24890.2	31075422	31076346	ID=AT3G24890.2.TAIR10_R1	tie=1	tpc=1	protein_coding	vesicle-associated membrane protein 728	member of VAMP72 Gene Family	vesicle-associated membrane protein 728 (VAMP728); FUNCTIONS IN: molecular_function unknown; INVOLVED IN: vesicle-mediated transport; LOCATED IN: integral to membrane, membrane; EXPRESSED IN: 19 plant structures; EXPRESSED DURING: 10 growth stages; CONTAINS InterPro DOMAIN/s: Synaptobrevin (InterPro:IPR001388); BEST Arabidopsis thaliana protein match is: vesicle-associated membrane protein 726 (T…
roots	QTL_r_BORN_5.1	DCARv2_Chr5_30630334	DCARv2_Chr5	30130334	31130334	AT3G54650.1	30167003	30171953	ID=AT3G54650.1.TAIR10_R0	tie=1	tpc=0.9994	protein_coding	RNI-like superfamily protein	0	FBL17; FUNCTIONS IN: ubiquitin-protein ligase activity; INVOLVED IN: generative cell mitosis, seed development, embryo development, ubiquitin-dependent protein catabolic process, pollen development; LOCATED IN: chloroplast; EXPRESSED IN: 21 plant structures; EXPRESSED DURING: 12 growth stages; CONTAINS InterPro DOMAIN/s: F-box domain, cyclin-like (InterPro:IPR001810); Has 1738 Blast hits to 1195 …
roots	QTL_r_BORN_5.1	DCARv2_Chr5_30630334	DCARv2_Chr5	30130334	31130334	AT3G58190.1	30344141	30344987	ID=AT3G58190.1.TAIR10_R0	tie=1	tpc=1	protein_coding	lateral organ boundaries-domain 29	This gene contains two auxin-responsive element (AuxRE).	lateral organ boundaries-domain 29 (LBD29); CONTAINS InterPro DOMAIN/s: Lateral organ boundaries, LOB (InterPro:IPR004883); BEST Arabidopsis thaliana protein match is: Lateral organ boundaries (LOB) domain family protein (TAIR:AT2G42440.1); Has 858 Blast hits to 853 proteins in 21 species: Archae - 0; Bacteria - 0; Metazoa - 0; Fungi - 0; Plants - 858; Viruses - 0; Other Eukaryotes - 0 (source: N…
roots	QTL_r_BORN_5.1	DCARv2_Chr5_30630334	DCARv2_Chr5	30130334	31130334	AT3G59500.1	30405375	30407085	ID=AT3G59500.1.TAIR10_R2	tie=1	tpc=1	protein_coding	Integral membrane HRF1 family protein	0	Integral membrane HRF1 family protein; LOCATED IN: integral to membrane, endoplasmic reticulum; EXPRESSED IN: guard cell, callus; CONTAINS InterPro DOMAIN/s: Hrf1 (InterPro:IPR005578); BEST Arabidopsis thaliana protein match is: Integral membrane HRF1 family protein (TAIR:AT1G30890.2); Has 472 Blast hits to 472 proteins in 183 species: Archae - 0; Bacteria - 0; Metazoa - 204; Fungi - 142; Plants …
roots	QTL_r_BORN_5.1	DCARv2_Chr5_30630334	DCARv2_Chr5	30130334	31130334	AT3G60970.1	30794842	30804286	ID=AT3G60970.1.TAIR10_R8	tie=1	tpc=1	protein_coding	multidrug resistance-associated protein 15	member of MRP subfamily	multidrug resistance-associated protein 15 (MRP15); FUNCTIONS IN: ATPase activity, coupled to transmembrane movement of substances; INVOLVED IN: transport, transmembrane transport; LOCATED IN: endomembrane system, integral to membrane; CONTAINS InterPro DOMAIN/s: ATPase, AAA+ type, core (InterPro:IPR003593), ABC transporter-like (InterPro:IPR003439), ABC transporter, transmembrane domain, type 1 …
roots	QTL_r_BORN_5.1	DCARv2_Chr5_30630334	DCARv2_Chr5	30130334	31130334	AT4G02010.1	30838756	30844658	ID=AT4G02010.1.TAIR10_R5	tie=0.6667	tpc=0.9889	protein_coding	Protein kinase superfamily protein	0	Protein kinase superfamily protein; FUNCTIONS IN: kinase activity; INVOLVED IN: protein amino acid phosphorylation; LOCATED IN: plasma membrane; EXPRESSED IN: 22 plant structures; EXPRESSED DURING: 13 growth stages; CONTAINS InterPro DOMAIN/s: Protein kinase, ATP binding site (InterPro:IPR017441), Protein kinase, catalytic domain (InterPro:IPR000719), Serine/threonine-protein kinase-like domain (…
roots	QTL_r_BORN_5.1	DCARv2_Chr5_30630334	DCARv2_Chr5	30130334	31130334	AT4G08800.1	30579548	30584264	ID=AT4G08800.1.TAIR10_R4	tie=1	tpc=1	protein_coding	Protein kinase superfamily protein	0	Protein kinase superfamily protein; FUNCTIONS IN: protein serine/threonine kinase activity, protein kinase activity, kinase activity, ATP binding; INVOLVED IN: protein amino acid phosphorylation; LOCATED IN: plasma membrane; CONTAINS InterPro DOMAIN/s: Protein kinase, ATP binding site (InterPro:IPR017441), Serine/threonine-protein kinase domain (InterPro:IPR002290), Serine/threonine-protein kinas…
roots	QTL_r_BORN_5.1	DCARv2_Chr5_30630334	DCARv2_Chr5	30130334	31130334	AT4G11610.1	30847070	30850102	ID=AT4G11610.1.TAIR10_R7	tie=1	tpc=1	protein_coding	C2 calcium/lipid-binding plant phosphoribosyltransferase family protein	0	C2 calcium/lipid-binding plant phosphoribosyltransferase family protein; CONTAINS InterPro DOMAIN/s: C2 membrane targeting protein (InterPro:IPR018029), C2 calcium/lipid-binding domain, CaLB (InterPro:IPR008973), Phosphoribosyltransferase C-terminal (InterPro:IPR013583), C2 calcium-dependent membrane targeting (InterPro:IPR000008); BEST Arabidopsis thaliana protein match is: Calcium-dependent lip…
roots	QTL_r_BORN_5.1	DCARv2_Chr5_30630334	DCARv2_Chr5	30130334	31130334	AT4G13195.1	31091974	31092339	ID=AT4G13195.1.TAIR10_R0	tie=NA	tpc=1	protein_coding	CLAVATA3/ESR-RELATED 44	Belongs to a large gene family, called CLE for CLAVATA3/ESR-related, encoding small peptides with conserved carboxyl termini. The C-terminal 12 amino acid sequence of CLE44 is identical to that of a dodeca peptide (TDIF, tracheary element differentiation inhibitory factor) isolated from Arabidopsis and functions as a suppressor of plant stem cell differentiation. TDIF sequence is also identical t…	CLAVATA3/ESR-RELATED 44 (CLE44); BEST Arabidopsis thaliana protein match is: CLAVATA3/ESR-RELATED 41 (TAIR:AT3G24770.1); Has 30201 Blast hits to 17322 proteins in 780 species: Archae - 12; Bacteria - 1396; Metazoa - 17338; Fungi - 3422; Plants - 5037; Viruses - 0; Other Eukaryotes - 2996 (source: NCBI BLink).
roots	QTL_r_BORN_5.1	DCARv2_Chr5_30630334	DCARv2_Chr5	30130334	31130334	AT4G13200.1	31079966	31081923	ID=AT4G13200.1.TAIR10_R0	tie=1	tpc=1	protein_coding	0	0	unknown protein; FUNCTIONS IN: molecular_function unknown; INVOLVED IN: biological_process unknown; LOCATED IN: thylakoid, chloroplast thylakoid membrane, chloroplast, plastoglobule; EXPRESSED IN: 22 plant structures; EXPRESSED DURING: 13 growth stages; Has 97 Blast hits to 97 proteins in 46 species: Archae - 0; Bacteria - 65; Metazoa - 2; Fungi - 0; Plants - 28; Viruses - 0; Other Eukaryotes - 2…
roots	QTL_r_BORN_5.1	DCARv2_Chr5_30630334	DCARv2_Chr5	30130334	31130334	AT4G13220.1	31032511	31034445	ID=AT4G13220.1.TAIR10_R0	tie=1	tpc=1	protein_coding	0	0	unknown protein; FUNCTIONS IN: molecular_function unknown; INVOLVED IN: biological_process unknown; LOCATED IN: chloroplast; EXPRESSED IN: 22 plant structures; EXPRESSED DURING: 13 growth stages; Has 27 Blast hits to 27 proteins in 10 species: Archae - 0; Bacteria - 0; Metazoa - 0; Fungi - 0; Plants - 27; Viruses - 0; Other Eukaryotes - 0 (source: NCBI BLink).
roots	QTL_r_BORN_5.1	DCARv2_Chr5_30630334	DCARv2_Chr5	30130334	31130334	AT4G16430.1	30279449	30280930	ID=AT4G16430.1.TAIR10_R0	tie=NA	tpc=1	protein_coding	basic helix-loop-helix (bHLH) DNA-binding superfamily protein	0	basic helix-loop-helix (bHLH) DNA-binding superfamily protein; FUNCTIONS IN: DNA binding, sequence-specific DNA binding transcription factor activity; INVOLVED IN: regulation of transcription; LOCATED IN: nucleus; EXPRESSED IN: 22 plant structures; EXPRESSED DURING: 13 growth stages; CONTAINS InterPro DOMAIN/s: Helix-loop-helix DNA-binding domain (InterPro:IPR001092), Helix-loop-helix DNA-binding…
roots	QTL_r_BORN_5.1	DCARv2_Chr5_30630334	DCARv2_Chr5	30130334	31130334	AT4G17940.1	30735082	30736015	ID=AT4G17940.1.TAIR10_R2	tie=1	tpc=1	protein_coding	Tetratricopeptide repeat (TPR)-like superfamily protein	0	Tetratricopeptide repeat (TPR)-like superfamily protein; FUNCTIONS IN: binding; INVOLVED IN: biological_process unknown; EXPRESSED IN: 23 plant structures; EXPRESSED DURING: 15 growth stages; CONTAINS InterPro DOMAIN/s: Tetratricopeptide-like helical (InterPro:IPR011990), Tetratricopeptide repeat-containing (InterPro:IPR013026); BEST Arabidopsis thaliana protein match is: Tetratricopeptide repeat…
roots	QTL_r_BORN_5.1	DCARv2_Chr5_30630334	DCARv2_Chr5	30130334	31130334	AT4G21720.1	30415731	30422853	ID=AT4G21720.1.TAIR10_R1	tie=1	tpc=1	protein_coding	0	0	unknown protein; Has 2692 Blast hits to 975 proteins in 186 species: Archae - 4; Bacteria - 460; Metazoa - 658; Fungi - 93; Plants - 1089; Viruses - 100; Other Eukaryotes - 288 (source: NCBI BLink).
roots	QTL_r_BORN_5.1	DCARv2_Chr5_30630334	DCARv2_Chr5	30130334	31130334	AT4G28570.1	30617747	30620744	ID=AT4G28570.1.TAIR10_R0	tie=1	tpc=1	protein_coding	Long-chain fatty alcohol dehydrogenase family protein	0	Long-chain fatty alcohol dehydrogenase family protein; FUNCTIONS IN: electron carrier activity, oxidoreductase activity, acting on CH-OH group of donors, FAD binding; LOCATED IN: endoplasmic reticulum; EXPRESSED IN: 25 plant structures; EXPRESSED DURING: 13 growth stages; CONTAINS InterPro DOMAIN/s: Glucose-methanol-choline oxidoreductase, N-terminal (InterPro:IPR000172), Glucose-methanol-choline…
roots	QTL_r_BORN_5.1	DCARv2_Chr5_30630334	DCARv2_Chr5	30130334	31130334	AT4G28590.1	30628332	30630558	ID=AT4G28590.1.TAIR10_R0	tie=1	tpc=1	protein_coding	0	0	FUNCTIONS IN: molecular_function unknown; INVOLVED IN: biological_process unknown; LOCATED IN: chloroplast; EXPRESSED IN: 21 plant structures; EXPRESSED DURING: 10 growth stages; BEST Arabidopsis thaliana protein match is: Thioredoxin superfamily protein (TAIR:AT2G31840.1); Has 114 Blast hits to 112 proteins in 39 species: Archae - 2; Bacteria - 0; Metazoa - 17; Fungi - 6; Plants - 67; Viruses - …
roots	QTL_r_BORN_5.1	DCARv2_Chr5_30630334	DCARv2_Chr5	30130334	31130334	AT4G28600.1	30633703	30637465	ID=AT4G28600.1.TAIR10_R2	tie=1	tpc=1	protein_coding	no pollen germination related 2	encodes a calmodulin-binding protein that is expressed in pollen, suspension culture cells, flowers, and fruits.	no pollen germination related 2 (NPGR2); FUNCTIONS IN: calmodulin binding; LOCATED IN: plasma membrane; EXPRESSED IN: 25 plant structures; EXPRESSED DURING: 14 growth stages; CONTAINS InterPro DOMAIN/s: Tetratricopeptide-like helical (InterPro:IPR011990), Tetratricopeptide repeat-containing (InterPro:IPR013026), Tetratricopeptide repeat (InterPro:IPR019734); BEST Arabidopsis thaliana protein matc…
roots	QTL_r_BORN_5.1	DCARv2_Chr5_30630334	DCARv2_Chr5	30130334	31130334	AT4G28610.1	30686367	30693855	ID=AT4G28610.1.TAIR10_R0	tie=1	tpc=1	protein_coding	phosphate starvation response 1	Similar to phosphate starvation response gene from Chlamydomonas. Weakly responsive to phosphate starvation. Acts upstream of PHO2 in phosphate signaling.	phosphate starvation response 1 (PHR1); CONTAINS InterPro DOMAIN/s: Homeodomain-like (InterPro:IPR009057), Myb, DNA-binding (InterPro:IPR014778), HTH transcriptional regulator, Myb-type, DNA-binding (InterPro:IPR017930), Myb-like DNA-binding domain, SHAQKYF class (InterPro:IPR006447), Homeodomain-related (InterPro:IPR012287); BEST Arabidopsis thaliana protein match is: myb-like HTH transcriptiona…
roots	QTL_r_BORN_5.1	DCARv2_Chr5_30630334	DCARv2_Chr5	30130334	31130334	AT4G28650.1	30784125	30787488	ID=AT4G28650.1.TAIR10_R1	tie=1	tpc=1	protein_coding	Leucine-rich repeat transmembrane protein kinase family protein	0	Leucine-rich repeat transmembrane protein kinase family protein; FUNCTIONS IN: protein serine/threonine kinase activity, protein kinase activity, ATP binding; INVOLVED IN: transmembrane receptor protein tyrosine kinase signaling pathway, protein amino acid phosphorylation; LOCATED IN: endomembrane system; EXPRESSED IN: hypocotyl, root, guard cell; CONTAINS InterPro DOMAIN/s: Protein kinase, ATP b…
roots	QTL_r_BORN_5.1	DCARv2_Chr5_30630334	DCARv2_Chr5	30130334	31130334	AT4G28730.1	30922644	30926799	ID=AT4G28730.1.TAIR10_R0	tie=1	tpc=1	protein_coding	Glutaredoxin family protein	0	Glutaredoxin family protein; FUNCTIONS IN: electron carrier activity, protein disulfide oxidoreductase activity; INVOLVED IN: cell redox homeostasis; LOCATED IN: chloroplast; CONTAINS InterPro DOMAIN/s: Thioredoxin fold (InterPro:IPR012335), Glutaredoxin (InterPro:IPR002109), Glutaredoxin subgroup (InterPro:IPR014025), Glutaredoxin, eukaryotic/virial (InterPro:IPR011899), Thioredoxin-like fold (I…
roots	QTL_r_BORN_5.1	DCARv2_Chr5_30630334	DCARv2_Chr5	30130334	31130334	AT4G28760.1	30939649	30943390	ID=AT4G28760.1.TAIR10_R2	tie=1	tpc=1	protein_coding	Protein of unknown function (DUF3741)	0	Protein of unknown function (DUF3741); CONTAINS InterPro DOMAIN/s: Protein of unknown function DUF3741 (InterPro:IPR022212); BEST Arabidopsis thaliana protein match is: Protein of unknown function (DUF3741) (TAIR:AT2G20240.1); Has 30201 Blast hits to 17322 proteins in 780 species: Archae - 12; Bacteria - 1396; Metazoa - 17338; Fungi - 3422; Plants - 5037; Viruses - 0; Other Eukaryotes - 2996 (sou…
roots	QTL_r_BORN_5.1	DCARv2_Chr5_30630334	DCARv2_Chr5	30130334	31130334	AT4G29040.1	31023283	31027056	ID=AT4G29040.1.TAIR10_R1	tie=1	tpc=1	protein_coding	regulatory particle AAA-ATPase 2A	26S proteasome AAA-ATPase subunit RPT2a (RPT2a) mRNA,	regulatory particle AAA-ATPase 2A (RPT2a); FUNCTIONS IN: ATPase activity; INVOLVED IN: in 17 processes; LOCATED IN: proteasome regulatory particle, base subcomplex, proteasome complex, nucleus, membrane; EXPRESSED IN: 29 plant structures; EXPRESSED DURING: 13 growth stages; CONTAINS InterPro DOMAIN/s: ATPase, AAA+ type, core (InterPro:IPR003593), ATPase, AAA-type, core (InterPro:IPR003959), ATPas…
roots	QTL_r_BORN_5.1	DCARv2_Chr5_30630334	DCARv2_Chr5	30130334	31130334	AT4G29090.1	30891074	30892717	ID=AT4G29090.1.TAIR10_R5	tie=NA	tpc=0.1861	protein_coding	Ribonuclease H-like superfamily protein	0	Ribonuclease H-like superfamily protein; FUNCTIONS IN: RNA binding, RNA-directed DNA polymerase activity, nucleic acid binding; INVOLVED IN: RNA-dependent DNA replication; LOCATED IN: endomembrane system; CONTAINS InterPro DOMAIN/s: Polynucleotidyl transferase, ribonuclease H fold (InterPro:IPR012337), RNA-directed DNA polymerase (reverse transcriptase), related (InterPro:IPR015706); BEST Arabido…
roots	QTL_r_BORN_5.1	DCARv2_Chr5_30630334	DCARv2_Chr5	30130334	31130334	AT4G31410.1	31055631	31056773	ID=AT4G31410.1.TAIR10_R4	tie=1	tpc=1	protein_coding	Protein of unknown function (DUF1644)	0	Protein of unknown function (DUF1644); CONTAINS InterPro DOMAIN/s: Protein of unknown function DUF1644 (InterPro:IPR012866); BEST Arabidopsis thaliana protein match is: Protein of unknown function (DUF1644) (TAIR:AT3G24740.2); Has 30201 Blast hits to 17322 proteins in 780 species: Archae - 12; Bacteria - 1396; Metazoa - 17338; Fungi - 3422; Plants - 5037; Viruses - 0; Other Eukaryotes - 2996 (sou…
roots	QTL_r_BORN_5.1	DCARv2_Chr5_30630334	DCARv2_Chr5	30130334	31130334	AT4G39230.1	30507688	30509938	ID=AT4G39230.1.TAIR10_R9	tie=0.4	tpc=1	protein_coding	NmrA-like negative transcriptional regulator family protein	encodes a protein whose sequence is similar to phenylcoumaran benzylic ether reductase (PCBER), which catalyzes NADPH-dependent reduction of 8-5' linked lignans such as dehydrodiconiferyl alcohol to give isodihydrodehydrodiconiferyl alcohol.	NmrA-like negative transcriptional regulator family protein; FUNCTIONS IN: phenylcoumaran benzylic ether reductase activity; INVOLVED IN: response to cadmium ion; LOCATED IN: cellular_component unknown; EXPRESSED IN: 25 plant structures; EXPRESSED DURING: 14 growth stages; CONTAINS InterPro DOMAIN/s: NAD(P)-binding domain (InterPro:IPR016040), NmrA-like (InterPro:IPR008030); BEST Arabidopsis thal…
roots	QTL_r_BORN_5.1	DCARv2_Chr5_30630334	DCARv2_Chr5	30130334	31130334	AT5G07850.1	30791619	30792980	ID=AT5G07850.1.TAIR10_R5	tie=0	tpc=1	protein_coding	HXXXD-type acyl-transferase family protein	0	HXXXD-type acyl-transferase family protein; FUNCTIONS IN: transferase activity, transferring acyl groups other than amino-acyl groups, transferase activity; INVOLVED IN: biological_process unknown; LOCATED IN: cellular_component unknown; CONTAINS InterPro DOMAIN/s: Transferase (InterPro:IPR003480); BEST Arabidopsis thaliana protein match is: HXXXD-type acyl-transferase family protein (TAIR:AT5G07…
roots	QTL_r_BORN_5.1	DCARv2_Chr5_30630334	DCARv2_Chr5	30130334	31130334	AT5G09690.1	30249113	30251577	ID=AT5G09690.1.TAIR10_R3	tie=1	tpc=0.9983	protein_coding	magnesium transporter 7	Transmembrane magnesium transporter. One of nine family members. Loss of function mutants exhibit poor growth under magnesium stress conditions. Splice variant AT5G09690.1 (386 aa) is a functional transporter while AT5G09690.4 (371 aa) does not have transporter activity.	magnesium transporter 7 (MGT7); FUNCTIONS IN: magnesium ion transmembrane transporter activity, metal ion transmembrane transporter activity; INVOLVED IN: metal ion transport, transmembrane transport; LOCATED IN: membrane; EXPRESSED IN: 31 plant structures; EXPRESSED DURING: 13 growth stages; CONTAINS InterPro DOMAIN/s: Mg2+ transporter protein, CorA-like (InterPro:IPR002523); BEST Arabidopsis th…
roots	QTL_r_BORN_5.1	DCARv2_Chr5_30630334	DCARv2_Chr5	30130334	31130334	AT5G11320.2	30906265	30907426	ID=AT5G11320.2.TAIR10_R5	tie=1	tpc=1	protein_coding	Flavin-binding monooxygenase family protein	Belongs to the YUC gene family. Encodes a predicted flavin monooxygenase YUC4 involved in auxin biosynthesis and plant development.	YUCCA4 (YUC4); FUNCTIONS IN: NADP or NADPH binding, oxidoreductase activity, monooxygenase activity, FAD binding, flavin-containing monooxygenase activity; INVOLVED IN: in 7 processes; EXPRESSED IN: 12 plant structures; EXPRESSED DURING: 6 growth stages; CONTAINS InterPro DOMAIN/s: Pyridine nucleotide-disulphide oxidoreductase, class-II (InterPro:IPR000103), FAD-dependent pyridine nucleotide-disu…
roots	QTL_r_BORN_5.1	DCARv2_Chr5_30630334	DCARv2_Chr5	30130334	31130334	AT5G16860.1	30780460	30783006	ID=AT5G16860.1.TAIR10_R0	tie=NA	tpc=1	protein_coding	Tetratricopeptide repeat (TPR)-like superfamily protein	0	Tetratricopeptide repeat (TPR)-like superfamily protein; CONTAINS InterPro DOMAIN/s: Pentatricopeptide repeat (InterPro:IPR002885); BEST Arabidopsis thaliana protein match is: Pentatricopeptide repeat (PPR) superfamily protein (TAIR:AT4G18750.1); Has 1807 Blast hits to 1807 proteins in 277 species: Archae - 0; Bacteria - 0; Metazoa - 736; Fungi - 347; Plants - 385; Viruses - 0; Other Eukaryotes -…
roots	QTL_r_BORN_5.1	DCARv2_Chr5_30630334	DCARv2_Chr5	30130334	31130334	AT5G18610.1	31110560	31113746	ID=AT5G18610.1.TAIR10_R5	tie=1	tpc=0.9992	protein_coding	Protein kinase superfamily protein	0	Protein kinase superfamily protein; FUNCTIONS IN: protein serine/threonine kinase activity, protein kinase activity, kinase activity, ATP binding; INVOLVED IN: protein amino acid phosphorylation; LOCATED IN: plasma membrane; CONTAINS InterPro DOMAIN/s: Protein kinase, ATP binding site (InterPro:IPR017441), Protein kinase, catalytic domain (InterPro:IPR000719), Serine/threonine-protein kinase-like…
roots	QTL_r_BORN_5.1	DCARv2_Chr5_30630334	DCARv2_Chr5	30130334	31130334	AT5G19175.1	31029164	31029921	ID=AT5G19175.1.TAIR10_R0	tie=1	tpc=0.8447	protein_coding	Cysteine-rich protein	Encodes a defensin-like (DEFL) family protein.	Cysteine-rich protein; LOCATED IN: endomembrane system; BEST Arabidopsis thaliana protein match is: Cysteine-rich protein (TAIR:AT5G19172.1); Has 53 Blast hits to 53 proteins in 3 species: Archae - 0; Bacteria - 0; Metazoa - 0; Fungi - 0; Plants - 53; Viruses - 0; Other Eukaryotes - 0 (source: NCBI BLink).
roots	QTL_r_BORN_5.1	DCARv2_Chr5_30630334	DCARv2_Chr5	30130334	31130334	AT5G20190.1	30735082	30736351	ID=AT5G20190.1.TAIR10_R1	tie=1	tpc=1	protein_coding	Tetratricopeptide repeat (TPR)-like superfamily protein	0	Tetratricopeptide repeat (TPR)-like superfamily protein; FUNCTIONS IN: binding; INVOLVED IN: biological_process unknown; LOCATED IN: chloroplast; CONTAINS InterPro DOMAIN/s: Tetratricopeptide-like helical (InterPro:IPR011990), Tetratricopeptide repeat-containing (InterPro:IPR013026); BEST Arabidopsis thaliana protein match is: Tetratricopeptide repeat (TPR)-like superfamily protein (TAIR:AT1G8013…
roots	QTL_r_BORN_5.1	DCARv2_Chr5_30630334	DCARv2_Chr5	30130334	31130334	AT5G20490.1	30304742	30320015	ID=AT5G20490.1.TAIR10_R1	tie=0.9444	tpc=0.9893	protein_coding	Myosin family protein with Dil domain	Encodes a member of the type XI myosin protein family involved in root hair growth, trichome development, and organelle trafficking. This gene appears to be expressed at low levels throughout the plant.	XIK; FUNCTIONS IN: motor activity; INVOLVED IN: in 11 processes; LOCATED IN: endomembrane system, myosin complex; EXPRESSED IN: 6 plant structures; EXPRESSED DURING: seedling growth; CONTAINS InterPro DOMAIN/s: Dil domain (InterPro:IPR018444), Dilute (InterPro:IPR002710), Myosin, N-terminal, SH3-like (InterPro:IPR004009), Myosin head, motor domain (InterPro:IPR001609), IQ calmodulin-binding regio…
roots	QTL_r_BORN_5.1	DCARv2_Chr5_30630334	DCARv2_Chr5	30130334	31130334	AT5G28900.1	30593793	30601462	ID=AT5G28900.1.TAIR10_R1	tie=1	tpc=1	protein_coding	Calcium-binding EF-hand family protein	0	Calcium-binding EF-hand family protein; FUNCTIONS IN: calcium ion binding; INVOLVED IN: biological_process unknown; LOCATED IN: nucleus, cytoplasm; CONTAINS InterPro DOMAIN/s: EF-Hand 1, calcium-binding site (InterPro:IPR018247), EF-HAND 2 (InterPro:IPR018249), EF-hand-like domain (InterPro:IPR011992), Calcium-binding EF-hand (InterPro:IPR002048); BEST Arabidopsis thaliana protein match is: Calci…
roots	QTL_r_BORN_5.1	DCARv2_Chr5_30630334	DCARv2_Chr5	30130334	31130334	AT5G29000.4	30692082	30693855	ID=AT5G29000.4.TAIR10_R0	tie=1	tpc=1	protein_coding	Homeodomain-like superfamily protein	0	Homeodomain-like superfamily protein; FUNCTIONS IN: DNA binding, sequence-specific DNA binding transcription factor activity; INVOLVED IN: regulation of transcription; LOCATED IN: nucleus; EXPRESSED IN: 16 plant structures; EXPRESSED DURING: 9 growth stages; CONTAINS InterPro DOMAIN/s: Homeodomain-like (InterPro:IPR009057), Myb, DNA-binding (InterPro:IPR014778), Myb-like DNA-binding domain, SHAQK…
roots	QTL_r_BORN_5.1	DCARv2_Chr5_30630334	DCARv2_Chr5	30130334	31130334	AT5G35550.1	30483146	30484602	ID=AT5G35550.1.TAIR10_R7	tie=1	tpc=1	protein_coding	Duplicated homeodomain-like superfamily protein	TT2 encodes a R2R3 MYB domain putative transcription factor that acts as a key determinant in the proanthocyanidin accumulation of developing seed. It is thought that a ternary complex composed of TT2, TT8 and TTG1 is necessary for correct expression of BAN in seed endothelium.	TRANSPARENT TESTA 2 (TT2); CONTAINS InterPro DOMAIN/s: SANT, DNA-binding (InterPro:IPR001005), Homeodomain-like (InterPro:IPR009057), Myb, DNA-binding (InterPro:IPR014778), HTH transcriptional regulator, Myb-type, DNA-binding (InterPro:IPR017930), Homeodomain-related (InterPro:IPR012287), Myb transcription factor (InterPro:IPR015495); BEST Arabidopsis thaliana protein match is: myb domain protein…
roots	QTL_r_BORN_5.1	DCARv2_Chr5_30630334	DCARv2_Chr5	30130334	31130334	AT5G35600.1	30808514	30811687	ID=AT5G35600.1.TAIR10_R0	tie=1	tpc=1	protein_coding	histone deacetylase7	0	histone deacetylase7 (HDA7); FUNCTIONS IN: histone deacetylase activity; INVOLVED IN: histone deacetylation; LOCATED IN: nucleus; EXPRESSED IN: flower; EXPRESSED DURING: petal differentiation and expansion stage; CONTAINS InterPro DOMAIN/s: Histone deacetylase (InterPro:IPR003084), Histone deacetylase superfamily (InterPro:IPR000286); BEST Arabidopsis thaliana protein match is: histone deacetylas…
roots	QTL_r_BORN_5.1	DCARv2_Chr5_30630334	DCARv2_Chr5	30130334	31130334	AT5G43410.1	30435495	30435893	ID=AT5G43410.1.TAIR10_R1	tie=NA	tpc=1	protein_coding	Integrase-type DNA-binding superfamily protein	encodes a member of the ERF (ethylene response factor) subfamily B-3 of ERF/AP2 transcription factor family. The protein contains one AP2 domain. There are 18 members in this subfamily including ATERF-1, ATERF-2, AND ATERF-5.	Integrase-type DNA-binding superfamily protein; FUNCTIONS IN: DNA binding, sequence-specific DNA binding transcription factor activity; INVOLVED IN: regulation of transcription, DNA-dependent; LOCATED IN: nucleus; CONTAINS InterPro DOMAIN/s: DNA-binding, integrase-type (InterPro:IPR016177), Pathogenesis-related transcriptional factor/ERF, DNA-binding (InterPro:IPR001471); BEST Arabidopsis thalian…
roots	QTL_r_BORN_5.1	DCARv2_Chr5_30630334	DCARv2_Chr5	30130334	31130334	AT5G43540.1	30327356	30327799	ID=AT5G43540.1.TAIR10_R0	tie=NA	tpc=1	protein_coding	C2H2 and C2HC zinc fingers superfamily protein	0	C2H2 and C2HC zinc fingers superfamily protein; FUNCTIONS IN: sequence-specific DNA binding transcription factor activity, zinc ion binding, nucleic acid binding; INVOLVED IN: regulation of transcription; LOCATED IN: intracellular, chloroplast; CONTAINS InterPro DOMAIN/s: Zinc finger, C2H2-like (InterPro:IPR015880), Zinc finger, C2H2-type (InterPro:IPR007087); BEST Arabidopsis thaliana protein ma…
roots	QTL_r_BORN_5.1	DCARv2_Chr5_30630334	DCARv2_Chr5	30130334	31130334	AT5G43700.1	30130235	30130876	ID=AT5G43700.1.TAIR10_R4	tie=1	tpc=1	protein_coding	AUX/IAA transcriptional regulator family protein	Auxin inducible protein similar to transcription factors.	AUXIN INDUCIBLE 2-11 (ATAUX2-11); CONTAINS InterPro DOMAIN/s: Aux/IAA-ARF-dimerisation (InterPro:IPR011525), AUX/IAA protein (InterPro:IPR003311); BEST Arabidopsis thaliana protein match is: AUX/IAA transcriptional regulator family protein (TAIR:AT1G04240.1); Has 1807 Blast hits to 1807 proteins in 277 species: Archae - 0; Bacteria - 0; Metazoa - 736; Fungi - 347; Plants - 385; Viruses - 0; Other…
roots	QTL_r_BORN_5.1	DCARv2_Chr5_30630334	DCARv2_Chr5	30130334	31130334	AT5G43700.1	30154227	30155670	ID=AT5G43700.1.TAIR10_R9	tie=1	tpc=1	protein_coding	AUX/IAA transcriptional regulator family protein	Auxin inducible protein similar to transcription factors.	AUXIN INDUCIBLE 2-11 (ATAUX2-11); CONTAINS InterPro DOMAIN/s: Aux/IAA-ARF-dimerisation (InterPro:IPR011525), AUX/IAA protein (InterPro:IPR003311); BEST Arabidopsis thaliana protein match is: AUX/IAA transcriptional regulator family protein (TAIR:AT1G04240.1); Has 1807 Blast hits to 1807 proteins in 277 species: Archae - 0; Bacteria - 0; Metazoa - 736; Fungi - 347; Plants - 385; Viruses - 0; Other…
roots	QTL_r_BORN_5.1	DCARv2_Chr5_30630334	DCARv2_Chr5	30130334	31130334	AT5G43900.1	30871732	30885922	ID=AT5G43900.1.TAIR10_R1	tie=0.9737	tpc=1	protein_coding	myosin 2	Encodes a member of the type XI myosin protein family that binds F-actin and co-localizes with actin filaments and peroxisomes. Homozygous mutants are reported to have pleiotropic effects in growth and fertility and may also be lethal. This protein is also involved in root hair growth and organelle trafficking. This protein interacts with RabC2a and RabD1 in a GTP-dependent manner.	myosin 2 (MYA2); CONTAINS InterPro DOMAIN/s: Dil domain (InterPro:IPR018444), Dilute (InterPro:IPR002710), Myosin, N-terminal, SH3-like (InterPro:IPR004009), Myosin head, motor domain (InterPro:IPR001609), IQ calmodulin-binding region (InterPro:IPR000048); BEST Arabidopsis thaliana protein match is: myosin XI B (TAIR:AT1G04160.1); Has 1807 Blast hits to 1807 proteins in 277 species: Archae - 0; B…
roots	QTL_r_BORN_5.1	DCARv2_Chr5_30630334	DCARv2_Chr5	30130334	31130334	AT5G43950.1	30739310	30742337	ID=AT5G43950.1.TAIR10_R1	tie=1	tpc=1	protein_coding	Plant protein of unknown function (DUF946)	0	Plant protein of unknown function (DUF946); CONTAINS InterPro DOMAIN/s: Protein of unknown function DUF946 (InterPro:IPR009291); BEST Arabidopsis thaliana protein match is: Plant protein of unknown function (DUF946) (TAIR:AT1G04090.1); Has 1807 Blast hits to 1807 proteins in 277 species: Archae - 0; Bacteria - 0; Metazoa - 736; Fungi - 347; Plants - 385; Viruses - 0; Other Eukaryotes - 339 (sourc…
roots	QTL_r_BORN_5.1	DCARv2_Chr5_30630334	DCARv2_Chr5	30130334	31130334	AT5G43960.1	30729564	30734514	ID=AT5G43960.1.TAIR10_R2	tie=1	tpc=1	protein_coding	Nuclear transport factor 2 (NTF2) family protein with RNA binding (RRM-RBD-RNP motifs) domain	0	Nuclear transport factor 2 (NTF2) family protein with RNA binding (RRM-RBD-RNP motifs) domain; FUNCTIONS IN: RNA binding, nucleotide binding, nucleic acid binding; INVOLVED IN: transport, nucleocytoplasmic transport; LOCATED IN: intracellular; EXPRESSED IN: 23 plant structures; EXPRESSED DURING: 13 growth stages; CONTAINS InterPro DOMAIN/s: Nuclear transport factor 2 (InterPro:IPR002075), RNA rec…
roots	QTL_r_BORN_5.1	DCARv2_Chr5_30630334	DCARv2_Chr5	30130334	31130334	AT5G43980.1	30707125	30708352	ID=AT5G43980.1.TAIR10_R0	tie=1	tpc=1	protein_coding	plasmodesmata-located protein 1	Encodes a plasmodesmal protein that affects the intercellular movement of molecules through the plasmodesmata. The cytoplasmic C-terminal portion of the protein is connected to the apoplastic N-terminal portion of the protein by a single transmembrane domain (TMD). It is transported to the plasmodesmata through the secretory pathway. PDLP1 has two DUF26 domains and a signal peptide, but the prope…	plasmodesmata-located protein 1 (PDLP1); CONTAINS InterPro DOMAIN/s: Protein of unknown function DUF26 (InterPro:IPR002902); BEST Arabidopsis thaliana protein match is: plasmodesmata-located protein 3 (TAIR:AT2G33330.1); Has 956 Blast hits to 914 proteins in 25 species: Archae - 0; Bacteria - 0; Metazoa - 0; Fungi - 0; Plants - 956; Viruses - 0; Other Eukaryotes - 0 (source: NCBI BLink).
roots	QTL_r_BORN_5.1	DCARv2_Chr5_30630334	DCARv2_Chr5	30130334	31130334	AT5G44070.1	30608239	30613776	ID=AT5G44070.1.TAIR10_R1	tie=0.75	tpc=0.8507	protein_coding	phytochelatin synthase 1 (PCS1)	Phytochelatin synthase gene confers tolerance to cadmium ions. Catalyzes phytochelatin (PC) synthesis from glutathione (GSH) in the presence of Cd2+, Zn2+, Cu2+ and Fe3+, but not by Co2+ or Ni2+.	CADMIUM SENSITIVE 1 (CAD1); FUNCTIONS IN: cadmium ion binding, copper ion binding, glutathione gamma-glutamylcysteinyltransferase activity; INVOLVED IN: in 6 processes; LOCATED IN: cytosol; EXPRESSED IN: 24 plant structures; EXPRESSED DURING: 13 growth stages; CONTAINS InterPro DOMAIN/s: Phytochelatin synthase, C-terminal (InterPro:IPR015407), Phytochelatin synthase (InterPro:IPR007719); BEST Ara…
roots	QTL_r_BORN_5.1	DCARv2_Chr5_30630334	DCARv2_Chr5	30130334	31130334	AT5G44090.1	30593802	30601462	ID=AT5G44090.1.TAIR10_R0	tie=1	tpc=1	protein_coding	Calcium-binding EF-hand family protein	0	Calcium-binding EF-hand family protein; FUNCTIONS IN: calcium ion binding; INVOLVED IN: biological_process unknown; LOCATED IN: mitochondrion; EXPRESSED IN: 22 plant structures; EXPRESSED DURING: 13 growth stages; CONTAINS InterPro DOMAIN/s: EF-Hand 1, calcium-binding site (InterPro:IPR018247), EF-HAND 2 (InterPro:IPR018249), EF-hand-like domain (InterPro:IPR011992); BEST Arabidopsis thaliana pro…
roots	QTL_r_BORN_5.1	DCARv2_Chr5_30630334	DCARv2_Chr5	30130334	31130334	AT5G44120.1	30497274	30498153	ID=AT5G44120.1.TAIR10_R2	tie=1	tpc=1	protein_coding	RmlC-like cupins superfamily protein	Encodes a 12S seed storage protein. The Landsberg erecta genome contains another copy of 12S globulin gene, CRA2, which is located tandemly with CRA1. Protein is tyrosine-phosphorylated and its phosphorylation state is modulated in response to ABA in Arabidopsis thaliana seeds.	CRUCIFERINA (CRA1); FUNCTIONS IN: nutrient reservoir activity; INVOLVED IN: response to abscisic acid stimulus; EXPRESSED IN: guard cell, seed; EXPRESSED DURING: seedling growth, seed development stages; CONTAINS InterPro DOMAIN/s: 11-S seed storage protein, conserved site (InterPro:IPR022379), Cupin, RmlC-type (InterPro:IPR011051), Cupin 1 (InterPro:IPR006045), RmlC-like jelly roll fold (InterPr…
roots	QTL_r_BORN_5.1	DCARv2_Chr5_30630334	DCARv2_Chr5	30130334	31130334	AT5G44120.1	30501125	30502075	ID=AT5G44120.1.TAIR10_R0	tie=1	tpc=0.7993	protein_coding	RmlC-like cupins superfamily protein	Encodes a 12S seed storage protein. The Landsberg erecta genome contains another copy of 12S globulin gene, CRA2, which is located tandemly with CRA1. Protein is tyrosine-phosphorylated and its phosphorylation state is modulated in response to ABA in Arabidopsis thaliana seeds.	CRUCIFERINA (CRA1); FUNCTIONS IN: nutrient reservoir activity; INVOLVED IN: response to abscisic acid stimulus; EXPRESSED IN: guard cell, seed; EXPRESSED DURING: seedling growth, seed development stages; CONTAINS InterPro DOMAIN/s: 11-S seed storage protein, conserved site (InterPro:IPR022379), Cupin, RmlC-type (InterPro:IPR011051), Cupin 1 (InterPro:IPR006045), RmlC-like jelly roll fold (InterPr…
roots	QTL_r_BORN_5.1	DCARv2_Chr5_30630334	DCARv2_Chr5	30130334	31130334	AT5G44120.1	30515413	30516399	ID=AT5G44120.1.TAIR10_R1	tie=1	tpc=1	protein_coding	RmlC-like cupins superfamily protein	Encodes a 12S seed storage protein. The Landsberg erecta genome contains another copy of 12S globulin gene, CRA2, which is located tandemly with CRA1. Protein is tyrosine-phosphorylated and its phosphorylation state is modulated in response to ABA in Arabidopsis thaliana seeds.	CRUCIFERINA (CRA1); FUNCTIONS IN: nutrient reservoir activity; INVOLVED IN: response to abscisic acid stimulus; EXPRESSED IN: guard cell, seed; EXPRESSED DURING: seedling growth, seed development stages; CONTAINS InterPro DOMAIN/s: 11-S seed storage protein, conserved site (InterPro:IPR022379), Cupin, RmlC-type (InterPro:IPR011051), Cupin 1 (InterPro:IPR006045), RmlC-like jelly roll fold (InterPr…
roots	QTL_r_BORN_5.1	DCARv2_Chr5_30630334	DCARv2_Chr5	30130334	31130334	AT5G44120.2	30497274	30498442	ID=AT5G44120.2.TAIR10_R1	tie=1	tpc=1	protein_coding	RmlC-like cupins superfamily protein	Encodes a 12S seed storage protein. The Landsberg erecta genome contains another copy of 12S globulin gene, CRA2, which is located tandemly with CRA1. Protein is tyrosine-phosphorylated and its phosphorylation state is modulated in response to ABA in Arabidopsis thaliana seeds.	CRUCIFERINA (CRA1); FUNCTIONS IN: nutrient reservoir activity; INVOLVED IN: response to abscisic acid stimulus; EXPRESSED IN: guard cell, seed; EXPRESSED DURING: seedling growth, seed development stages; CONTAINS InterPro DOMAIN/s: 11-S seed storage protein, conserved site (InterPro:IPR022379), Cupin, RmlC-type (InterPro:IPR011051), Cupin 1 (InterPro:IPR006045), RmlC-like jelly roll fold (InterPr…
roots	QTL_r_BORN_5.1	DCARv2_Chr5_30630334	DCARv2_Chr5	30130334	31130334	AT5G44120.2	30501125	30502283	ID=AT5G44120.2.TAIR10_R2	tie=1	tpc=0.8428	protein_coding	RmlC-like cupins superfamily protein	Encodes a 12S seed storage protein. The Landsberg erecta genome contains another copy of 12S globulin gene, CRA2, which is located tandemly with CRA1. Protein is tyrosine-phosphorylated and its phosphorylation state is modulated in response to ABA in Arabidopsis thaliana seeds.	CRUCIFERINA (CRA1); FUNCTIONS IN: nutrient reservoir activity; INVOLVED IN: response to abscisic acid stimulus; EXPRESSED IN: guard cell, seed; EXPRESSED DURING: seedling growth, seed development stages; CONTAINS InterPro DOMAIN/s: 11-S seed storage protein, conserved site (InterPro:IPR022379), Cupin, RmlC-type (InterPro:IPR011051), Cupin 1 (InterPro:IPR006045), RmlC-like jelly roll fold (InterPr…
roots	QTL_r_BORN_5.1	DCARv2_Chr5_30630334	DCARv2_Chr5	30130334	31130334	AT5G44120.2	30515413	30516831	ID=AT5G44120.2.TAIR10_R0	tie=1	tpc=1	protein_coding	RmlC-like cupins superfamily protein	Encodes a 12S seed storage protein. The Landsberg erecta genome contains another copy of 12S globulin gene, CRA2, which is located tandemly with CRA1. Protein is tyrosine-phosphorylated and its phosphorylation state is modulated in response to ABA in Arabidopsis thaliana seeds.	CRUCIFERINA (CRA1); FUNCTIONS IN: nutrient reservoir activity; INVOLVED IN: response to abscisic acid stimulus; EXPRESSED IN: guard cell, seed; EXPRESSED DURING: seedling growth, seed development stages; CONTAINS InterPro DOMAIN/s: 11-S seed storage protein, conserved site (InterPro:IPR022379), Cupin, RmlC-type (InterPro:IPR011051), Cupin 1 (InterPro:IPR006045), RmlC-like jelly roll fold (InterPr…
roots	QTL_r_BORN_5.1	DCARv2_Chr5_30630334	DCARv2_Chr5	30130334	31130334	AT5G44120.3	30497274	30498889	ID=AT5G44120.3.TAIR10_R2	tie=1	tpc=1	protein_coding	RmlC-like cupins superfamily protein	Encodes a 12S seed storage protein. The Landsberg erecta genome contains another copy of 12S globulin gene, CRA2, which is located tandemly with CRA1. Protein is tyrosine-phosphorylated and its phosphorylation state is modulated in response to ABA in Arabidopsis thaliana seeds.	CRUCIFERINA (CRA1); FUNCTIONS IN: nutrient reservoir activity; INVOLVED IN: response to abscisic acid stimulus; LOCATED IN: endomembrane system; EXPRESSED IN: guard cell, seed; EXPRESSED DURING: seedling growth, seed development stages; CONTAINS InterPro DOMAIN/s: 11-S seed storage protein, conserved site (InterPro:IPR022379), Cupin, RmlC-type (InterPro:IPR011051), Cupin 1 (InterPro:IPR006045), R…
roots	QTL_r_BORN_5.1	DCARv2_Chr5_30630334	DCARv2_Chr5	30130334	31130334	AT5G44120.3	30501125	30502751	ID=AT5G44120.3.TAIR10_R1	tie=1	tpc=0.8664	protein_coding	RmlC-like cupins superfamily protein	Encodes a 12S seed storage protein. The Landsberg erecta genome contains another copy of 12S globulin gene, CRA2, which is located tandemly with CRA1. Protein is tyrosine-phosphorylated and its phosphorylation state is modulated in response to ABA in Arabidopsis thaliana seeds.	CRUCIFERINA (CRA1); FUNCTIONS IN: nutrient reservoir activity; INVOLVED IN: response to abscisic acid stimulus; LOCATED IN: endomembrane system; EXPRESSED IN: guard cell, seed; EXPRESSED DURING: seedling growth, seed development stages; CONTAINS InterPro DOMAIN/s: 11-S seed storage protein, conserved site (InterPro:IPR022379), Cupin, RmlC-type (InterPro:IPR011051), Cupin 1 (InterPro:IPR006045), R…
roots	QTL_r_BORN_5.1	DCARv2_Chr5_30630334	DCARv2_Chr5	30130334	31130334	AT5G44120.3	30515413	30517141	ID=AT5G44120.3.TAIR10_R0	tie=1	tpc=1	protein_coding	RmlC-like cupins superfamily protein	Encodes a 12S seed storage protein. The Landsberg erecta genome contains another copy of 12S globulin gene, CRA2, which is located tandemly with CRA1. Protein is tyrosine-phosphorylated and its phosphorylation state is modulated in response to ABA in Arabidopsis thaliana seeds.	CRUCIFERINA (CRA1); FUNCTIONS IN: nutrient reservoir activity; INVOLVED IN: response to abscisic acid stimulus; LOCATED IN: endomembrane system; EXPRESSED IN: guard cell, seed; EXPRESSED DURING: seedling growth, seed development stages; CONTAINS InterPro DOMAIN/s: 11-S seed storage protein, conserved site (InterPro:IPR022379), Cupin, RmlC-type (InterPro:IPR011051), Cupin 1 (InterPro:IPR006045), R…
roots	QTL_r_BORN_5.1	DCARv2_Chr5_30630334	DCARv2_Chr5	30130334	31130334	AT5G44560.2	30587054	30591123	ID=AT5G44560.2.TAIR10_R1	tie=1	tpc=1	protein_coding	SNF7 family protein	0	VPS2.2; CONTAINS InterPro DOMAIN/s: Snf7 (InterPro:IPR005024); BEST Arabidopsis thaliana protein match is: vacuolar protein sorting-associated protein 2.3 (TAIR:AT1G03950.1); Has 30201 Blast hits to 17322 proteins in 780 species: Archae - 12; Bacteria - 1396; Metazoa - 17338; Fungi - 3422; Plants - 5037; Viruses - 0; Other Eukaryotes - 2996 (source: NCBI BLink).
roots	QTL_r_BORN_5.1	DCARv2_Chr5_30630334	DCARv2_Chr5	30130334	31130334	AT5G48840.1	31071908	31074500	ID=AT5G48840.1.TAIR10_R0	tie=1	tpc=1	protein_coding	homolog of bacterial PANC	Encodes a pantothenate synthetase that appears to be located in the cytosol. This protein is expected to play a role in pantothenate (vitamin B5) biosynthesis. Analysis of the catalytic properties of this enzyme indicate that it might be able to synthesize adequate amounts of pantothenate even in the presence of low levels of pantoate.	homolog of bacterial PANC (PANC); CONTAINS InterPro DOMAIN/s: Rossmann-like alpha/beta/alpha sandwich fold (InterPro:IPR014729), Pantoate-beta-alanine ligase (InterPro:IPR003721); Has 1807 Blast hits to 1807 proteins in 277 species: Archae - 0; Bacteria - 0; Metazoa - 736; Fungi - 347; Plants - 385; Viruses - 0; Other Eukaryotes - 339 (source: NCBI BLink).
roots	QTL_r_BORN_5.1	DCARv2_Chr5_30630334	DCARv2_Chr5	30130334	31130334	AT5G48890.1	31049994	31050545	ID=AT5G48890.1.TAIR10_R1	tie=NA	tpc=1	protein_coding	C2H2-like zinc finger protein	0	C2H2-like zinc finger protein; FUNCTIONS IN: sequence-specific DNA binding transcription factor activity; INVOLVED IN: regulation of transcription; LOCATED IN: intracellular; CONTAINS InterPro DOMAIN/s: Zinc finger, C2H2-like (InterPro:IPR015880), Zinc finger, C2H2-type (InterPro:IPR007087); BEST Arabidopsis thaliana protein match is: C2H2 and C2HC zinc fingers superfamily protein (TAIR:AT5G14010…
roots	QTL_r_BORN_5.1	DCARv2_Chr5_30630334	DCARv2_Chr5	30130334	31130334	AT5G58290.1	31023840	31027056	ID=AT5G58290.1.TAIR10_R1	tie=1	tpc=1	protein_coding	regulatory particle triple-A ATPase 3	26S proteasome AAA-ATPase subunit RPT3 (RPT3) mRNA,	regulatory particle triple-A ATPase 3 (RPT3); FUNCTIONS IN: ATPase activity; INVOLVED IN: ubiquitin-dependent protein catabolic process; LOCATED IN: proteasome regulatory particle, base subcomplex, proteasome complex, cell wall, nucleus, membrane; EXPRESSED IN: 24 plant structures; EXPRESSED DURING: 16 growth stages; CONTAINS InterPro DOMAIN/s: ATPase, AAA+ type, core (InterPro:IPR003593), ATPase…
roots	QTL_r_BORN_5.1	DCARv2_Chr5_30630334	DCARv2_Chr5	30130334	31130334	AT5G59890.2	30448267	30449679	ID=AT5G59890.2.TAIR10_R8	tie=1	tpc=1	protein_coding	actin depolymerizing factor 4	actin depolymerizing factor 4 (ADF4) mRNA, complete cds	actin depolymerizing factor 4 (ADF4); FUNCTIONS IN: actin binding; INVOLVED IN: defense response signaling pathway, resistance gene-dependent, defense response to bacterium; LOCATED IN: intracellular; EXPRESSED IN: 22 plant structures; EXPRESSED DURING: 13 growth stages; CONTAINS InterPro DOMAIN/s: Actin-binding, cofilin/tropomyosin type (InterPro:IPR002108); BEST Arabidopsis thaliana protein mat…
roots	QTL_r_BORN_5.1	DCARv2_Chr5_30630334	DCARv2_Chr5	30130334	31130334	AT5G63110.1	30807713	30811687	ID=AT5G63110.1.TAIR10_R1	tie=0.8	tpc=1	protein_coding	histone deacetylase 6	RPD3-like histone deacetylase. HDA6 mutations specifically increase the expression of auxin-responsive transgenes, suggesting a role in transgene silencing.	histone deacetylase 6 (HDA6); FUNCTIONS IN: histone deacetylase activity; INVOLVED IN: response to salt stress, gene silencing, posttranscriptional gene silencing, response to abscisic acid stimulus, histone deacetylation; LOCATED IN: nucleus, chloroplast envelope; EXPRESSED IN: 23 plant structures; EXPRESSED DURING: 13 growth stages; CONTAINS InterPro DOMAIN/s: Histone deacetylase (InterPro:IPR0…
roots	QTL_r_BORN_5.1	DCARv2_Chr5_30630334	DCARv2_Chr5	30130334	31130334	AT5G63450.1	30269597	30271147	ID=AT5G63450.1.TAIR10_R5	tie=NA	tpc=1	protein_coding	cytochrome P450, family 94, subfamily B, polypeptide 1	member of CYP94B	cytochrome P450, family 94, subfamily B, polypeptide 1 (CYP94B1); FUNCTIONS IN: electron carrier activity, monooxygenase activity, iron ion binding, oxygen binding, heme binding; INVOLVED IN: oxidation reduction; LOCATED IN: endomembrane system; EXPRESSED IN: 10 plant structures; EXPRESSED DURING: 4 anthesis, petal differentiation and expansion stage; CONTAINS InterPro DOMAIN/s: Cytochrome P450 (…
roots	QTL_r_BORN_5.1	DCARv2_Chr5_30630334	DCARv2_Chr5	30130334	31130334	AT5G63450.1	30275044	30276585	ID=AT5G63450.1.TAIR10_R3	tie=NA	tpc=1	protein_coding	cytochrome P450, family 94, subfamily B, polypeptide 1	member of CYP94B	cytochrome P450, family 94, subfamily B, polypeptide 1 (CYP94B1); FUNCTIONS IN: electron carrier activity, monooxygenase activity, iron ion binding, oxygen binding, heme binding; INVOLVED IN: oxidation reduction; LOCATED IN: endomembrane system; EXPRESSED IN: 10 plant structures; EXPRESSED DURING: 4 anthesis, petal differentiation and expansion stage; CONTAINS InterPro DOMAIN/s: Cytochrome P450 (…
roots	QTL_r_BORN_5.1	DCARv2_Chr5_30630334	DCARv2_Chr5	30130334	31130334	AT5G64560.1	30244473	30247178	ID=AT5G64560.1.TAIR10_R2	tie=1	tpc=1	protein_coding	magnesium transporter 9	Transmembrane magnesium transporter. One of 9 family members.	magnesium transporter 9 (MGT9); FUNCTIONS IN: magnesium ion transmembrane transporter activity, metal ion transmembrane transporter activity; INVOLVED IN: transmembrane transport, metal ion transport; LOCATED IN: membrane; EXPRESSED IN: 30 plant structures; EXPRESSED DURING: 13 growth stages; CONTAINS InterPro DOMAIN/s: Mg2+ transporter protein, CorA-like (InterPro:IPR002523); BEST Arabidopsis th…
roots	QTL_r_BORN_5.1	DCARv2_Chr5_30630334	DCARv2_Chr5	30130334	31130334	AT5G64560.2	30244473	30246875	ID=AT5G64560.2.TAIR10_R2	tie=1	tpc=0.9599	protein_coding	magnesium transporter 9	Transmembrane magnesium transporter. One of 9 family members.	magnesium transporter 9 (MGT9); FUNCTIONS IN: magnesium ion transmembrane transporter activity, metal ion transmembrane transporter activity; INVOLVED IN: transmembrane transport, metal ion transport; LOCATED IN: membrane; EXPRESSED IN: 30 plant structures; EXPRESSED DURING: 13 growth stages; CONTAINS InterPro DOMAIN/s: Mg2+ transporter protein, CorA-like (InterPro:IPR002523); BEST Arabidopsis th…
roots	QTL_r_BORN_5.1	DCARv2_Chr5_30630334	DCARv2_Chr5	30130334	31130334	AT5G64560.2	30249113	30251427	ID=AT5G64560.2.TAIR10_R4	tie=0.875	tpc=0.9725	protein_coding	magnesium transporter 9	Transmembrane magnesium transporter. One of 9 family members.	magnesium transporter 9 (MGT9); FUNCTIONS IN: magnesium ion transmembrane transporter activity, metal ion transmembrane transporter activity; INVOLVED IN: transmembrane transport, metal ion transport; LOCATED IN: membrane; EXPRESSED IN: 30 plant structures; EXPRESSED DURING: 13 growth stages; CONTAINS InterPro DOMAIN/s: Mg2+ transporter protein, CorA-like (InterPro:IPR002523); BEST Arabidopsis th…
roots	QTL_r_BORN_5.1	DCARv2_Chr5_30630334	DCARv2_Chr5	30130334	31130334	AT5G65670.2	30154227	30155777	ID=AT5G65670.2.TAIR10_R7	tie=1	tpc=1	protein_coding	indole-3-acetic acid inducible 9	auxin (indole-3-acetic acid) induced gene	indole-3-acetic acid inducible 9 (IAA9); CONTAINS InterPro DOMAIN/s: Aux/IAA-ARF-dimerisation (InterPro:IPR011525), AUX/IAA protein (InterPro:IPR003311); BEST Arabidopsis thaliana protein match is: indoleacetic acid-induced protein 8 (TAIR:AT2G22670.4); Has 2120 Blast hits to 2118 proteins in 85 species: Archae - 0; Bacteria - 0; Metazoa - 1; Fungi - 3; Plants - 2115; Viruses - 0; Other Eukaryote…
roots	QTL_r_BORN_5.2	DCARv2_Chr5_41039603	DCARv2_Chr5	40539603	41539603	AT1G04960.1	41375856	41381141	ID=AT1G04960.1.TAIR10_R0	tie=1	tpc=1	protein_coding	Protein of unknown function (DUF1664)	0	Protein of unknown function (DUF1664); FUNCTIONS IN: molecular_function unknown; INVOLVED IN: biological_process unknown; LOCATED IN: endomembrane system; EXPRESSED IN: 22 plant structures; EXPRESSED DURING: 13 growth stages; CONTAINS InterPro DOMAIN/s: Protein of unknown function DUF1664 (InterPro:IPR012458); BEST Arabidopsis thaliana protein match is: Protein of unknown function (DUF1664) (TAIR…
roots	QTL_r_BORN_5.2	DCARv2_Chr5_41039603	DCARv2_Chr5	40539603	41539603	AT1G04980.1	41406853	41412047	ID=AT1G04980.1.TAIR10_R1	tie=1	tpc=0.9992	protein_coding	PDI-like 2-2	Encodes a protein disulfide isomerase-like (PDIL) protein, a member of a multigene family within the thioredoxin (TRX) superfamily. Transcript levels for this gene are up-regulated in response to three different chemical inducers of ER stress (dithiothreitol, beta-mercaptoethanol, and tunicamycin). AtIRE1-2 does not appear to be required for this response, but the atbzip60 mutant has a diminished…	PDI-like 2-2 (PDIL2-2); CONTAINS InterPro DOMAIN/s: Thioredoxin fold (InterPro:IPR012335), Disulphide isomerase (InterPro:IPR005788), Thioredoxin domain (InterPro:IPR013766), Thioredoxin, conserved site (InterPro:IPR017937), Thioredoxin-like subdomain (InterPro:IPR006662), Thioredoxin-like (InterPro:IPR017936), Thioredoxin-like fold (InterPro:IPR012336); BEST Arabidopsis thaliana protein match is…
roots	QTL_r_BORN_5.2	DCARv2_Chr5_41039603	DCARv2_Chr5	40539603	41539603	AT1G05000.1	41427655	41430355	ID=AT1G05000.1.TAIR10_R0	tie=1	tpc=1	protein_coding	Phosphotyrosine protein phosphatases superfamily protein	0	Phosphotyrosine protein phosphatases superfamily protein; FUNCTIONS IN: phosphatase activity, protein tyrosine phosphatase activity, phosphoprotein phosphatase activity; INVOLVED IN: dephosphorylation; LOCATED IN: cellular_component unknown; EXPRESSED IN: 12 plant structures; EXPRESSED DURING: 8 growth stages; CONTAINS InterPro DOMAIN/s: Protein-tyrosine phosphatase, active site (InterPro:IPR0161…
roots	QTL_r_BORN_5.2	DCARv2_Chr5_41039603	DCARv2_Chr5	40539603	41539603	AT1G05010.1	41437555	41438853	ID=AT1G05010.1.TAIR10_R0	tie=1	tpc=1	protein_coding	ethylene-forming enzyme	Encodes 1-aminocyclopropane-1-carboxylate oxidase	ethylene-forming enzyme (EFE); FUNCTIONS IN: 1-aminocyclopropane-1-carboxylate oxidase activity; INVOLVED IN: response to fungus, ethylene biosynthetic process; EXPRESSED IN: 22 plant structures; EXPRESSED DURING: 13 growth stages; CONTAINS InterPro DOMAIN/s: Oxoglutarate/iron-dependent oxygenase (InterPro:IPR005123); BEST Arabidopsis thaliana protein match is: 2-oxoglutarate (2OG) and Fe(II)-dep…
roots	QTL_r_BORN_5.2	DCARv2_Chr5_41039603	DCARv2_Chr5	40539603	41539603	AT1G05065.1	41504196	41504414	ID=AT1G05065.1.TAIR10_R1	tie=NA	tpc=1	protein_coding	CLAVATA3/ESR-RELATED 20	Member of a large family of putative ligands homologous to the Clavata3 gene. Consists of a single exon.	CLAVATA3/ESR-RELATED 20 (CLE20); Has 7 Blast hits to 7 proteins in 2 species: Archae - 0; Bacteria - 0; Metazoa - 0; Fungi - 0; Plants - 7; Viruses - 0; Other Eukaryotes - 0 (source: NCBI BLink).
roots	QTL_r_BORN_5.2	DCARv2_Chr5_41039603	DCARv2_Chr5	40539603	41539603	AT1G05310.1	41233302	41235015	ID=AT1G05310.1.TAIR10_R0	tie=1	tpc=1	protein_coding	Pectin lyase-like superfamily protein	0	Pectin lyase-like superfamily protein; FUNCTIONS IN: pectinesterase activity; INVOLVED IN: cell wall modification; LOCATED IN: endomembrane system, cell wall, plant-type cell wall; EXPRESSED IN: 12 plant structures; EXPRESSED DURING: 6 growth stages; CONTAINS InterPro DOMAIN/s: Pectinesterase, active site (InterPro:IPR018040), Pectin lyase fold/virulence factor (InterPro:IPR011050), Pectinesteras…
roots	QTL_r_BORN_5.2	DCARv2_Chr5_41039603	DCARv2_Chr5	40539603	41539603	AT1G06040.2	40553000	40553906	ID=AT1G06040.2.TAIR10_R6	tie=1	tpc=0.9272	protein_coding	B-box zinc finger family protein	Encodes salt tolerance protein (STO) which confers salt tolerance to yeast cells. Fully complements calcineurin deficient yeast but does not encode a phosphoprotein phosphatase. Sequence has similarities to CONSTANS. STO co-localizes with COP1 and plays a role in light signaling.	SALT TOLERANCE (STO); CONTAINS InterPro DOMAIN/s: Zinc finger, B-box (InterPro:IPR000315); BEST Arabidopsis thaliana protein match is: salt tolerance homologue (TAIR:AT2G31380.1); Has 1915 Blast hits to 1323 proteins in 114 species: Archae - 0; Bacteria - 0; Metazoa - 5; Fungi - 2; Plants - 1814; Viruses - 0; Other Eukaryotes - 94 (source: NCBI BLink).
roots	QTL_r_BORN_5.2	DCARv2_Chr5_41039603	DCARv2_Chr5	40539603	41539603	AT1G08032.1	40910595	40911191	ID=AT1G08032.1.TAIR10_R2	tie=0	tpc=1	protein_coding	0	0	unknown protein; FUNCTIONS IN: molecular_function unknown; INVOLVED IN: biological_process unknown; LOCATED IN: cellular_component unknown; Has 0 Blast hits to 0 proteins in 0 species (source: NCBI BLink).
roots	QTL_r_BORN_5.2	DCARv2_Chr5_41039603	DCARv2_Chr5	40539603	41539603	AT1G11960.1	41516589	41522036	ID=AT1G11960.1.TAIR10_R3	tie=1	tpc=0.9996	protein_coding	ERD (early-responsive to dehydration stress) family protein	0	ERD (early-responsive to dehydration stress) family protein; FUNCTIONS IN: molecular_function unknown; INVOLVED IN: biological_process unknown; LOCATED IN: plasma membrane; EXPRESSED IN: 22 plant structures; EXPRESSED DURING: 13 growth stages; CONTAINS InterPro DOMAIN/s: Protein of unknown function DUF221 (InterPro:IPR003864); BEST Arabidopsis thaliana protein match is: ERD (early-responsive to d…
roots	QTL_r_BORN_5.2	DCARv2_Chr5_41039603	DCARv2_Chr5	40539603	41539603	AT1G12020.1	41405105	41405662	ID=AT1G12020.1.TAIR10_R0	tie=NA	tpc=1	protein_coding	0	0	unknown protein; BEST Arabidopsis thaliana protein match is: unknown protein (TAIR:AT1G62422.1); Has 89 Blast hits to 88 proteins in 16 species: Archae - 0; Bacteria - 0; Metazoa - 0; Fungi - 0; Plants - 87; Viruses - 0; Other Eukaryotes - 2 (source: NCBI BLink).
roots	QTL_r_BORN_5.2	DCARv2_Chr5_41039603	DCARv2_Chr5	40539603	41539603	AT1G15150.1	40818366	40820777	ID=AT1G15150.1.TAIR10_R2	tie=0.8333	tpc=0.998	protein_coding	MATE efflux family protein	0	MATE efflux family protein; FUNCTIONS IN: antiporter activity, drug transmembrane transporter activity, transporter activity; INVOLVED IN: drug transmembrane transport, transmembrane transport; LOCATED IN: membrane; CONTAINS InterPro DOMAIN/s: MATE family transporter related protein (InterPro:IPR015521), Multi antimicrobial extrusion protein MatE (InterPro:IPR002528); BEST Arabidopsis thaliana pr…
roots	QTL_r_BORN_5.2	DCARv2_Chr5_41039603	DCARv2_Chr5	40539603	41539603	AT1G17050.1	40651668	40654257	ID=AT1G17050.1.TAIR10_R0	tie=1	tpc=1	protein_coding	solanesyl diphosphate synthase 2	Encodes a protein with solanesyl diphosphate synthase activity.	solanesyl diphosphate synthase 2 (SPS2); FUNCTIONS IN: trans-octaprenyltranstransferase activity; INVOLVED IN: ubiquinone biosynthetic process; LOCATED IN: chloroplast, plastid; EXPRESSED IN: 22 plant structures; EXPRESSED DURING: 13 growth stages; CONTAINS InterPro DOMAIN/s: Solanesyl diphosphate synthase (InterPro:IPR014120), Polyprenyl synthetase-related (InterPro:IPR017446), Terpenoid synthas…
roots	QTL_r_BORN_5.2	DCARv2_Chr5_41039603	DCARv2_Chr5	40539603	41539603	AT1G17110.1	40613888	40619723	ID=AT1G17110.1.TAIR10_R1	tie=0.9167	tpc=1	protein_coding	ubiquitin-specific protease 15	Encodes a ubiquitin-specific protease, and its activity has been confirmed in an in vitro assay. ubp15 mutants have defects in cell proliferation, and the associated processes of leaf, root, stem, flower, and silique development. UBP15 can be found in the nucleus and cytoplasm in transient assays. Though UBP15 is expressed in many tissues, UBP15 transcript levels are higher in rosette leaves and …	ubiquitin-specific protease 15 (UBP15); CONTAINS InterPro DOMAIN/s: Zinc finger, MYND-type (InterPro:IPR002893), Peptidase C19, ubiquitin carboxyl-terminal hydrolase 2, conserved site (InterPro:IPR018200), Peptidase C19, ubiquitin carboxyl-terminal hydrolase 2 (InterPro:IPR001394); BEST Arabidopsis thaliana protein match is: ubiquitin-specific protease 18 (TAIR:AT4G31670.1); Has 7942 Blast hits t…
roots	QTL_r_BORN_5.2	DCARv2_Chr5_41039603	DCARv2_Chr5	40539603	41539603	AT1G17200.1	40776501	40777465	ID=AT1G17200.1.TAIR10_R2	tie=1	tpc=1	protein_coding	Uncharacterised protein family (UPF0497)	0	Uncharacterised protein family (UPF0497); CONTAINS InterPro DOMAIN/s: Uncharacterised protein family UPF0497, trans-membrane plant (InterPro:IPR006702), Uncharacterised protein family UPF0497, trans-membrane plant subgroup (InterPro:IPR006459); BEST Arabidopsis thaliana protein match is: Uncharacterised protein family (UPF0497) (TAIR:AT3G14380.1); Has 681 Blast hits to 681 proteins in 21 species:…
roots	QTL_r_BORN_5.2	DCARv2_Chr5_41039603	DCARv2_Chr5	40539603	41539603	AT1G17210.1	40764333	40770010	ID=AT1G17210.1.TAIR10_R0	tie=1	tpc=1	protein_coding	IAP-like protein 1	0	IAP-like protein 1 (ILP1); FUNCTIONS IN: zinc ion binding; LOCATED IN: cytosol, nucleus, phragmoplast; EXPRESSED IN: 23 plant structures; EXPRESSED DURING: 13 growth stages; CONTAINS InterPro DOMAIN/s: Zinc finger, C3HC-like (InterPro:IPR012935), Proteinase inhibitor I32, inhibitor of apoptosis (InterPro:IPR001370); BEST Arabidopsis thaliana protein match is: C3HC zinc finger-like (TAIR:AT1G48950…
roots	QTL_r_BORN_5.2	DCARv2_Chr5_41039603	DCARv2_Chr5	40539603	41539603	AT1G17230.1	40740024	40743550	ID=AT1G17230.1.TAIR10_R0	tie=0.5	tpc=1	protein_coding	Leucine-rich receptor-like protein kinase family protein	0	Leucine-rich receptor-like protein kinase family protein; FUNCTIONS IN: protein serine/threonine kinase activity, protein kinase activity, ATP binding; INVOLVED IN: protein amino acid phosphorylation; LOCATED IN: endomembrane system; EXPRESSED IN: 11 plant structures; EXPRESSED DURING: 6 growth stages; CONTAINS InterPro DOMAIN/s: Serine/threonine-protein kinase domain (InterPro:IPR002290), Leucin…
roots	QTL_r_BORN_5.2	DCARv2_Chr5_41039603	DCARv2_Chr5	40539603	41539603	AT1G20150.1	40802804	40806489	ID=AT1G20150.1.TAIR10_R8	tie=1	tpc=0.9986	protein_coding	Subtilisin-like serine endopeptidase family protein	0	Subtilisin-like serine endopeptidase family protein; FUNCTIONS IN: identical protein binding, serine-type endopeptidase activity; INVOLVED IN: proteolysis, negative regulation of catalytic activity; LOCATED IN: endomembrane system; EXPRESSED IN: leaf whorl, sepal, root, flower, seed; EXPRESSED DURING: F mature embryo stage, petal differentiation and expansion stage, E expanded cotyledon stage; CO…
roots	QTL_r_BORN_5.2	DCARv2_Chr5_41039603	DCARv2_Chr5	40539603	41539603	AT1G27320.1	41138045	41145867	ID=AT1G27320.1.TAIR10_R1	tie=1	tpc=0.9994	protein_coding	histidine kinase 3	Encodes a histidine kinases, a cytokinin receptor that controls cytokinin-mediated leaf longevity through a specific phosphorylation of the response regulator, ARR2.	histidine kinase 3 (HK3); CONTAINS InterPro DOMAIN/s: Signal transduction histidine kinase, homodimeric (InterPro:IPR009082), CHASE (InterPro:IPR006189), Signal transduction histidine kinase, core (InterPro:IPR005467), ATPase-like, ATP-binding domain (InterPro:IPR003594), CheY-like (InterPro:IPR011006), Signal transduction response regulator, receiver domain (InterPro:IPR001789), Signal transduct…
roots	QTL_r_BORN_5.2	DCARv2_Chr5_41039603	DCARv2_Chr5	40539603	41539603	AT1G29960.1	40648788	40650657	ID=AT1G29960.1.TAIR10_R1	tie=1	tpc=1	protein_coding	Peptidase S24/S26A/S26B/S26C family protein	0	Peptidase S24/S26A/S26B/S26C family protein; FUNCTIONS IN: serine-type peptidase activity, peptidase activity; INVOLVED IN: proteolysis; LOCATED IN: membrane; CONTAINS InterPro DOMAIN/s: Peptidase S24/S26A/S26B/S26C, beta-ribbon domain (InterPro:IPR011056), Peptidase S24/S26A/S26B, conserved region (InterPro:IPR019759), Peptidase S24/S26A/S26B/S26C (InterPro:IPR015927), Peptidase S26A, signal pep…
roots	QTL_r_BORN_5.2	DCARv2_Chr5_41039603	DCARv2_Chr5	40539603	41539603	AT1G32980.1	40802804	40803535	ID=AT1G32980.1.TAIR10_R4	tie=1	tpc=1	protein_coding	Subtilisin-like serine endopeptidase family protein	0	Subtilisin-like serine endopeptidase family protein; FUNCTIONS IN: serine-type endopeptidase activity; INVOLVED IN: proteolysis; LOCATED IN: cellular_component unknown; CONTAINS InterPro DOMAIN/s: Peptidase S8/S53, subtilisin/kexin/sedolisin (InterPro:IPR000209), Peptidase S8/S53, subtilisin, active site (InterPro:IPR022398), Peptidase S8, subtilisin-related (InterPro:IPR015500); BEST Arabidopsis…
roots	QTL_r_BORN_5.2	DCARv2_Chr5_41039603	DCARv2_Chr5	40539603	41539603	AT1G45616.1	41036760	41039498	ID=AT1G45616.1.TAIR10_R6	tie=NA	tpc=1	protein_coding	receptor like protein 6	0	receptor like protein 6 (RLP6); INVOLVED IN: signal transduction, defense response; LOCATED IN: membrane; EXPRESSED IN: leaf; CONTAINS InterPro DOMAIN/s: Leucine-rich repeat-containing N-terminal domain, type 2 (InterPro:IPR013210), Leucine-rich repeat (InterPro:IPR001611); BEST Arabidopsis thaliana protein match is: receptor like protein 7 (TAIR:AT1G47890.1); Has 122755 Blast hits to 32280 prote…
roots	QTL_r_BORN_5.2	DCARv2_Chr5_41039603	DCARv2_Chr5	40539603	41539603	AT1G45616.1	41079818	41082706	ID=AT1G45616.1.TAIR10_R1	tie=NA	tpc=0.378	protein_coding	receptor like protein 6	0	receptor like protein 6 (RLP6); INVOLVED IN: signal transduction, defense response; LOCATED IN: membrane; EXPRESSED IN: leaf; CONTAINS InterPro DOMAIN/s: Leucine-rich repeat-containing N-terminal domain, type 2 (InterPro:IPR013210), Leucine-rich repeat (InterPro:IPR001611); BEST Arabidopsis thaliana protein match is: receptor like protein 7 (TAIR:AT1G47890.1); Has 122755 Blast hits to 32280 prote…
roots	QTL_r_BORN_5.2	DCARv2_Chr5_41039603	DCARv2_Chr5	40539603	41539603	AT1G45616.1	41085142	41087892	ID=AT1G45616.1.TAIR10_R4	tie=NA	tpc=0.6478	protein_coding	receptor like protein 6	0	receptor like protein 6 (RLP6); INVOLVED IN: signal transduction, defense response; LOCATED IN: membrane; EXPRESSED IN: leaf; CONTAINS InterPro DOMAIN/s: Leucine-rich repeat-containing N-terminal domain, type 2 (InterPro:IPR013210), Leucine-rich repeat (InterPro:IPR001611); BEST Arabidopsis thaliana protein match is: receptor like protein 7 (TAIR:AT1G47890.1); Has 122755 Blast hits to 32280 prote…
roots	QTL_r_BORN_5.2	DCARv2_Chr5_41039603	DCARv2_Chr5	40539603	41539603	AT1G47890.1	41178696	41181500	ID=AT1G47890.1.TAIR10_R6	tie=NA	tpc=1	protein_coding	receptor like protein 7	0	receptor like protein 7 (RLP7); FUNCTIONS IN: kinase activity; INVOLVED IN: signal transduction, defense response; LOCATED IN: endomembrane system; EXPRESSED IN: stem, stamen; EXPRESSED DURING: 4 anthesis; CONTAINS InterPro DOMAIN/s: Leucine-rich repeat-containing N-terminal domain, type 2 (InterPro:IPR013210), Leucine-rich repeat (InterPro:IPR001611); BEST Arabidopsis thaliana protein match is: …
roots	QTL_r_BORN_5.2	DCARv2_Chr5_41039603	DCARv2_Chr5	40539603	41539603	AT1G53530.1	40648788	40650645	ID=AT1G53530.1.TAIR10_R0	tie=1	tpc=1	protein_coding	Peptidase S24/S26A/S26B/S26C family protein	0	Peptidase S24/S26A/S26B/S26C family protein; FUNCTIONS IN: serine-type peptidase activity, peptidase activity; INVOLVED IN: proteolysis; LOCATED IN: integral to membrane, membrane; EXPRESSED IN: 22 plant structures; EXPRESSED DURING: 13 growth stages; CONTAINS InterPro DOMAIN/s: Peptidase S24/S26A/S26B/S26C, beta-ribbon domain (InterPro:IPR011056), Peptidase S24/S26A/S26B, conserved region (Inter…
roots	QTL_r_BORN_5.2	DCARv2_Chr5_41039603	DCARv2_Chr5	40539603	41539603	AT1G53530.2	40648788	40650436	ID=AT1G53530.2.TAIR10_R0	tie=1	tpc=1	protein_coding	Peptidase S24/S26A/S26B/S26C family protein	0	Peptidase S24/S26A/S26B/S26C family protein; FUNCTIONS IN: serine-type peptidase activity, peptidase activity; INVOLVED IN: proteolysis; LOCATED IN: integral to membrane, membrane; EXPRESSED IN: 22 plant structures; EXPRESSED DURING: 13 growth stages; CONTAINS InterPro DOMAIN/s: Peptidase S24/S26A/S26B/S26C, beta-ribbon domain (InterPro:IPR011056), Peptidase S24/S26A/S26B, conserved region (Inter…
roots	QTL_r_BORN_5.2	DCARv2_Chr5_41039603	DCARv2_Chr5	40539603	41539603	AT1G66760.1	40818366	40820650	ID=AT1G66760.1.TAIR10_R7	tie=1	tpc=0.9979	protein_coding	MATE efflux family protein	0	MATE efflux family protein; FUNCTIONS IN: antiporter activity, drug transmembrane transporter activity, transporter activity; INVOLVED IN: response to wounding; LOCATED IN: membrane; EXPRESSED IN: 17 plant structures; EXPRESSED DURING: 11 growth stages; CONTAINS InterPro DOMAIN/s: MATE family transporter related protein (InterPro:IPR015521), Multi antimicrobial extrusion protein MatE (InterPro:IP…
roots	QTL_r_BORN_5.2	DCARv2_Chr5_41039603	DCARv2_Chr5	40539603	41539603	AT1G66780.1	40818366	40820889	ID=AT1G66780.1.TAIR10_R6	tie=1	tpc=0.9979	protein_coding	MATE efflux family protein	0	MATE efflux family protein; FUNCTIONS IN: antiporter activity, drug transmembrane transporter activity, transporter activity; INVOLVED IN: drug transmembrane transport, transmembrane transport; LOCATED IN: membrane; EXPRESSED IN: 14 plant structures; EXPRESSED DURING: 9 growth stages; CONTAINS InterPro DOMAIN/s: Multi antimicrobial extrusion protein MatE (InterPro:IPR002528); BEST Arabidopsis tha…
roots	QTL_r_BORN_5.2	DCARv2_Chr5_41039603	DCARv2_Chr5	40539603	41539603	AT1G66910.1	40785361	40787483	ID=AT1G66910.1.TAIR10_R8	tie=0	tpc=1	protein_coding	Protein kinase superfamily protein	0	Protein kinase superfamily protein; FUNCTIONS IN: kinase activity; INVOLVED IN: protein amino acid phosphorylation; LOCATED IN: endomembrane system; CONTAINS InterPro DOMAIN/s: Protein kinase, ATP binding site (InterPro:IPR017441), Serine/threonine-protein kinase domain (InterPro:IPR002290), Serine-threonine/tyrosine-protein kinase (InterPro:IPR001245), Serine/threonine-protein kinase, active sit…
roots	QTL_r_BORN_5.2	DCARv2_Chr5_41039603	DCARv2_Chr5	40539603	41539603	AT1G66920.2	40781784	40784888	ID=AT1G66920.2.TAIR10_R6	tie=0	tpc=1	protein_coding	Protein kinase superfamily protein	0	Protein kinase superfamily protein; FUNCTIONS IN: protein serine/threonine kinase activity, protein kinase activity, kinase activity, ATP binding; INVOLVED IN: protein amino acid phosphorylation; LOCATED IN: endomembrane system; CONTAINS InterPro DOMAIN/s: Protein kinase, ATP binding site (InterPro:IPR017441), Serine/threonine-protein kinase domain (InterPro:IPR002290), Serine-threonine/tyrosine-…
roots	QTL_r_BORN_5.2	DCARv2_Chr5_41039603	DCARv2_Chr5	40539603	41539603	AT1G70710.1	41467270	41470089	ID=AT1G70710.1.TAIR10_R9	tie=1	tpc=1	protein_coding	glycosyl hydrolase 9B1	endo-1,4-beta-glucanase. Involved in cell elongation.	glycosyl hydrolase 9B1 (GH9B1); FUNCTIONS IN: cellulase activity, hydrolase activity, hydrolyzing O-glycosyl compounds; INVOLVED IN: response to cyclopentenone, cell wall modification involved in multidimensional cell growth; LOCATED IN: chloroplast; EXPRESSED IN: 20 plant structures; EXPRESSED DURING: 12 growth stages; CONTAINS InterPro DOMAIN/s: Six-hairpin glycosidase (InterPro:IPR012341), Gly…
roots	QTL_r_BORN_5.2	DCARv2_Chr5_41039603	DCARv2_Chr5	40539603	41539603	AT1G71140.1	40824914	40827599	ID=AT1G71140.1.TAIR10_R8	tie=0.8333	tpc=0.9973	protein_coding	MATE efflux family protein	0	MATE efflux family protein; FUNCTIONS IN: antiporter activity, drug transmembrane transporter activity, transporter activity; INVOLVED IN: drug transmembrane transport, transmembrane transport; LOCATED IN: plasma membrane, membrane; EXPRESSED IN: 13 plant structures; EXPRESSED DURING: 8 growth stages; CONTAINS InterPro DOMAIN/s: MATE family transporter related protein (InterPro:IPR015521), Multi …
roots	QTL_r_BORN_5.2	DCARv2_Chr5_41039603	DCARv2_Chr5	40539603	41539603	AT1G77170.1	40807722	40809194	ID=AT1G77170.1.TAIR10_R4	tie=NA	tpc=1	protein_coding	Tetratricopeptide repeat (TPR)-like superfamily protein	0	Tetratricopeptide repeat (TPR)-like superfamily protein; CONTAINS InterPro DOMAIN/s: Pentatricopeptide repeat (InterPro:IPR002885); BEST Arabidopsis thaliana protein match is: Tetratricopeptide repeat (TPR)-like superfamily protein (TAIR:AT4G21065.1); Has 36578 Blast hits to 13720 proteins in 224 species: Archae - 0; Bacteria - 18; Metazoa - 87; Fungi - 88; Plants - 35844; Viruses - 0; Other Euka…
roots	QTL_r_BORN_5.2	DCARv2_Chr5_41039603	DCARv2_Chr5	40539603	41539603	AT1G78410.1	40681965	40682252	ID=AT1G78410.1.TAIR10_R1	tie=NA	tpc=1	protein_coding	VQ motif-containing protein	0	VQ motif-containing protein; CONTAINS InterPro DOMAIN/s: VQ (InterPro:IPR008889); BEST Arabidopsis thaliana protein match is: VQ motif-containing protein (TAIR:AT1G17147.1); Has 53 Blast hits to 53 proteins in 9 species: Archae - 0; Bacteria - 0; Metazoa - 0; Fungi - 0; Plants - 53; Viruses - 0; Other Eukaryotes - 0 (source: NCBI BLink).
roots	QTL_r_BORN_5.2	DCARv2_Chr5_41039603	DCARv2_Chr5	40539603	41539603	AT1G78520.1	40656423	40658831	ID=AT1G78520.1.TAIR10_R1	tie=0.5	tpc=1	protein_coding	Carbohydrate-binding X8 domain superfamily protein	0	Carbohydrate-binding X8 domain superfamily protein; FUNCTIONS IN: molecular_function unknown; INVOLVED IN: biological_process unknown; LOCATED IN: endomembrane system; CONTAINS InterPro DOMAIN/s: X8 (InterPro:IPR012946); BEST Arabidopsis thaliana protein match is: Carbohydrate-binding X8 domain superfamily protein (TAIR:AT2G43670.1); Has 1475 Blast hits to 1425 proteins in 40 species: Archae - 0;…
roots	QTL_r_BORN_5.2	DCARv2_Chr5_41039603	DCARv2_Chr5	40539603	41539603	AT1G78590.1	40567704	40569962	ID=AT1G78590.1.TAIR10_R0	tie=1	tpc=1	protein_coding	NAD(H) kinase 3	Encodes a NADH kinase which can synthesize NADPH from NADH; also utilizes NAD+ as substrate although NADH is the preferred substrate.	NAD(H) kinase 3 (NADK3); CONTAINS InterPro DOMAIN/s: ATP-NAD kinase, PpnK-type, alpha/beta (InterPro:IPR017438), ATP-NAD kinase, PpnK-type (InterPro:IPR016064), ATP-NAD/AcoX kinase (InterPro:IPR002504); Has 2859 Blast hits to 2859 proteins in 1070 species: Archae - 160; Bacteria - 1847; Metazoa - 99; Fungi - 31; Plants - 53; Viruses - 0; Other Eukaryotes - 669 (source: NCBI BLink).
roots	QTL_r_BORN_5.2	DCARv2_Chr5_41039603	DCARv2_Chr5	40539603	41539603	AT1G78600.1	40546694	40547870	ID=AT1G78600.1.TAIR10_R8	tie=1	tpc=1	protein_coding	light-regulated zinc finger protein 1	0	light-regulated zinc finger protein 1 (LZF1); CONTAINS InterPro DOMAIN/s: Zinc finger, B-box (InterPro:IPR000315); BEST Arabidopsis thaliana protein match is: B-box zinc finger family protein (TAIR:AT1G06040.1); Has 1826 Blast hits to 1364 proteins in 120 species: Archae - 0; Bacteria - 0; Metazoa - 16; Fungi - 0; Plants - 1701; Viruses - 0; Other Eukaryotes - 109 (source: NCBI BLink).
roots	QTL_r_BORN_5.2	DCARv2_Chr5_41039603	DCARv2_Chr5	40539603	41539603	AT1G78600.1	40550143	40551435	ID=AT1G78600.1.TAIR10_R3	tie=0	tpc=0.9005	protein_coding	light-regulated zinc finger protein 1	0	light-regulated zinc finger protein 1 (LZF1); CONTAINS InterPro DOMAIN/s: Zinc finger, B-box (InterPro:IPR000315); BEST Arabidopsis thaliana protein match is: B-box zinc finger family protein (TAIR:AT1G06040.1); Has 1826 Blast hits to 1364 proteins in 120 species: Archae - 0; Bacteria - 0; Metazoa - 16; Fungi - 0; Plants - 1701; Viruses - 0; Other Eukaryotes - 109 (source: NCBI BLink).
roots	QTL_r_BORN_5.2	DCARv2_Chr5_41039603	DCARv2_Chr5	40539603	41539603	AT1G78600.1	40552653	40553906	ID=AT1G78600.1.TAIR10_R5	tie=0.5	tpc=0.9457	protein_coding	light-regulated zinc finger protein 1	0	light-regulated zinc finger protein 1 (LZF1); CONTAINS InterPro DOMAIN/s: Zinc finger, B-box (InterPro:IPR000315); BEST Arabidopsis thaliana protein match is: B-box zinc finger family protein (TAIR:AT1G06040.1); Has 1826 Blast hits to 1364 proteins in 120 species: Archae - 0; Bacteria - 0; Metazoa - 16; Fungi - 0; Plants - 1701; Viruses - 0; Other Eukaryotes - 109 (source: NCBI BLink).
roots	QTL_r_BORN_5.2	DCARv2_Chr5_41039603	DCARv2_Chr5	40539603	41539603	AT1G78600.1	40557426	40558646	ID=AT1G78600.1.TAIR10_R4	tie=0	tpc=0.7331	protein_coding	light-regulated zinc finger protein 1	0	light-regulated zinc finger protein 1 (LZF1); CONTAINS InterPro DOMAIN/s: Zinc finger, B-box (InterPro:IPR000315); BEST Arabidopsis thaliana protein match is: B-box zinc finger family protein (TAIR:AT1G06040.1); Has 1826 Blast hits to 1364 proteins in 120 species: Archae - 0; Bacteria - 0; Metazoa - 16; Fungi - 0; Plants - 1701; Viruses - 0; Other Eukaryotes - 109 (source: NCBI BLink).
roots	QTL_r_BORN_5.2	DCARv2_Chr5_41039603	DCARv2_Chr5	40539603	41539603	AT1G78600.1	40564272	40565447	ID=AT1G78600.1.TAIR10_R6	tie=1	tpc=0.9989	protein_coding	light-regulated zinc finger protein 1	0	light-regulated zinc finger protein 1 (LZF1); CONTAINS InterPro DOMAIN/s: Zinc finger, B-box (InterPro:IPR000315); BEST Arabidopsis thaliana protein match is: B-box zinc finger family protein (TAIR:AT1G06040.1); Has 1826 Blast hits to 1364 proteins in 120 species: Archae - 0; Bacteria - 0; Metazoa - 16; Fungi - 0; Plants - 1701; Viruses - 0; Other Eukaryotes - 109 (source: NCBI BLink).
roots	QTL_r_BORN_5.2	DCARv2_Chr5_41039603	DCARv2_Chr5	40539603	41539603	AT2G01830.1	41138045	41145762	ID=AT2G01830.1.TAIR10_R4	tie=1	tpc=1	protein_coding	CHASE domain containing histidine kinase protein	Histidine kinase: cytokinin-binding receptor that transduces cytokinin signals across the plasma membrane	WOODEN LEG (WOL); FUNCTIONS IN: osmosensor activity, cytokine binding, cytokinin receptor activity, protein histidine kinase activity, phosphoprotein phosphatase activity; INVOLVED IN: in 7 processes; LOCATED IN: membrane; EXPRESSED IN: 30 plant structures; EXPRESSED DURING: 13 growth stages; CONTAINS InterPro DOMAIN/s: Signal transduction histidine kinase, homodimeric (InterPro:IPR009082), CHASE…
roots	QTL_r_BORN_5.2	DCARv2_Chr5_41039603	DCARv2_Chr5	40539603	41539603	AT2G04160.1	40802804	40806847	ID=AT2G04160.1.TAIR10_R0	tie=1	tpc=0.9987	protein_coding	Subtilisin-like serine endopeptidase family protein	isolated from differential screening of a cDNA library from auxin-treated root culture. encodes a protein similar to subtilisin-like serine protease which is believed to be active outside the plant cell.	AUXIN-INDUCED IN ROOT CULTURES 3 (AIR3); FUNCTIONS IN: serine-type endopeptidase activity; INVOLVED IN: proteolysis, response to auxin stimulus, lateral root morphogenesis; LOCATED IN: endomembrane system; EXPRESSED IN: 17 plant structures; EXPRESSED DURING: 11 growth stages; CONTAINS InterPro DOMAIN/s: Protease-associated PA (InterPro:IPR003137), Proteinase inhibitor, propeptide (InterPro:IPR009…
roots	QTL_r_BORN_5.2	DCARv2_Chr5_41039603	DCARv2_Chr5	40539603	41539603	AT2G04240.1	40874074	40874538	ID=AT2G04240.1.TAIR10_R3	tie=NA	tpc=1	protein_coding	RING/U-box superfamily protein	Encodes a small protein with an N-terminal trans-membrane domain and a RING-H2 zinc finger motif located at the C-terminus. Gene expression is induced by salt and osmotic stress. Transcrips levels are induced by DELLA proteins and repressed by gibberellic acid. Involved in ABA metabolism.	XERICO; CONTAINS InterPro DOMAIN/s: Zinc finger, RING-type (InterPro:IPR001841), Zinc finger, C3HC4 RING-type (InterPro:IPR018957); BEST Arabidopsis thaliana protein match is: brassinosteroid-responsive RING-H2 (TAIR:AT3G61460.1); Has 7967 Blast hits to 7952 proteins in 266 species: Archae - 0; Bacteria - 0; Metazoa - 1949; Fungi - 661; Plants - 4072; Viruses - 19; Other Eukaryotes - 1266 (source…
roots	QTL_r_BORN_5.2	DCARv2_Chr5_41039603	DCARv2_Chr5	40539603	41539603	AT2G04280.1	40882709	40884421	ID=AT2G04280.1.TAIR10_R1	tie=NA	tpc=1	protein_coding	0	0	unknown protein; FUNCTIONS IN: molecular_function unknown; INVOLVED IN: biological_process unknown; EXPRESSED IN: 24 plant structures; EXPRESSED DURING: 13 growth stages; BEST Arabidopsis thaliana protein match is: unknown protein (TAIR:AT4G12700.1); Has 130 Blast hits to 130 proteins in 16 species: Archae - 0; Bacteria - 0; Metazoa - 0; Fungi - 0; Plants - 124; Viruses - 0; Other Eukaryotes - 6 …
roots	QTL_r_BORN_5.2	DCARv2_Chr5_41039603	DCARv2_Chr5	40539603	41539603	AT2G04350.1	40887665	40893359	ID=AT2G04350.1.TAIR10_R1	tie=1	tpc=1	protein_coding	AMP-dependent synthetase and ligase family protein	0	long-chain acyl-CoA synthetase 8 (LACS8); FUNCTIONS IN: long-chain fatty acid-CoA ligase activity, catalytic activity; INVOLVED IN: fatty acid biosynthetic process, metabolic process; LOCATED IN: endoplasmic reticulum; EXPRESSED IN: 23 plant structures; EXPRESSED DURING: 13 growth stages; CONTAINS InterPro DOMAIN/s: AMP-binding, conserved site (InterPro:IPR020845), AMP-dependent synthetase/ligase…
roots	QTL_r_BORN_5.2	DCARv2_Chr5_41039603	DCARv2_Chr5	40539603	41539603	AT2G04530.1	41383501	41387183	ID=AT2G04530.1.TAIR10_R0	tie=1	tpc=1	protein_coding	Metallo-hydrolase/oxidoreductase superfamily protein	Encodes a protein with RNAse Z activity suggesting a role in tRNA processing. Protein contains a signal sequence for import into the chloroplast.	CPZ; CONTAINS InterPro DOMAIN/s: Beta-lactamase-like (InterPro:IPR001279); BEST Arabidopsis thaliana protein match is: tRNAse Z1 (TAIR:AT1G74700.1); Has 30201 Blast hits to 17322 proteins in 780 species: Archae - 12; Bacteria - 1396; Metazoa - 17338; Fungi - 3422; Plants - 5037; Viruses - 0; Other Eukaryotes - 2996 (source: NCBI BLink).
roots	QTL_r_BORN_5.2	DCARv2_Chr5_41039603	DCARv2_Chr5	40539603	41539603	AT2G04540.1	41388126	41394149	ID=AT2G04540.1.TAIR10_R0	tie=1	tpc=1	protein_coding	Beta-ketoacyl synthase	0	Beta-ketoacyl synthase; FUNCTIONS IN: transferase activity, transferring acyl groups other than amino-acyl groups, fatty acid synthase activity, catalytic activity; INVOLVED IN: biosynthetic process, fatty acid biosynthetic process, metabolic process; LOCATED IN: mitochondrion; EXPRESSED IN: 23 plant structures; EXPRESSED DURING: 13 growth stages; CONTAINS InterPro DOMAIN/s: Beta-ketoacyl synthas…
roots	QTL_r_BORN_5.2	DCARv2_Chr5_41039603	DCARv2_Chr5	40539603	41539603	AT2G04550.1	41394588	41399106	ID=AT2G04550.1.TAIR10_R1	tie=1	tpc=1	protein_coding	indole-3-butyric acid response 5	Encodes a protein phosphatase that interacts with MPK12, but not with other MAP kinases. It can dephosphorylate a dually phosphorylated MPK12 in vitro and can inactivate MPK12 in vivo. ibr5 mutants have reduced sensitivity to auxin and abscisic acid. IBR5 promotes auxin responses, including auxin-inducible transcription, differently than the TIR1 auxin receptor and without destabilizing Aux/IAA r…	indole-3-butyric acid response 5 (IBR5); CONTAINS InterPro DOMAIN/s: Protein-tyrosine phosphatase, active site (InterPro:IPR016130), Dual-specific/protein-tyrosine phosphatase, conserved region (InterPro:IPR000387), Dual specificity phosphatase, catalytic domain (InterPro:IPR000340), Dual specificity phosphatase, subgroup, catalytic domain (InterPro:IPR020422); BEST Arabidopsis thaliana protein m…
roots	QTL_r_BORN_5.2	DCARv2_Chr5_41039603	DCARv2_Chr5	40539603	41539603	AT2G04550.3	41394588	41398874	ID=AT2G04550.3.TAIR10_R1	tie=1	tpc=1	protein_coding	indole-3-butyric acid response 5	Encodes a protein phosphatase that interacts with MPK12, but not with other MAP kinases. It can dephosphorylate a dually phosphorylated MPK12 in vitro and can inactivate MPK12 in vivo. ibr5 mutants have reduced sensitivity to auxin and abscisic acid. IBR5 promotes auxin responses, including auxin-inducible transcription, differently than the TIR1 auxin receptor and without destabilizing Aux/IAA r…	indole-3-butyric acid response 5 (IBR5); CONTAINS InterPro DOMAIN/s: Protein-tyrosine phosphatase, active site (InterPro:IPR016130), Dual-specific/protein-tyrosine phosphatase, conserved region (InterPro:IPR000387), Dual specificity phosphatase, catalytic domain (InterPro:IPR000340), Dual specificity phosphatase, subgroup, catalytic domain (InterPro:IPR020422); BEST Arabidopsis thaliana protein m…
roots	QTL_r_BORN_5.2	DCARv2_Chr5_41039603	DCARv2_Chr5	40539603	41539603	AT2G04570.1	41401552	41403362	ID=AT2G04570.1.TAIR10_R4	tie=1	tpc=1	protein_coding	GDSL-like Lipase/Acylhydrolase superfamily protein	0	GDSL-like Lipase/Acylhydrolase superfamily protein; FUNCTIONS IN: hydrolase activity, acting on ester bonds, carboxylesterase activity; INVOLVED IN: lipid metabolic process; LOCATED IN: endomembrane system; EXPRESSED IN: 21 plant structures; EXPRESSED DURING: 12 growth stages; CONTAINS InterPro DOMAIN/s: Lipase, GDSL (InterPro:IPR001087); BEST Arabidopsis thaliana protein match is: GDSL-like Lipa…
roots	QTL_r_BORN_5.2	DCARv2_Chr5_41039603	DCARv2_Chr5	40539603	41539603	AT2G04740.1	41263036	41266783	ID=AT2G04740.1.TAIR10_R0	tie=1	tpc=1	protein_coding	ankyrin repeat family protein	0	ankyrin repeat family protein; CONTAINS InterPro DOMAIN/s: BTB/POZ (InterPro:IPR013069), BTB/POZ fold (InterPro:IPR011333), Ankyrin repeat-containing domain (InterPro:IPR020683), Kelch related (InterPro:IPR013089), BTB/POZ-like (InterPro:IPR000210); Has 35333 Blast hits to 34131 proteins in 2444 species: Archae - 798; Bacteria - 22429; Metazoa - 974; Fungi - 991; Plants - 531; Viruses - 0; Other …
roots	QTL_r_BORN_5.2	DCARv2_Chr5_41039603	DCARv2_Chr5	40539603	41539603	AT2G04780.1	41256099	41256890	ID=AT2G04780.1.TAIR10_R1	tie=NA	tpc=1	protein_coding	FASCICLIN-like arabinoogalactan 7	fasciclin-like arabinogalactan-protein 7 (Fla7)	FASCICLIN-like arabinoogalactan 7 (FLA7); LOCATED IN: anchored to plasma membrane, plasma membrane, anchored to membrane, membrane; EXPRESSED IN: 22 plant structures; EXPRESSED DURING: 13 growth stages; CONTAINS InterPro DOMAIN/s: FAS1 domain (InterPro:IPR000782); BEST Arabidopsis thaliana protein match is: FASCICLIN-like arabinogalactan 6 (TAIR:AT2G20520.1); Has 713 Blast hits to 707 proteins in…
roots	QTL_r_BORN_5.2	DCARv2_Chr5_41039603	DCARv2_Chr5	40539603	41539603	AT2G05100.1	41158175	41159456	ID=AT2G05100.1.TAIR10_R0	tie=1	tpc=1	protein_coding	photosystem II light harvesting complex gene 2.1	Lhcb2.1 protein encoding a subunit of the light harvesting complex II. Member of a gene family with high degree of sequence similarity. Initially LHCB2.3 was considered as a separate gene but appears to be an allele of LHCB2.1.	photosystem II light harvesting complex gene 2.1 (LHCB2.1); FUNCTIONS IN: chlorophyll binding; INVOLVED IN: response to salt stress, response to blue light, response to red light, response to far red light, photosynthesis; LOCATED IN: in 7 components; EXPRESSED IN: 12 plant structures; CONTAINS InterPro DOMAIN/s: Chlorophyll A-B binding protein (InterPro:IPR001344); BEST Arabidopsis thaliana prot…
roots	QTL_r_BORN_5.2	DCARv2_Chr5_41039603	DCARv2_Chr5	40539603	41539603	AT2G05120.1	41160673	41169845	ID=AT2G05120.1.TAIR10_R0	tie=1	tpc=1	protein_coding	Nucleoporin, Nup133/Nup155-like	0	Nucleoporin, Nup133/Nup155-like; LOCATED IN: chloroplast; EXPRESSED IN: 16 plant structures; EXPRESSED DURING: 9 growth stages; CONTAINS InterPro DOMAIN/s: Nucleoporin, Nup133/Nup155-like, N-terminal (InterPro:IPR014908), Nucleoporin, Nup133/Nup155-like, C-terminal (InterPro:IPR007187); Has 161 Blast hits to 161 proteins in 58 species: Archae - 0; Bacteria - 2; Metazoa - 99; Fungi - 0; Plants - 5…
roots	QTL_r_BORN_5.2	DCARv2_Chr5_41039603	DCARv2_Chr5	40539603	41539603	AT2G05320.1	40989555	40990838	ID=AT2G05320.1.TAIR10_R0	tie=NA	tpc=1	protein_coding	beta-1,2-N-acetylglucosaminyltransferase II	0	beta-1,2-N-acetylglucosaminyltransferase II; FUNCTIONS IN: acetylglucosaminyltransferase activity, alpha-1,6-mannosylglycoprotein 2-beta-N-acetylglucosaminyltransferase activity; INVOLVED IN: oligosaccharide biosynthetic process; LOCATED IN: Golgi stack, integral to membrane; EXPRESSED IN: 22 plant structures; EXPRESSED DURING: 13 growth stages; CONTAINS InterPro DOMAIN/s: N-acetylglucosaminyltra…
roots	QTL_r_BORN_5.2	DCARv2_Chr5_41039603	DCARv2_Chr5	40539603	41539603	AT2G05790.1	41460168	41462056	ID=AT2G05790.1.TAIR10_R1	tie=1	tpc=1	protein_coding	O-Glycosyl hydrolases family 17 protein	0	O-Glycosyl hydrolases family 17 protein; FUNCTIONS IN: cation binding, hydrolase activity, hydrolyzing O-glycosyl compounds, catalytic activity; INVOLVED IN: carbohydrate metabolic process; LOCATED IN: endomembrane system; EXPRESSED IN: 22 plant structures; EXPRESSED DURING: 13 growth stages; CONTAINS InterPro DOMAIN/s: X8 (InterPro:IPR012946), Glycoside hydrolase, catalytic core (InterPro:IPR017…
roots	QTL_r_BORN_5.2	DCARv2_Chr5_41039603	DCARv2_Chr5	40539603	41539603	AT2G19590.1	41437555	41438991	ID=AT2G19590.1.TAIR10_R3	tie=1	tpc=1	protein_coding	ACC oxidase 1	encodes a protein whose sequence is similar to 1-aminocyclopropane-1-carboxylate oxidase	ACC oxidase 1 (ACO1); CONTAINS InterPro DOMAIN/s: Oxoglutarate/iron-dependent oxygenase (InterPro:IPR005123); BEST Arabidopsis thaliana protein match is: 2-oxoglutarate (2OG) and Fe(II)-dependent oxygenase superfamily protein (TAIR:AT1G12010.1); Has 7815 Blast hits to 7777 proteins in 927 species: Archae - 0; Bacteria - 960; Metazoa - 67; Fungi - 764; Plants - 4878; Viruses - 0; Other Eukaryotes …
roots	QTL_r_BORN_5.2	DCARv2_Chr5_41039603	DCARv2_Chr5	40539603	41539603	AT2G23945.1	41040597	41041946	ID=AT2G23945.1.TAIR10_R3	tie=NA	tpc=1	protein_coding	Eukaryotic aspartyl protease family protein	0	Eukaryotic aspartyl protease family protein; FUNCTIONS IN: aspartic-type endopeptidase activity; INVOLVED IN: proteolysis; LOCATED IN: endomembrane system; EXPRESSED IN: 16 plant structures; EXPRESSED DURING: 9 growth stages; CONTAINS InterPro DOMAIN/s: Peptidase aspartic (InterPro:IPR021109), Peptidase aspartic, catalytic (InterPro:IPR009007), Peptidase A1 (InterPro:IPR001461); BEST Arabidopsis …
roots	QTL_r_BORN_5.2	DCARv2_Chr5_41039603	DCARv2_Chr5	40539603	41539603	AT2G23945.1	41090664	41092019	ID=AT2G23945.1.TAIR10_R8	tie=NA	tpc=1	protein_coding	Eukaryotic aspartyl protease family protein	0	Eukaryotic aspartyl protease family protein; FUNCTIONS IN: aspartic-type endopeptidase activity; INVOLVED IN: proteolysis; LOCATED IN: endomembrane system; EXPRESSED IN: 16 plant structures; EXPRESSED DURING: 9 growth stages; CONTAINS InterPro DOMAIN/s: Peptidase aspartic (InterPro:IPR021109), Peptidase aspartic, catalytic (InterPro:IPR009007), Peptidase A1 (InterPro:IPR001461); BEST Arabidopsis …
roots	QTL_r_BORN_5.2	DCARv2_Chr5_41039603	DCARv2_Chr5	40539603	41539603	AT2G23945.1	41095788	41097143	ID=AT2G23945.1.TAIR10_R4	tie=NA	tpc=1	protein_coding	Eukaryotic aspartyl protease family protein	0	Eukaryotic aspartyl protease family protein; FUNCTIONS IN: aspartic-type endopeptidase activity; INVOLVED IN: proteolysis; LOCATED IN: endomembrane system; EXPRESSED IN: 16 plant structures; EXPRESSED DURING: 9 growth stages; CONTAINS InterPro DOMAIN/s: Peptidase aspartic (InterPro:IPR021109), Peptidase aspartic, catalytic (InterPro:IPR009007), Peptidase A1 (InterPro:IPR001461); BEST Arabidopsis …
roots	QTL_r_BORN_5.2	DCARv2_Chr5_41039603	DCARv2_Chr5	40539603	41539603	AT2G31340.1	41444734	41449273	ID=AT2G31340.1.TAIR10_R0	tie=1	tpc=1	protein_coding	embryo defective 1381	0	embryo defective 1381 (emb1381); Has 35333 Blast hits to 34131 proteins in 2444 species: Archae - 798; Bacteria - 22429; Metazoa - 974; Fungi - 991; Plants - 531; Viruses - 0; Other Eukaryotes - 9610 (source: NCBI BLink).
roots	QTL_r_BORN_5.2	DCARv2_Chr5_41039603	DCARv2_Chr5	40539603	41539603	AT2G31550.1	41402169	41403362	ID=AT2G31550.1.TAIR10_R4	tie=1	tpc=1	protein_coding	SGNH hydrolase-type esterase superfamily protein	0	SGNH hydrolase-type esterase superfamily protein; FUNCTIONS IN: hydrolase activity, acting on ester bonds, carboxylesterase activity; INVOLVED IN: lipid metabolic process; LOCATED IN: cellular_component unknown; EXPRESSED IN: pollen tube; CONTAINS InterPro DOMAIN/s: Lipase, GDSL (InterPro:IPR001087), Esterase, SGNH hydrolase-type (InterPro:IPR013830); BEST Arabidopsis thaliana protein match is: G…
roots	QTL_r_BORN_5.2	DCARv2_Chr5_41039603	DCARv2_Chr5	40539603	41539603	AT2G32180.1	41494595	41495029	ID=AT2G32180.1.TAIR10_R0	tie=NA	tpc=1	protein_coding	plastid transcriptionally active 18	0	plastid transcriptionally active 18 (PTAC18); FUNCTIONS IN: molecular_function unknown; INVOLVED IN: biological_process unknown; LOCATED IN: plastid chromosome, nucleoid; CONTAINS InterPro DOMAIN/s: Cupin, RmlC-type (InterPro:IPR011051), Protein of unknown function DUF861, cupin-3 (InterPro:IPR008579), RmlC-like jelly roll fold (InterPro:IPR014710); BEST Arabidopsis thaliana protein match is: Rml…
roots	QTL_r_BORN_5.2	DCARv2_Chr5_41039603	DCARv2_Chr5	40539603	41539603	AT2G32520.1	41538374	41541203	ID=AT2G32520.1.TAIR10_R0	tie=1	tpc=1	protein_coding	alpha/beta-Hydrolases superfamily protein	0	alpha/beta-Hydrolases superfamily protein; FUNCTIONS IN: hydrolase activity, transferase activity, transferring acyl groups other than amino-acyl groups; INVOLVED IN: response to zinc ion; LOCATED IN: chloroplast; EXPRESSED IN: 24 plant structures; EXPRESSED DURING: 13 growth stages; CONTAINS InterPro DOMAIN/s: Thiolase, active site (InterPro:IPR020610), Dienelactone hydrolase (InterPro:IPR002925…
roots	QTL_r_BORN_5.2	DCARv2_Chr5_41039603	DCARv2_Chr5	40539603	41539603	AT2G32540.1	41532529	41536178	ID=AT2G32540.1.TAIR10_R0	tie=0.875	tpc=1	protein_coding	cellulose synthase-like B4	encodes a gene similar to cellulose synthase	cellulose synthase-like B4 (CSLB04); FUNCTIONS IN: cellulose synthase activity, transferase activity, transferring glycosyl groups, transferase activity; INVOLVED IN: cellulose biosynthetic process, polysaccharide biosynthetic process; LOCATED IN: membrane; CONTAINS InterPro DOMAIN/s: Cellulose synthase (InterPro:IPR005150); BEST Arabidopsis thaliana protein match is: cellulose synthase-like B3 (…
roots	QTL_r_BORN_5.2	DCARv2_Chr5_41039603	DCARv2_Chr5	40539603	41539603	AT2G32590.1	41524428	41531151	ID=AT2G32590.1.TAIR10_R0	tie=0.8333	tpc=0.999	protein_coding	0	0	LOCATED IN: chloroplast; EXPRESSED IN: 17 plant structures; EXPRESSED DURING: 9 growth stages; CONTAINS InterPro DOMAIN/s: Barren (InterPro:IPR008418); Has 467 Blast hits to 447 proteins in 202 species: Archae - 0; Bacteria - 4; Metazoa - 147; Fungi - 168; Plants - 39; Viruses - 1; Other Eukaryotes - 108 (source: NCBI BLink).
roots	QTL_r_BORN_5.2	DCARv2_Chr5_41039603	DCARv2_Chr5	40539603	41539603	AT2G32640.1	41497295	41502886	ID=AT2G32640.1.TAIR10_R0	tie=1	tpc=1	protein_coding	Lycopene beta/epsilon cyclase protein	0	Lycopene beta/epsilon cyclase protein; FUNCTIONS IN: oxidoreductase activity, acting on paired donors, with incorporation or reduction of molecular oxygen; INVOLVED IN: carotenoid biosynthetic process; LOCATED IN: chloroplast; EXPRESSED IN: 20 plant structures; EXPRESSED DURING: 13 growth stages; CONTAINS InterPro DOMAIN/s: Lycopene beta/epsilon cyclase (InterPro:IPR008671); Has 35333 Blast hits …
roots	QTL_r_BORN_5.2	DCARv2_Chr5_41039603	DCARv2_Chr5	40539603	41539603	AT2G32930.1	41416061	41419982	ID=AT2G32930.1.TAIR10_R2	tie=1	tpc=1	protein_coding	zinc finger nuclease 2	Encodes a zinc finger protein.	zinc finger nuclease 2 (ZFN2); CONTAINS InterPro DOMAIN/s: Zinc finger, CCCH-type (InterPro:IPR000571); BEST Arabidopsis thaliana protein match is: Zinc finger C-x8-C-x5-C-x3-H type family protein (TAIR:AT1G04990.1); Has 1502 Blast hits to 1018 proteins in 167 species: Archae - 0; Bacteria - 2; Metazoa - 453; Fungi - 164; Plants - 727; Viruses - 0; Other Eukaryotes - 156 (source: NCBI BLink).
roots	QTL_r_BORN_5.2	DCARv2_Chr5_41039603	DCARv2_Chr5	40539603	41539603	AT2G32990.1	41467264	41470089	ID=AT2G32990.1.TAIR10_R1	tie=1	tpc=1	protein_coding	glycosyl hydrolase 9B8	0	glycosyl hydrolase 9B8 (GH9B8); FUNCTIONS IN: hydrolase activity, hydrolyzing O-glycosyl compounds, catalytic activity; INVOLVED IN: carbohydrate metabolic process; LOCATED IN: endomembrane system; EXPRESSED IN: 17 plant structures; EXPRESSED DURING: 11 growth stages; CONTAINS InterPro DOMAIN/s: Six-hairpin glycosidase (InterPro:IPR012341), Glycoside hydrolase, family 9, active site (InterPro:IPR…
roots	QTL_r_BORN_5.2	DCARv2_Chr5_41039603	DCARv2_Chr5	40539603	41539603	AT2G33030.1	41074430	41075146	ID=AT2G33030.1.TAIR10_R4	tie=NA	tpc=0.5453	protein_coding	receptor like protein 25	0	receptor like protein 25 (RLP25); CONTAINS InterPro DOMAIN/s: Leucine-rich repeat (InterPro:IPR001611); BEST Arabidopsis thaliana protein match is: receptor like protein 20 (TAIR:AT2G25440.1); Has 65632 Blast hits to 12596 proteins in 534 species: Archae - 7; Bacteria - 649; Metazoa - 578; Fungi - 90; Plants - 61765; Viruses - 0; Other Eukaryotes - 2543 (source: NCBI BLink).
roots	QTL_r_BORN_5.2	DCARv2_Chr5_41039603	DCARv2_Chr5	40539603	41539603	AT2G41080.1	41033215	41035194	ID=AT2G41080.1.TAIR10_R0	tie=NA	tpc=1	protein_coding	Tetratricopeptide repeat (TPR)-like superfamily protein	0	Tetratricopeptide repeat (TPR)-like superfamily protein; CONTAINS InterPro DOMAIN/s: Pentatricopeptide repeat (InterPro:IPR002885); BEST Arabidopsis thaliana protein match is: Pentatricopeptide repeat (PPR) superfamily protein (TAIR:AT4G13650.1); Has 35775 Blast hits to 12998 proteins in 218 species: Archae - 0; Bacteria - 5; Metazoa - 12; Fungi - 37; Plants - 35395; Viruses - 0; Other Eukaryotes…
roots	QTL_r_BORN_5.2	DCARv2_Chr5_41039603	DCARv2_Chr5	40539603	41539603	AT2G42990.1	41401540	41403362	ID=AT2G42990.1.TAIR10_R0	tie=1	tpc=1	protein_coding	GDSL-like Lipase/Acylhydrolase superfamily protein	0	GDSL-like Lipase/Acylhydrolase superfamily protein; FUNCTIONS IN: hydrolase activity, acting on ester bonds, carboxylesterase activity; INVOLVED IN: lipid metabolic process; LOCATED IN: endomembrane system; EXPRESSED IN: 13 plant structures; EXPRESSED DURING: 7 growth stages; CONTAINS InterPro DOMAIN/s: Lipase, GDSL (InterPro:IPR001087); BEST Arabidopsis thaliana protein match is: GDSL-like Lipas…
roots	QTL_r_BORN_5.2	DCARv2_Chr5_41039603	DCARv2_Chr5	40539603	41539603	AT3G03456.1	41092304	41092423	ID=AT3G03456.1.TAIR10_R0	tie=NA	tpc=0	protein_coding	0	0	unknown protein; LOCATED IN: endomembrane system; Has 30201 Blast hits to 17322 proteins in 780 species: Archae - 12; Bacteria - 1396; Metazoa - 17338; Fungi - 3422; Plants - 5037; Viruses - 0; Other Eukaryotes - 2996 (source: NCBI BLink).
roots	QTL_r_BORN_5.2	DCARv2_Chr5_41039603	DCARv2_Chr5	40539603	41539603	AT3G05360.1	41045834	41048543	ID=AT3G05360.1.TAIR10_R0	tie=0	tpc=0.8976	protein_coding	receptor like protein 30	0	receptor like protein 30 (RLP30); FUNCTIONS IN: kinase activity; INVOLVED IN: defense response signaling pathway, resistance gene-independent, signal transduction, response to cyclopentenone, defense response; LOCATED IN: endomembrane system; EXPRESSED IN: 9 plant structures; EXPRESSED DURING: 4 anthesis, petal differentiation and expansion stage, E expanded cotyledon stage; CONTAINS InterPro DOM…
roots	QTL_r_BORN_5.2	DCARv2_Chr5_41039603	DCARv2_Chr5	40539603	41539603	AT3G07040.1	40921822	40924557	ID=AT3G07040.1.TAIR10_R0	tie=NA	tpc=1	protein_coding	NB-ARC domain-containing disease resistance protein	Contains an N-terminal tripartite nucleotide binding site and a C-terminal tandem array of leucine-rich repeats. Confers resistance to Pseudomonas syringae strains that carry the avirulence genes avrB and avrRpm1.	RESISTANCE TO P. SYRINGAE PV MACULICOLA 1 (RPM1); FUNCTIONS IN: protein binding, nucleotide binding; INVOLVED IN: defense response, plant-type hypersensitive response; LOCATED IN: plasma membrane; EXPRESSED IN: 20 plant structures; EXPRESSED DURING: 13 growth stages; CONTAINS InterPro DOMAIN/s: NB-ARC (InterPro:IPR002182), Leucine-rich repeat (InterPro:IPR001611), Disease resistance protein (Inte…
roots	QTL_r_BORN_5.2	DCARv2_Chr5_41039603	DCARv2_Chr5	40539603	41539603	AT3G07600.1	40827592	40828298	ID=AT3G07600.1.TAIR10_R2	tie=1	tpc=1	protein_coding	Heavy metal transport/detoxification superfamily protein	0	Heavy metal transport/detoxification superfamily protein ; FUNCTIONS IN: metal ion binding; INVOLVED IN: metal ion transport; LOCATED IN: cellular_component unknown; EXPRESSED IN: 6 plant structures; EXPRESSED DURING: LP.06 six leaves visible, LP.04 four leaves visible, 4 anthesis; CONTAINS InterPro DOMAIN/s: Heavy metal transport/detoxification protein (InterPro:IPR006121); BEST Arabidopsis thal…
roots	QTL_r_BORN_5.2	DCARv2_Chr5_41039603	DCARv2_Chr5	40539603	41539603	AT3G07640.1	40851141	40854413	ID=AT3G07640.1.TAIR10_R0	tie=1	tpc=1	protein_coding	0	0	unknown protein; Has 27 Blast hits to 27 proteins in 10 species: Archae - 0; Bacteria - 0; Metazoa - 0; Fungi - 0; Plants - 27; Viruses - 0; Other Eukaryotes - 0 (source: NCBI BLink).
roots	QTL_r_BORN_5.2	DCARv2_Chr5_41039603	DCARv2_Chr5	40539603	41539603	AT3G07650.1	40868178	40871151	ID=AT3G07650.1.TAIR10_R2	tie=1	tpc=1	protein_coding	CONSTANS-like 9	This gene belongs to the CO (CONSTANS) gene family. This gene family is divided in three subgroups: groups III, to which COL9 belongs, is characterised by one B-box (supposed to regulate protein-protein interactions) and a second diverged zinc finger. COL9 downregulates expression of CO (CONSTANS) as well as FT and SOC1 which are known regulatory targets of CO.	CONSTANS-like 9 (COL9); CONTAINS InterPro DOMAIN/s: CCT domain (InterPro:IPR010402), Zinc finger, B-box (InterPro:IPR000315); BEST Arabidopsis thaliana protein match is: B-box type zinc finger protein with CCT domain (TAIR:AT5G48250.1); Has 3101 Blast hits to 2272 proteins in 128 species: Archae - 0; Bacteria - 0; Metazoa - 2; Fungi - 2; Plants - 3022; Viruses - 0; Other Eukaryotes - 75 (source: …
roots	QTL_r_BORN_5.2	DCARv2_Chr5_41039603	DCARv2_Chr5	40539603	41539603	AT3G07670.1	40894325	40899624	ID=AT3G07670.1.TAIR10_R0	tie=1	tpc=1	protein_coding	Rubisco methyltransferase family protein	0	Rubisco methyltransferase family protein; FUNCTIONS IN: [ribulose-bisphosphate carboxylase]-lysine N-methyltransferase activity; INVOLVED IN: biological_process unknown; LOCATED IN: chloroplast; EXPRESSED IN: 22 plant structures; EXPRESSED DURING: 13 growth stages; CONTAINS InterPro DOMAIN/s: Rubisco methyltransferase (InterPro:IPR011192), SET domain (InterPro:IPR001214), Rubisco LSMT substrate-b…
roots	QTL_r_BORN_5.2	DCARv2_Chr5_41039603	DCARv2_Chr5	40539603	41539603	AT3G07680.1	40911878	40914018	ID=AT3G07680.1.TAIR10_R0	tie=1	tpc=1	protein_coding	emp24/gp25L/p24 family/GOLD family protein	0	emp24/gp25L/p24 family/GOLD family protein; FUNCTIONS IN: protein transmembrane transporter activity; INVOLVED IN: intracellular protein transport, transport; LOCATED IN: endomembrane system, integral to membrane, membrane; EXPRESSED IN: 23 plant structures; EXPRESSED DURING: 15 growth stages; CONTAINS InterPro DOMAIN/s: GOLD (InterPro:IPR009038), emp24/gp25L/p24 (InterPro:IPR000348); BEST Arabid…
roots	QTL_r_BORN_5.2	DCARv2_Chr5_41039603	DCARv2_Chr5	40539603	41539603	AT3G07750.1	41023593	41026604	ID=AT3G07750.1.TAIR10_R0	tie=1	tpc=1	protein_coding	3'-5'-exoribonuclease family protein	0	3'-5'-exoribonuclease family protein; FUNCTIONS IN: 3'-5'-exoribonuclease activity, RNA binding; INVOLVED IN: RNA processing; LOCATED IN: cellular_component unknown; EXPRESSED IN: 21 plant structures; EXPRESSED DURING: 13 growth stages; CONTAINS InterPro DOMAIN/s: Exoribonuclease, phosphorolytic domain 2 (InterPro:IPR015847), Exoribonuclease, phosphorolytic domain 1 (InterPro:IPR001247), Ribosoma…
roots	QTL_r_BORN_5.2	DCARv2_Chr5_41039603	DCARv2_Chr5	40539603	41539603	AT3G07760.1	41171398	41173873	ID=AT3G07760.1.TAIR10_R0	tie=1	tpc=1	protein_coding	Sterile alpha motif (SAM) domain-containing protein	0	Sterile alpha motif (SAM) domain-containing protein; CONTAINS InterPro DOMAIN/s: Sterile alpha motif (InterPro:IPR001660), Sterile alpha motif homology (InterPro:IPR010993), Sterile alpha motif, type 2 (InterPro:IPR011510); Has 60 Blast hits to 60 proteins in 24 species: Archae - 0; Bacteria - 0; Metazoa - 5; Fungi - 6; Plants - 44; Viruses - 0; Other Eukaryotes - 5 (source: NCBI BLink).
roots	QTL_r_BORN_5.2	DCARv2_Chr5_41039603	DCARv2_Chr5	40539603	41539603	AT3G07790.1	41197724	41199250	ID=AT3G07790.1.TAIR10_R0	tie=NA	tpc=1	protein_coding	DGCR14-related	0	DGCR14-related; FUNCTIONS IN: molecular_function unknown; INVOLVED IN: biological_process unknown; LOCATED IN: chloroplast; EXPRESSED IN: 25 plant structures; EXPRESSED DURING: 15 growth stages; CONTAINS InterPro DOMAIN/s: Nuclear protein DGCR14 (InterPro:IPR019148); Has 334 Blast hits to 326 proteins in 146 species: Archae - 0; Bacteria - 0; Metazoa - 141; Fungi - 84; Plants - 40; Viruses - 21; …
roots	QTL_r_BORN_5.2	DCARv2_Chr5_41039603	DCARv2_Chr5	40539603	41539603	AT3G07870.1	41131153	41132394	ID=AT3G07870.1.TAIR10_R0	tie=NA	tpc=1	protein_coding	F-box and associated interaction domains-containing protein	0	F-box and associated interaction domains-containing protein; CONTAINS InterPro DOMAIN/s: F-box domain, cyclin-like (InterPro:IPR001810), F-box domain, Skp2-like (InterPro:IPR022364), F-box associated domain, type 3 (InterPro:IPR013187), F-box associated interaction domain (InterPro:IPR017451); BEST Arabidopsis thaliana protein match is: F-box and associated interaction domains-containing protein …
roots	QTL_r_BORN_5.2	DCARv2_Chr5_41039603	DCARv2_Chr5	40539603	41539603	AT3G07870.1	41132824	41134065	ID=AT3G07870.1.TAIR10_R1	tie=NA	tpc=1	protein_coding	F-box and associated interaction domains-containing protein	0	F-box and associated interaction domains-containing protein; CONTAINS InterPro DOMAIN/s: F-box domain, cyclin-like (InterPro:IPR001810), F-box domain, Skp2-like (InterPro:IPR022364), F-box associated domain, type 3 (InterPro:IPR013187), F-box associated interaction domain (InterPro:IPR017451); BEST Arabidopsis thaliana protein match is: F-box and associated interaction domains-containing protein …
roots	QTL_r_BORN_5.2	DCARv2_Chr5_41039603	DCARv2_Chr5	40539603	41539603	AT3G07890.1	41286572	41290244	ID=AT3G07890.1.TAIR10_R0	tie=1	tpc=1	protein_coding	Ypt/Rab-GAP domain of gyp1p superfamily protein	0	Ypt/Rab-GAP domain of gyp1p superfamily protein; FUNCTIONS IN: RAB GTPase activator activity; INVOLVED IN: regulation of Rab GTPase activity; LOCATED IN: intracellular; EXPRESSED IN: 24 plant structures; EXPRESSED DURING: 15 growth stages; CONTAINS InterPro DOMAIN/s: RabGAP/TBC (InterPro:IPR000195); BEST Arabidopsis thaliana protein match is: Ypt/Rab-GAP domain of gyp1p superfamily protein (TAIR:…
roots	QTL_r_BORN_5.2	DCARv2_Chr5_41039603	DCARv2_Chr5	40539603	41539603	AT3G13130.1	40993172	40993846	ID=AT3G13130.1.TAIR10_R0	tie=NA	tpc=1	protein_coding	0	0	unknown protein; FUNCTIONS IN: molecular_function unknown; INVOLVED IN: biological_process unknown; LOCATED IN: endomembrane system; EXPRESSED IN: male gametophyte; Has 140 Blast hits to 132 proteins in 41 species: Archae - 2; Bacteria - 4; Metazoa - 29; Fungi - 20; Plants - 51; Viruses - 0; Other Eukaryotes - 34 (source: NCBI BLink).
roots	QTL_r_BORN_5.2	DCARv2_Chr5_41039603	DCARv2_Chr5	40539603	41539603	AT3G13224.1	40878288	40879984	ID=AT3G13224.1.TAIR10_R1	tie=1	tpc=1	protein_coding	RNA-binding (RRM/RBD/RNP motifs) family protein	0	RNA-binding (RRM/RBD/RNP motifs) family protein; FUNCTIONS IN: RNA binding, nucleotide binding, nucleic acid binding; INVOLVED IN: biological_process unknown; LOCATED IN: cellular_component unknown; EXPRESSED IN: cultured cell; CONTAINS InterPro DOMAIN/s: RNA recognition motif, RNP-1 (InterPro:IPR000504), Nucleotide-binding, alpha-beta plait (InterPro:IPR012677); BEST Arabidopsis thaliana protein…
roots	QTL_r_BORN_5.2	DCARv2_Chr5_41039603	DCARv2_Chr5	40539603	41539603	AT3G13224.2	40878288	40881372	ID=AT3G13224.2.TAIR10_R1	tie=1	tpc=1	protein_coding	RNA-binding (RRM/RBD/RNP motifs) family protein	0	RNA-binding (RRM/RBD/RNP motifs) family protein; FUNCTIONS IN: RNA binding, nucleotide binding, nucleic acid binding; INVOLVED IN: biological_process unknown; LOCATED IN: cellular_component unknown; EXPRESSED IN: cultured cell; CONTAINS InterPro DOMAIN/s: RNA recognition motif, RNP-1 (InterPro:IPR000504), Nucleotide-binding, alpha-beta plait (InterPro:IPR012677); BEST Arabidopsis thaliana protein…
roots	QTL_r_BORN_5.2	DCARv2_Chr5_41039603	DCARv2_Chr5	40539603	41539603	AT3G13227.1	40875014	40875307	ID=AT3G13227.1.TAIR10_R0	tie=NA	tpc=1	protein_coding	serine-rich protein-related	0	serine-rich protein-related; BEST Arabidopsis thaliana protein match is: serine-rich protein-related (TAIR:AT5G55980.1); Has 173 Blast hits to 173 proteins in 18 species: Archae - 0; Bacteria - 0; Metazoa - 0; Fungi - 0; Plants - 173; Viruses - 0; Other Eukaryotes - 0 (source: NCBI BLink).
roots	QTL_r_BORN_5.2	DCARv2_Chr5_41039603	DCARv2_Chr5	40539603	41539603	AT3G14395.1	40755733	40755915	ID=AT3G14395.1.TAIR10_R0	tie=NA	tpc=1	protein_coding	0	0	unknown protein; Has 4 Blast hits to 4 proteins in 2 species: Archae - 0; Bacteria - 0; Metazoa - 0; Fungi - 0; Plants - 4; Viruses - 0; Other Eukaryotes - 0 (source: NCBI BLink).
roots	QTL_r_BORN_5.2	DCARv2_Chr5_41039603	DCARv2_Chr5	40539603	41539603	AT3G14410.1	40730353	40733678	ID=AT3G14410.1.TAIR10_R1	tie=1	tpc=1	protein_coding	Nucleotide/sugar transporter family protein	0	Nucleotide/sugar transporter family protein; FUNCTIONS IN: organic anion transmembrane transporter activity; LOCATED IN: cytosolic ribosome; EXPRESSED IN: 23 plant structures; EXPRESSED DURING: 13 growth stages; CONTAINS InterPro DOMAIN/s: Protein of unknown function DUF250 (InterPro:IPR004853); BEST Arabidopsis thaliana protein match is: nodulin MtN21 /EamA-like transporter family protein (TAIR:…
roots	QTL_r_BORN_5.2	DCARv2_Chr5_41039603	DCARv2_Chr5	40539603	41539603	AT3G14420.1	40720979	40724991	ID=AT3G14420.1.TAIR10_R1	tie=1	tpc=1	protein_coding	Aldolase-type TIM barrel family protein	0	Aldolase-type TIM barrel family protein; FUNCTIONS IN: glycolate oxidase activity; INVOLVED IN: oxidation reduction, metabolic process; LOCATED IN: in 7 components; EXPRESSED IN: cotyledon, fruit, guard cell, juvenile leaf, leaf; EXPRESSED DURING: seedling growth; CONTAINS InterPro DOMAIN/s: Aldolase-type TIM barrel (InterPro:IPR013785), FMN-dependent alpha-hydroxy acid dehydrogenase, active site…
roots	QTL_r_BORN_5.2	DCARv2_Chr5_41039603	DCARv2_Chr5	40539603	41539603	AT3G14420.4	40720979	40724934	ID=AT3G14420.4.TAIR10_R0	tie=1	tpc=1	protein_coding	Aldolase-type TIM barrel family protein	0	Aldolase-type TIM barrel family protein; FUNCTIONS IN: glycolate oxidase activity; INVOLVED IN: oxidation reduction, metabolic process; LOCATED IN: cytosolic ribosome, apoplast, chloroplast, peroxisome, membrane; EXPRESSED IN: cotyledon, fruit, guard cell, leaf; EXPRESSED DURING: seedling growth; CONTAINS InterPro DOMAIN/s: Aldolase-type TIM barrel (InterPro:IPR013785), FMN-dependent alpha-hydrox…
roots	QTL_r_BORN_5.2	DCARv2_Chr5_41039603	DCARv2_Chr5	40539603	41539603	AT3G14420.6	40720979	40724708	ID=AT3G14420.6.TAIR10_R1	tie=1	tpc=1	protein_coding	Aldolase-type TIM barrel family protein	0	Aldolase-type TIM barrel family protein; FUNCTIONS IN: glycolate oxidase activity; INVOLVED IN: oxidation reduction, metabolic process; LOCATED IN: apoplast, chloroplast, peroxisome, membrane; EXPRESSED IN: cotyledon, guard cell, leaf; EXPRESSED DURING: seedling growth; CONTAINS InterPro DOMAIN/s: Aldolase-type TIM barrel (InterPro:IPR013785), FMN-dependent alpha-hydroxy acid dehydrogenase, activ…
roots	QTL_r_BORN_5.2	DCARv2_Chr5_41039603	DCARv2_Chr5	40539603	41539603	AT3G14440.1	40713674	40715395	ID=AT3G14440.1.TAIR10_R2	tie=NA	tpc=1	protein_coding	nine-cis-epoxycarotenoid dioxygenase 3	Encodes 9-<i>cis</i>-epoxycarotenoid dioxygenase, a key enzyme in the biosynthesis of abscisic acid. Regulated in response to drought and salinity. Expressed in roots, flowers and seeds. Localized to the chloroplast stroma and thylakoid membrane.	nine-cis-epoxycarotenoid dioxygenase 3 (NCED3); CONTAINS InterPro DOMAIN/s: Carotenoid oxygenase (InterPro:IPR004294); BEST Arabidopsis thaliana protein match is: nine-cis-epoxycarotenoid dioxygenase 9 (TAIR:AT1G78390.1); Has 2945 Blast hits to 2901 proteins in 493 species: Archae - 16; Bacteria - 796; Metazoa - 281; Fungi - 204; Plants - 893; Viruses - 0; Other Eukaryotes - 755 (source: NCBI BLi…
roots	QTL_r_BORN_5.2	DCARv2_Chr5_41039603	DCARv2_Chr5	40539603	41539603	AT3G14450.1	40688887	40693350	ID=AT3G14450.1.TAIR10_R1	tie=1	tpc=1	protein_coding	CTC-interacting domain 9	RNA-binding protein, putative, contains Pfam profile: PF00076 RNA recognition motif. (a.k.a. RRM, RBD, or RNP domain) (2 copies). Contains PAM PABC binding domain.	CTC-interacting domain 9 (CID9); FUNCTIONS IN: RNA binding, nucleotide binding, nucleic acid binding; INVOLVED IN: biological_process unknown; LOCATED IN: cellular_component unknown; EXPRESSED IN: 7 plant structures; EXPRESSED DURING: LP.04 four leaves visible, 4 anthesis, petal differentiation and expansion stage; CONTAINS InterPro DOMAIN/s: RNA recognition motif, RNP-1 (InterPro:IPR000504), Nuc…
roots	QTL_r_BORN_5.2	DCARv2_Chr5_41039603	DCARv2_Chr5	40539603	41539603	AT3G14740.1	40591468	40592581	ID=AT3G14740.1.TAIR10_R0	tie=1	tpc=1	protein_coding	RING/FYVE/PHD zinc finger superfamily protein	0	RING/FYVE/PHD zinc finger superfamily protein; FUNCTIONS IN: zinc ion binding; EXPRESSED IN: 21 plant structures; EXPRESSED DURING: 13 growth stages; CONTAINS InterPro DOMAIN/s: Zinc finger, PHD-type (InterPro:IPR001965), Zinc finger, FYVE/PHD-type (InterPro:IPR011011), Zinc finger, PHD-finger (InterPro:IPR019787); BEST Arabidopsis thaliana protein match is: homologue of trithorax (TAIR:AT2G31650…
roots	QTL_r_BORN_5.2	DCARv2_Chr5_41039603	DCARv2_Chr5	40539603	41539603	AT3G14740.2	40591468	40592581	ID=AT3G14740.2.TAIR10_R0	tie=1	tpc=1	protein_coding	RING/FYVE/PHD zinc finger superfamily protein	0	RING/FYVE/PHD zinc finger superfamily protein; FUNCTIONS IN: zinc ion binding; EXPRESSED IN: 21 plant structures; EXPRESSED DURING: 13 growth stages; CONTAINS InterPro DOMAIN/s: Zinc finger, PHD-type (InterPro:IPR001965), Zinc finger, FYVE/PHD-type (InterPro:IPR011011), Zinc finger, PHD-finger (InterPro:IPR019787); BEST Arabidopsis thaliana protein match is: homologue of trithorax (TAIR:AT2G31650…
roots	QTL_r_BORN_5.2	DCARv2_Chr5_41039603	DCARv2_Chr5	40539603	41539603	AT3G14750.1	40578598	40580991	ID=AT3G14750.1.TAIR10_R0	tie=1	tpc=1	protein_coding	0	0	unknown protein; BEST Arabidopsis thaliana protein match is: unknown protein (TAIR:AT1G67170.1); Has 4036 Blast hits to 3091 proteins in 519 species: Archae - 61; Bacteria - 669; Metazoa - 1503; Fungi - 255; Plants - 421; Viruses - 4; Other Eukaryotes - 1123 (source: NCBI BLink).
roots	QTL_r_BORN_5.2	DCARv2_Chr5_41039603	DCARv2_Chr5	40539603	41539603	AT3G14760.1	40574945	40575584	ID=AT3G14760.1.TAIR10_R0	tie=1	tpc=1	protein_coding	0	0	unknown protein; FUNCTIONS IN: molecular_function unknown; INVOLVED IN: biological_process unknown; LOCATED IN: endomembrane system; EXPRESSED IN: 6 plant structures; EXPRESSED DURING: LP.04 four leaves visible, LP.02 two leaves visible; Has 63 Blast hits to 63 proteins in 13 species: Archae - 0; Bacteria - 0; Metazoa - 0; Fungi - 0; Plants - 63; Viruses - 0; Other Eukaryotes - 0 (source: NCBI BL…
roots	QTL_r_BORN_5.2	DCARv2_Chr5_41039603	DCARv2_Chr5	40539603	41539603	AT3G14770.1	40572339	40574123	ID=AT3G14770.1.TAIR10_R0	tie=1	tpc=1	protein_coding	Nodulin MtN3 family protein	0	Nodulin MtN3 family protein; FUNCTIONS IN: molecular_function unknown; INVOLVED IN: biological_process unknown; LOCATED IN: endomembrane system, integral to membrane, membrane; EXPRESSED IN: 22 plant structures; EXPRESSED DURING: 13 growth stages; CONTAINS InterPro DOMAIN/s: MtN3/saliva-related transmembrane protein, conserved region (InterPro:IPR018169), RAG1-activating protein 1 homologue (Inte…
roots	QTL_r_BORN_5.2	DCARv2_Chr5_41039603	DCARv2_Chr5	40539603	41539603	AT3G21650.1	41487863	41493831	ID=AT3G21650.1.TAIR10_R0	tie=1	tpc=1	protein_coding	Protein phosphatase 2A regulatory B subunit family protein	Encodes protein phosphatase 2A (PP2A) B'zeta subunit. Targeted to mitochondria.	Protein phosphatase 2A regulatory B subunit family protein; FUNCTIONS IN: protein phosphatase type 2A regulator activity; INVOLVED IN: signal transduction; LOCATED IN: mitochondrion, protein phosphatase type 2A complex; EXPRESSED IN: 22 plant structures; EXPRESSED DURING: 14 growth stages; CONTAINS InterPro DOMAIN/s: Protein phosphatase 2A, regulatory B subunit, B56 (InterPro:IPR002554); BEST Ara…
roots	QTL_r_BORN_5.2	DCARv2_Chr5_41039603	DCARv2_Chr5	40539603	41539603	AT3G21670.1	41471778	41474210	ID=AT3G21670.1.TAIR10_R1	tie=0.75	tpc=1	protein_coding	Major facilitator superfamily protein	0	Major facilitator superfamily protein; FUNCTIONS IN: transporter activity; INVOLVED IN: oligopeptide transport; LOCATED IN: membrane; EXPRESSED IN: 21 plant structures; EXPRESSED DURING: 13 growth stages; CONTAINS InterPro DOMAIN/s: Oligopeptide transporter (InterPro:IPR000109), Major facilitator superfamily, general substrate transporter (InterPro:IPR016196); BEST Arabidopsis thaliana protein ma…
roots	QTL_r_BORN_5.2	DCARv2_Chr5_41039603	DCARv2_Chr5	40539603	41539603	AT4G02650.1	41456954	41459410	ID=AT4G02650.1.TAIR10_R4	tie=0	tpc=1	protein_coding	ENTH/ANTH/VHS superfamily protein	0	ENTH/ANTH/VHS superfamily protein; FUNCTIONS IN: phospholipid binding, clathrin binding, binding, phosphatidylinositol binding; INVOLVED IN: clathrin coat assembly; LOCATED IN: clathrin coat; EXPRESSED IN: male gametophyte, pollen tube; EXPRESSED DURING: L mature pollen stage, M germinated pollen stage; CONTAINS InterPro DOMAIN/s: Epsin-like, N-terminal (InterPro:IPR013809), ANTH (InterPro:IPR011…
roots	QTL_r_BORN_5.2	DCARv2_Chr5_41039603	DCARv2_Chr5	40539603	41539603	AT4G10540.1	40809560	40815405	ID=AT4G10540.1.TAIR10_R1	tie=0.8	tpc=0.9991	protein_coding	Subtilase family protein	0	Subtilase family protein; FUNCTIONS IN: identical protein binding, serine-type endopeptidase activity; INVOLVED IN: proteolysis, negative regulation of catalytic activity; LOCATED IN: endomembrane system; CONTAINS InterPro DOMAIN/s: Protease-associated PA (InterPro:IPR003137), Proteinase inhibitor, propeptide (InterPro:IPR009020), Peptidase S8/S53, subtilisin/kexin/sedolisin (InterPro:IPR000209),…
roots	QTL_r_BORN_5.2	DCARv2_Chr5_41039603	DCARv2_Chr5	40539603	41539603	AT4G10610.2	40689079	40693350	ID=AT4G10610.2.TAIR10_R4	tie=1	tpc=1	protein_coding	CTC-interacting domain 12	RNA-binding protein, putative. Member of a family of proteins having an PABC binding domain (PAM motif).	RNA-BINDING PROTEIN 37 (RBP37); CONTAINS InterPro DOMAIN/s: RNA recognition motif, RNP-1 (InterPro:IPR000504), Nucleotide-binding, alpha-beta plait (InterPro:IPR012677), Ataxin-2, C-terminal (InterPro:IPR009818); BEST Arabidopsis thaliana protein match is: CTC-interacting domain 11 (TAIR:AT1G32790.2); Has 35333 Blast hits to 34131 proteins in 2444 species: Archae - 798; Bacteria - 22429; Metazoa …
roots	QTL_r_BORN_5.2	DCARv2_Chr5_41039603	DCARv2_Chr5	40539603	41539603	AT4G12730.1	40935644	40936879	ID=AT4G12730.1.TAIR10_R0	tie=NA	tpc=1	protein_coding	FASCICLIN-like arabinogalactan 2	AF333971 Arabidopsis thaliana fasciclin-like arabinogalactan-protein 2 (Fla2) mRNA, complete cds	FASCICLIN-like arabinogalactan 2 (FLA2); INVOLVED IN: response to cyclopentenone; LOCATED IN: anchored to plasma membrane, plasma membrane, anchored to membrane, membrane; EXPRESSED IN: 25 plant structures; EXPRESSED DURING: 13 growth stages; CONTAINS InterPro DOMAIN/s: FAS1 domain (InterPro:IPR000782); BEST Arabidopsis thaliana protein match is: FASCICLIN-like arabinogalactan 1 (TAIR:AT5G55730.2…
roots	QTL_r_BORN_5.2	DCARv2_Chr5_41039603	DCARv2_Chr5	40539603	41539603	AT4G13810.1	41104317	41112751	ID=AT4G13810.1.TAIR10_R7	tie=0	tpc=0	protein_coding	receptor like protein 47	0	receptor like protein 47 (RLP47); CONTAINS InterPro DOMAIN/s: Leucine-rich repeat-containing N-terminal domain, type 2 (InterPro:IPR013210), Leucine-rich repeat (InterPro:IPR001611); BEST Arabidopsis thaliana protein match is: receptor like protein 50 (TAIR:AT4G13920.1); Has 94456 Blast hits to 27387 proteins in 1128 species: Archae - 39; Bacteria - 7351; Metazoa - 18966; Fungi - 1097; Plants - 5…
roots	QTL_r_BORN_5.2	DCARv2_Chr5_41039603	DCARv2_Chr5	40539603	41539603	AT4G14540.1	40963964	40964548	ID=AT4G14540.1.TAIR10_R0	tie=NA	tpc=1	protein_coding	nuclear factor Y, subunit B3	0	nuclear factor Y, subunit B3 (NF-YB3); FUNCTIONS IN: sequence-specific DNA binding transcription factor activity; INVOLVED IN: regulation of transcription, DNA-dependent; LOCATED IN: nucleus, intracellular; EXPRESSED IN: 21 plant structures; EXPRESSED DURING: 13 growth stages; CONTAINS InterPro DOMAIN/s: Transcription factor, CBFA/NFYB, DNA topoisomerase (InterPro:IPR003957), Transcription factor…
roots	QTL_r_BORN_5.2	DCARv2_Chr5_41039603	DCARv2_Chr5	40539603	41539603	AT4G18360.2	40721484	40724991	ID=AT4G18360.2.TAIR10_R0	tie=1	tpc=1	protein_coding	Aldolase-type TIM barrel family protein	0	Aldolase-type TIM barrel family protein; FUNCTIONS IN: glycolate oxidase activity, oxidoreductase activity, FMN binding, catalytic activity; INVOLVED IN: oxidation reduction, metabolic process; LOCATED IN: peroxisome; EXPRESSED IN: 12 plant structures; EXPRESSED DURING: 4 anthesis, F mature embryo stage, petal differentiation and expansion stage, E expanded cotyledon stage, D bilateral stage; CON…
roots	QTL_r_BORN_5.2	DCARv2_Chr5_41039603	DCARv2_Chr5	40539603	41539603	AT4G26680.1	41028107	41029693	ID=AT4G26680.1.TAIR10_R0	tie=NA	tpc=1	protein_coding	Tetratricopeptide repeat (TPR)-like superfamily protein	0	Tetratricopeptide repeat (TPR)-like superfamily protein; FUNCTIONS IN: molecular_function unknown; INVOLVED IN: biological_process unknown; LOCATED IN: mitochondrion; EXPRESSED IN: seed; EXPRESSED DURING: E expanded cotyledon stage; CONTAINS InterPro DOMAIN/s: Pentatricopeptide repeat (InterPro:IPR002885); BEST Arabidopsis thaliana protein match is: Pentatricopeptide repeat (PPR-like) superfamily…
roots	QTL_r_BORN_5.2	DCARv2_Chr5_41039603	DCARv2_Chr5	40539603	41539603	AT4G26700.3	41257828	41261729	ID=AT4G26700.3.TAIR10_R4	tie=1	tpc=1	protein_coding	fimbrin 1	fimbrin-like protein	fimbrin 1 (FIM1); FUNCTIONS IN: actin binding; INVOLVED IN: biological_process unknown; LOCATED IN: cellular_component unknown; EXPRESSED IN: 23 plant structures; EXPRESSED DURING: 13 growth stages; CONTAINS InterPro DOMAIN/s: Actinin-type, actin-binding, conserved site (InterPro:IPR001589), Calponin-homology (InterPro:IPR016146), Calponin-like actin-binding (InterPro:IPR001715); BEST Arabidopsis…
roots	QTL_r_BORN_5.2	DCARv2_Chr5_41039603	DCARv2_Chr5	40539603	41539603	AT4G26790.1	41401561	41403362	ID=AT4G26790.1.TAIR10_R3	tie=1	tpc=1	protein_coding	GDSL-like Lipase/Acylhydrolase superfamily protein	0	GDSL-like Lipase/Acylhydrolase superfamily protein; FUNCTIONS IN: hydrolase activity, acting on ester bonds, carboxylesterase activity; INVOLVED IN: lipid metabolic process; LOCATED IN: endomembrane system; EXPRESSED IN: 18 plant structures; EXPRESSED DURING: 9 growth stages; CONTAINS InterPro DOMAIN/s: Lipase, GDSL (InterPro:IPR001087); BEST Arabidopsis thaliana protein match is: GDSL-like Lipas…
roots	QTL_r_BORN_5.2	DCARv2_Chr5_41039603	DCARv2_Chr5	40539603	41539603	AT4G29360.2	41460566	41462056	ID=AT4G29360.2.TAIR10_R5	tie=1	tpc=1	protein_coding	O-Glycosyl hydrolases family 17 protein	0	O-Glycosyl hydrolases family 17 protein; FUNCTIONS IN: cation binding, hydrolase activity, hydrolyzing O-glycosyl compounds, catalytic activity; INVOLVED IN: carbohydrate metabolic process; LOCATED IN: anchored to plasma membrane, anchored to membrane; EXPRESSED IN: 19 plant structures; EXPRESSED DURING: 11 growth stages; CONTAINS InterPro DOMAIN/s: X8 (InterPro:IPR012946), Glycoside hydrolase, c…
roots	QTL_r_BORN_5.2	DCARv2_Chr5_41039603	DCARv2_Chr5	40539603	41539603	AT4G37980.2	40540919	40542319	ID=AT4G37980.2.TAIR10_R5	tie=1	tpc=1	protein_coding	elicitor-activated gene 3-1	0	elicitor-activated gene 3-1 (ELI3-1); FUNCTIONS IN: oxidoreductase activity, zinc ion binding; INVOLVED IN: response to bacterium, plant-type hypersensitive response; EXPRESSED IN: 20 plant structures; EXPRESSED DURING: 13 growth stages; CONTAINS InterPro DOMAIN/s: GroES-like (InterPro:IPR011032), Alcohol dehydrogenase GroES-like (InterPro:IPR013154), Alcohol dehydrogenase, zinc-containing, conse…
roots	QTL_r_BORN_5.2	DCARv2_Chr5_41039603	DCARv2_Chr5	40539603	41539603	AT4G37990.1	40540636	40542319	ID=AT4G37990.1.TAIR10_R3	tie=1	tpc=1	protein_coding	elicitor-activated gene 3-2	Encodes an aromatic alcohol:NADP+ oxidoreductase whose mRNA levels are increased in response to treatment with a variety of phytopathogenic bacteria. Though similar to mannitol dehydrogenases, this enzyme does not have mannitol dehydrogenase activity.	elicitor-activated gene 3-2 (ELI3-2); CONTAINS InterPro DOMAIN/s: GroES-like (InterPro:IPR011032), Alcohol dehydrogenase GroES-like (InterPro:IPR013154), Alcohol dehydrogenase, zinc-containing, conserved site (InterPro:IPR002328), Alcohol dehydrogenase, C-terminal (InterPro:IPR013149), Alcohol dehydrogenase superfamily, zinc-containing (InterPro:IPR002085); BEST Arabidopsis thaliana protein match…
roots	QTL_r_BORN_5.2	DCARv2_Chr5_41039603	DCARv2_Chr5	40539603	41539603	AT5G14180.1	41412890	41414865	ID=AT5G14180.1.TAIR10_R4	tie=1	tpc=0.9611	protein_coding	Myzus persicae-induced lipase 1	0	Myzus persicae-induced lipase 1 (MPL1); FUNCTIONS IN: catalytic activity; INVOLVED IN: glycerol biosynthetic process, lipid metabolic process; LOCATED IN: endomembrane system; EXPRESSED IN: 7 plant structures; EXPRESSED DURING: L mature pollen stage, M germinated pollen stage, 4 anthesis, petal differentiation and expansion stage; CONTAINS InterPro DOMAIN/s: AB-hydrolase-associated lipase region …
roots	QTL_r_BORN_5.2	DCARv2_Chr5_41039603	DCARv2_Chr5	40539603	41539603	AT5G24910.1	40645994	40648369	ID=AT5G24910.1.TAIR10_R7	tie=1	tpc=1	protein_coding	cytochrome P450, family 714, subfamily A, polypeptide 1	member of CYP714A	cytochrome P450, family 714, subfamily A, polypeptide 1 (CYP714A1); FUNCTIONS IN: electron carrier activity, monooxygenase activity, iron ion binding, oxygen binding, heme binding; INVOLVED IN: oxidation reduction; LOCATED IN: endomembrane system; EXPRESSED IN: 10 plant structures; EXPRESSED DURING: 4 anthesis, F mature embryo stage, petal differentiation and expansion stage, E expanded cotyledon…
roots	QTL_r_BORN_5.2	DCARv2_Chr5_41039603	DCARv2_Chr5	40539603	41539603	AT5G28080.2	41205982	41207158	ID=AT5G28080.2.TAIR10_R8	tie=1	tpc=1	protein_coding	Protein kinase superfamily protein	Encodes a member of the WNK family (9 members in all) of protein kinases, the structural design of which is clearly distinct from those of other known protein kinases, such as receptor-like kinases and mitogen-activated protein kinases.	WNK9; CONTAINS InterPro DOMAIN/s: Protein kinase, catalytic domain (InterPro:IPR000719), Serine/threonine-protein kinase domain (InterPro:IPR002290), Tyrosine-protein kinase, catalytic domain (InterPro:IPR020635), Serine/threonine-protein kinase-like domain (InterPro:IPR017442), Serine/threonine-protein kinase, active site (InterPro:IPR008271), Protein kinase-like domain (InterPro:IPR011009); BES…
roots	QTL_r_BORN_5.2	DCARv2_Chr5_41039603	DCARv2_Chr5	40539603	41539603	AT5G35670.1	41372863	41374986	ID=AT5G35670.1.TAIR10_R0	tie=1	tpc=1	protein_coding	IQ-domain 33	0	IQ-domain 33 (iqd33); CONTAINS InterPro DOMAIN/s: IQ calmodulin-binding region (InterPro:IPR000048); BEST Arabidopsis thaliana protein match is: IQ-domain 3 (TAIR:AT3G52290.1); Has 30201 Blast hits to 17322 proteins in 780 species: Archae - 12; Bacteria - 1396; Metazoa - 17338; Fungi - 3422; Plants - 5037; Viruses - 0; Other Eukaryotes - 2996 (source: NCBI BLink).
roots	QTL_r_BORN_5.2	DCARv2_Chr5_41039603	DCARv2_Chr5	40539603	41539603	AT5G35700.1	41257828	41262028	ID=AT5G35700.1.TAIR10_R4	tie=1	tpc=1	protein_coding	fimbrin-like protein 2	0	fimbrin-like protein 2 (FIM2); FUNCTIONS IN: actin binding; INVOLVED IN: biological_process unknown; LOCATED IN: cellular_component unknown; EXPRESSED IN: 24 plant structures; EXPRESSED DURING: 15 growth stages; CONTAINS InterPro DOMAIN/s: Actinin-type, actin-binding, conserved site (InterPro:IPR001589), Calponin-homology (InterPro:IPR016146), Calponin-like actin-binding (InterPro:IPR001715); BES…
roots	QTL_r_BORN_5.2	DCARv2_Chr5_41039603	DCARv2_Chr5	40539603	41539603	AT5G35750.1	41138045	41147337	ID=AT5G35750.1.TAIR10_R0	tie=0.9091	tpc=1	protein_coding	histidine kinase 2	Encodes histidine kinase AHK2.	histidine kinase 2 (HK2); FUNCTIONS IN: osmosensor activity, cytokinin receptor activity, protein histidine kinase activity; INVOLVED IN: in 8 processes; LOCATED IN: membrane; EXPRESSED IN: 23 plant structures; EXPRESSED DURING: 13 growth stages; CONTAINS InterPro DOMAIN/s: Signal transduction histidine kinase, homodimeric (InterPro:IPR009082), CHASE (InterPro:IPR006189), Signal transduction hist…
roots	QTL_r_BORN_5.2	DCARv2_Chr5_41039603	DCARv2_Chr5	40539603	41539603	AT5G35770.1	41016947	41022423	ID=AT5G35770.1.TAIR10_R0	tie=1	tpc=1	protein_coding	Transducin/WD40 repeat-like superfamily protein	A recessive mutation in the Arabidopsis STERILE APETALA (SAP) causes severe aberrations in inflorescence and flower and ovule development.	STERILE APETALA (SAP); FUNCTIONS IN: transcription regulator activity, sequence-specific DNA binding transcription factor activity; INVOLVED IN: flower development, megasporogenesis; EXPRESSED IN: 7 plant structures; EXPRESSED DURING: petal differentiation and expansion stage, E expanded cotyledon stage, D bilateral stage; CONTAINS InterPro DOMAIN/s: WD40 repeat-like-containing domain (InterPro:I…
roots	QTL_r_BORN_5.2	DCARv2_Chr5_41039603	DCARv2_Chr5	40539603	41539603	AT5G41010.1	40774232	40776020	ID=AT5G41010.1.TAIR10_R1	tie=1	tpc=1	protein_coding	DNA directed RNA polymerase, 7 kDa subunit	Non-catalytic subunit common to nuclear DNA-dependent RNA polymerases II, IV and V; homologous to budding yeast RPB12.	NRPB12; FUNCTIONS IN: DNA-directed RNA polymerase activity, DNA binding; INVOLVED IN: transcription; LOCATED IN: DNA-directed RNA polymerase V complex, nucleus, DNA-directed RNA polymerase II, core complex, DNA-directed RNA polymerase IV complex; EXPRESSED IN: 23 plant structures; EXPRESSED DURING: 13 growth stages; CONTAINS InterPro DOMAIN/s: RNA polymerase Rbp10 (InterPro:IPR006591); BEST Arabi…
roots	QTL_r_BORN_5.2	DCARv2_Chr5_41039603	DCARv2_Chr5	40539603	41539603	AT5G47540.1	41228127	41231118	ID=AT5G47540.1.TAIR10_R2	tie=1	tpc=0.9962	protein_coding	Mo25 family protein	0	Mo25 family protein; FUNCTIONS IN: binding; INVOLVED IN: biological_process unknown; EXPRESSED IN: 24 plant structures; EXPRESSED DURING: 15 growth stages; CONTAINS InterPro DOMAIN/s: Mo25-like (InterPro:IPR013878), Armadillo-type fold (InterPro:IPR016024); BEST Arabidopsis thaliana protein match is: Mo25 family protein (TAIR:AT4G17270.1); Has 570 Blast hits to 568 proteins in 189 species: Archae…
roots	QTL_r_BORN_5.2	DCARv2_Chr5_41039603	DCARv2_Chr5	40539603	41539603	AT5G47720.1	40915793	40920254	ID=AT5G47720.1.TAIR10_R0	tie=1	tpc=1	protein_coding	Thiolase family protein	0	Thiolase family protein; FUNCTIONS IN: transferase activity, transferring acyl groups other than amino-acyl groups, acetyl-CoA C-acetyltransferase activity, catalytic activity; INVOLVED IN: metabolic process; LOCATED IN: cellular_component unknown; EXPRESSED IN: 19 plant structures; EXPRESSED DURING: 10 growth stages; CONTAINS InterPro DOMAIN/s: Thiolase (InterPro:IPR002155), Thiolase, active sit…
roots	QTL_r_BORN_5.2	DCARv2_Chr5_41039603	DCARv2_Chr5	40539603	41539603	AT5G47720.5	40915793	40919638	ID=AT5G47720.5.TAIR10_R1	tie=1	tpc=1	protein_coding	Thiolase family protein	0	Thiolase family protein; FUNCTIONS IN: transferase activity, transferring acyl groups other than amino-acyl groups, acetyl-CoA C-acetyltransferase activity, catalytic activity; INVOLVED IN: metabolic process; LOCATED IN: cellular_component unknown; EXPRESSED IN: 19 plant structures; EXPRESSED DURING: 10 growth stages; CONTAINS InterPro DOMAIN/s: Thiolase (InterPro:IPR002155), Thiolase, active sit…
roots	QTL_r_BORN_5.2	DCARv2_Chr5_41039603	DCARv2_Chr5	40539603	41539603	AT5G48130.1	41208576	41210997	ID=AT5G48130.1.TAIR10_R2	tie=1	tpc=1	protein_coding	Phototropic-responsive NPH3 family protein	0	Phototropic-responsive NPH3 family protein; FUNCTIONS IN: signal transducer activity; INVOLVED IN: response to light stimulus; LOCATED IN: chloroplast; CONTAINS InterPro DOMAIN/s: NPH3 (InterPro:IPR004249), BTB/POZ (InterPro:IPR013069), BTB/POZ fold (InterPro:IPR011333), BTB/POZ-like (InterPro:IPR000210); BEST Arabidopsis thaliana protein match is: Phototropic-responsive NPH3 family protein (TAIR…
roots	QTL_r_BORN_5.2	DCARv2_Chr5_41039603	DCARv2_Chr5	40539603	41539603	AT5G48170.1	41128766	41129224	ID=AT5G48170.1.TAIR10_R0	tie=NA	tpc=1	protein_coding	F-box family protein	encodes an F-box protein whose protein sequence is similar to SLY1, which belongs to SCF-SLY1 E3 ligase complex. SCF-SLY1 E3 ligase degrades DELLA proteins that are involved in promoting growth. Overexpression of SLY2 can partially compensate sly1-10 mutant phenotype of dwarfism.	SLEEPY2 (SLY2); CONTAINS InterPro DOMAIN/s: F-box domain, cyclin-like (InterPro:IPR001810), F-box domain, Skp2-like (InterPro:IPR022364); BEST Arabidopsis thaliana protein match is: F-box family protein (TAIR:AT4G24210.1); Has 1807 Blast hits to 1807 proteins in 277 species: Archae - 0; Bacteria - 0; Metazoa - 736; Fungi - 347; Plants - 385; Viruses - 0; Other Eukaryotes - 339 (source: NCBI BLink…
roots	QTL_r_BORN_5.2	DCARv2_Chr5_41039603	DCARv2_Chr5	40539603	41539603	AT5G48220.1	40901044	40905408	ID=AT5G48220.1.TAIR10_R0	tie=1	tpc=1	protein_coding	Aldolase-type TIM barrel family protein	0	Aldolase-type TIM barrel family protein; FUNCTIONS IN: indole-3-glycerol-phosphate synthase activity, catalytic activity; INVOLVED IN: metabolic process, tryptophan metabolic process; LOCATED IN: chloroplast, chloroplast stroma; EXPRESSED IN: 22 plant structures; EXPRESSED DURING: 13 growth stages; CONTAINS InterPro DOMAIN/s: Aldolase-type TIM barrel (InterPro:IPR013785), Indole-3-glycerol phosph…
roots	QTL_r_BORN_5.2	DCARv2_Chr5_41039603	DCARv2_Chr5	40539603	41539603	AT5G48230.1	40915893	40919638	ID=AT5G48230.1.TAIR10_R0	tie=1	tpc=1	protein_coding	acetoacetyl-CoA thiolase 2	0	acetoacetyl-CoA thiolase 2 (ACAT2); FUNCTIONS IN: transferase activity, transferring acyl groups other than amino-acyl groups, acetyl-CoA C-acetyltransferase activity, catalytic activity; INVOLVED IN: embryo development ending in seed dormancy; LOCATED IN: peroxisome, plasma membrane; EXPRESSED IN: 24 plant structures; EXPRESSED DURING: 13 growth stages; CONTAINS InterPro DOMAIN/s: Thiolase (Inte…
roots	QTL_r_BORN_5.2	DCARv2_Chr5_41039603	DCARv2_Chr5	40539603	41539603	AT5G48230.2	40915893	40920254	ID=AT5G48230.2.TAIR10_R0	tie=1	tpc=1	protein_coding	acetoacetyl-CoA thiolase 2	0	acetoacetyl-CoA thiolase 2 (ACAT2); FUNCTIONS IN: transferase activity, transferring acyl groups other than amino-acyl groups, acetyl-CoA C-acetyltransferase activity, catalytic activity; INVOLVED IN: embryo development ending in seed dormancy; LOCATED IN: peroxisome, plasma membrane; EXPRESSED IN: 24 plant structures; EXPRESSED DURING: 13 growth stages; CONTAINS InterPro DOMAIN/s: Thiolase (Inte…
roots	QTL_r_BORN_5.2	DCARv2_Chr5_41039603	DCARv2_Chr5	40539603	41539603	AT5G48290.2	40827592	40828172	ID=AT5G48290.2.TAIR10_R2	tie=1	tpc=1	protein_coding	Heavy metal transport/detoxification superfamily protein	0	Heavy metal transport/detoxification superfamily protein ; FUNCTIONS IN: metal ion binding; INVOLVED IN: metal ion transport; LOCATED IN: cellular_component unknown; EXPRESSED IN: 6 plant structures; EXPRESSED DURING: 4 anthesis, petal differentiation and expansion stage; CONTAINS InterPro DOMAIN/s: Heavy metal transport/detoxification protein (InterPro:IPR006121); BEST Arabidopsis thaliana prote…
roots	QTL_r_BORN_5.2	DCARv2_Chr5_41039603	DCARv2_Chr5	40539603	41539603	AT5G48330.2	40778449	40780708	ID=AT5G48330.2.TAIR10_R0	tie=1	tpc=1	protein_coding	Regulator of chromosome condensation (RCC1) family protein	0	Regulator of chromosome condensation (RCC1) family protein; FUNCTIONS IN: binding; INVOLVED IN: biological_process unknown; EXPRESSED IN: 17 plant structures; EXPRESSED DURING: 8 growth stages; CONTAINS InterPro DOMAIN/s: Regulator of chromosome condensation/beta-lactamase-inhibitor protein II (InterPro:IPR009091), Regulator of chromosome condensation, RCC1 (InterPro:IPR000408); BEST Arabidopsis …
roots	QTL_r_BORN_5.2	DCARv2_Chr5_41039603	DCARv2_Chr5	40539603	41539603	AT5G55180.1	41484457	41485971	ID=AT5G55180.1.TAIR10_R1	tie=1	tpc=0.9993	protein_coding	O-Glycosyl hydrolases family 17 protein	0	O-Glycosyl hydrolases family 17 protein; FUNCTIONS IN: cation binding, hydrolase activity, hydrolyzing O-glycosyl compounds, catalytic activity; INVOLVED IN: carbohydrate metabolic process; LOCATED IN: endomembrane system; EXPRESSED IN: 18 plant structures; EXPRESSED DURING: 11 growth stages; CONTAINS InterPro DOMAIN/s: X8 (InterPro:IPR012946), Glycoside hydrolase, catalytic core (InterPro:IPR017…
roots	QTL_r_BORN_5.2	DCARv2_Chr5_41039603	DCARv2_Chr5	40539603	41539603	AT5G55390.1	41271507	41281471	ID=AT5G55390.1.TAIR10_R2	tie=1	tpc=1	protein_coding	ENHANCED DOWNY MILDEW 2	Encodes EDM2 (enhanced downy mildew 2). The predicted protein bears typical features of transcriptional regulators. EDM2 contains two putative bipartite nuclear localization signals (NLS) two zinc-finger-like motifs, a Proline-rich region and a large aspartic acid-rich region. Both zinc-finger-like stretches resemble the PHD (plant homeodomain) finger motif. Mutations in EDM2 comprise RPP7 mediat…	ENHANCED DOWNY MILDEW 2 (EDM2); CONTAINS InterPro DOMAIN/s: Zinc finger, PHD-type (InterPro:IPR001965), Zinc finger, FYVE/PHD-type (InterPro:IPR011011); BEST Arabidopsis thaliana protein match is: EDM2-like protein1 (TAIR:AT5G48090.1); Has 807 Blast hits to 790 proteins in 126 species: Archae - 0; Bacteria - 19; Metazoa - 421; Fungi - 75; Plants - 194; Viruses - 2; Other Eukaryotes - 96 (source: …
roots	QTL_r_BORN_5.2	DCARv2_Chr5_41039603	DCARv2_Chr5	40539603	41539603	AT5G55560.1	41205425	41207158	ID=AT5G55560.1.TAIR10_R0	tie=0.5	tpc=1	protein_coding	Protein kinase superfamily protein	0	Protein kinase superfamily protein; FUNCTIONS IN: protein kinase activity, kinase activity, ATP binding; INVOLVED IN: protein amino acid phosphorylation; LOCATED IN: cellular_component unknown; EXPRESSED IN: 15 plant structures; EXPRESSED DURING: 8 growth stages; CONTAINS InterPro DOMAIN/s: Protein kinase, catalytic domain (InterPro:IPR000719), Serine/threonine-protein kinase-like domain (InterPr…
roots	QTL_r_BORN_5.2	DCARv2_Chr5_41039603	DCARv2_Chr5	40539603	41539603	AT5G55760.1	40925397	40932365	ID=AT5G55760.1.TAIR10_R0	tie=1	tpc=1	protein_coding	sirtuin 1	Encodes SRT1, a member of the SIR2 (sirtuin) family HDAC (histone deacetylase) (SRT1/AT5g55760, SRT2/AT5G09230).	sirtuin 1 (SRT1); FUNCTIONS IN: NAD binding, DNA binding, zinc ion binding, hydrolase activity, acting on carbon-nitrogen (but not peptide) bonds, in linear amides; INVOLVED IN: protein amino acid deacetylation, chromatin silencing, regulation of transcription, DNA-dependent, regulation of transcription; LOCATED IN: chromatin silencing complex; EXPRESSED IN: 23 plant structures; EXPRESSED DURING:…
roots	QTL_r_BORN_5.2	DCARv2_Chr5_41039603	DCARv2_Chr5	40539603	41539603	AT5G56020.1	40847009	40849678	ID=AT5G56020.1.TAIR10_R0	tie=1	tpc=1	protein_coding	Got1/Sft2-like vescicle transport protein family	0	Got1/Sft2-like vescicle transport protein family; FUNCTIONS IN: molecular_function unknown; INVOLVED IN: vesicle-mediated transport; LOCATED IN: cellular_component unknown; EXPRESSED IN: 22 plant structures; EXPRESSED DURING: 14 growth stages; CONTAINS InterPro DOMAIN/s: Vesicle transport protein, Got1/SFT2-like (InterPro:IPR007305), Vesicle transport protein, SFT2-like (InterPro:IPR011691); BEST…
roots	QTL_r_BORN_5.2	DCARv2_Chr5_41039603	DCARv2_Chr5	40539603	41539603	AT5G59520.1	41005698	41006141	ID=AT5G59520.1.TAIR10_R3	tie=NA	tpc=1	protein_coding	ZRT/IRT-like protein 2	encodes a metal ion transporter whose expression is regulated by copper.	ZRT/IRT-like protein 2 (ZIP2); FUNCTIONS IN: copper ion transmembrane transporter activity, zinc ion transmembrane transporter activity, transferase activity, transferring glycosyl groups; INVOLVED IN: zinc ion transport, response to copper ion; LOCATED IN: plasma membrane; EXPRESSED IN: 16 plant structures; EXPRESSED DURING: 10 growth stages; CONTAINS InterPro DOMAIN/s: Zinc/iron permease (Inter…
roots	QTL_r_BORN_5.2	DCARv2_Chr5_41039603	DCARv2_Chr5	40539603	41539603	AT5G61920.1	40578598	40580432	ID=AT5G61920.1.TAIR10_R1	tie=1	tpc=0.9924	protein_coding	0	0	unknown protein; INVOLVED IN: biological_process unknown; LOCATED IN: chloroplast; EXPRESSED IN: 6 plant structures; EXPRESSED DURING: 4 anthesis, F mature embryo stage, petal differentiation and expansion stage, E expanded cotyledon stage, D bilateral stage; BEST Arabidopsis thaliana protein match is: unknown protein (TAIR:AT1G67170.1); Has 1807 Blast hits to 1807 proteins in 277 species: Archae…
roots	QTL_r_BORN_5.2	DCARv2_Chr5_41039603	DCARv2_Chr5	40539603	41539603	AT5G63930.1	40740024	40743472	ID=AT5G63930.1.TAIR10_R2	tie=1	tpc=1	protein_coding	Leucine-rich repeat protein kinase family protein	0	Leucine-rich repeat protein kinase family protein; FUNCTIONS IN: protein serine/threonine kinase activity, protein kinase activity, ATP binding; INVOLVED IN: transmembrane receptor protein tyrosine kinase signaling pathway, protein amino acid phosphorylation; LOCATED IN: plasma membrane; EXPRESSED IN: 18 plant structures; EXPRESSED DURING: 8 growth stages; CONTAINS InterPro DOMAIN/s: Protein kina…
roots	QTL_r_BORNAc_5.1	DCARv2_Chr5_30630334	DCARv2_Chr5	30130334	31130334	AT1G03900.1	30553473	30556325	ID=AT1G03900.1.TAIR10_R0	tie=1	tpc=1	protein_coding	non-intrinsic ABC protein 4	member of NAP family, an heterogeneous subfamily of the ATP-binding Cassette (ABC) superfamily of membrane transporters. The NAPs proteins are characterized by having only one nucleotide-binding folds (NBFs) domain.	non-intrinsic ABC protein 4 (NAP4); FUNCTIONS IN: ATPase activity, coupled to transmembrane movement of substances, transporter activity; INVOLVED IN: extracellular transport; LOCATED IN: membrane; EXPRESSED IN: 26 plant structures; EXPRESSED DURING: 15 growth stages; CONTAINS InterPro DOMAIN/s: Adaptin ear-binding coat-associated protein 1 NECAP-1 (InterPro:IPR012466); BEST Arabidopsis thaliana …
roots	QTL_r_BORNAc_5.1	DCARv2_Chr5_30630334	DCARv2_Chr5	30130334	31130334	AT1G03905.1	30565541	30568782	ID=AT1G03905.1.TAIR10_R0	tie=1	tpc=1	protein_coding	P-loop containing nucleoside triphosphate hydrolases superfamily protein	0	P-loop containing nucleoside triphosphate hydrolases superfamily protein; FUNCTIONS IN: nucleoside-triphosphatase activity, ATPase activity, nucleotide binding, ATP binding; EXPRESSED IN: 8 plant structures; EXPRESSED DURING: petal differentiation and expansion stage, D bilateral stage; CONTAINS InterPro DOMAIN/s: ATPase, AAA+ type, core (InterPro:IPR003593), ABC transporter-like (InterPro:IPR003…
roots	QTL_r_BORNAc_5.1	DCARv2_Chr5_30630334	DCARv2_Chr5	30130334	31130334	AT1G03950.1	30587054	30591280	ID=AT1G03950.1.TAIR10_R0	tie=1	tpc=1	protein_coding	vacuolar protein sorting-associated protein 2.3	0	vacuolar protein sorting-associated protein 2.3 (VPS2.3); CONTAINS InterPro DOMAIN/s: Snf7 (InterPro:IPR005024); BEST Arabidopsis thaliana protein match is: SNF7 family protein (TAIR:AT5G44560.1); Has 1693 Blast hits to 1691 proteins in 237 species: Archae - 2; Bacteria - 12; Metazoa - 754; Fungi - 334; Plants - 366; Viruses - 0; Other Eukaryotes - 225 (source: NCBI BLink).
roots	QTL_r_BORNAc_5.1	DCARv2_Chr5_30630334	DCARv2_Chr5	30130334	31130334	AT1G03960.2	30595299	30601462	ID=AT1G03960.2.TAIR10_R0	tie=1	tpc=1	protein_coding	Calcium-binding EF hand family protein	0	Calcium-binding EF hand family protein; FUNCTIONS IN: calcium ion binding; INVOLVED IN: biological_process unknown; LOCATED IN: cellular_component unknown; EXPRESSED IN: 22 plant structures; EXPRESSED DURING: 14 growth stages; CONTAINS InterPro DOMAIN/s: EF-Hand 1, calcium-binding site (InterPro:IPR018247), EF-HAND 2 (InterPro:IPR018249), EF-hand-like domain (InterPro:IPR011992); BEST Arabidopsis…
roots	QTL_r_BORNAc_5.1	DCARv2_Chr5_30630334	DCARv2_Chr5	30130334	31130334	AT1G03982.1	30604160	30604883	ID=AT1G03982.1.TAIR10_R0	tie=1	tpc=1	protein_coding	PAK-box/P21-Rho-binding family protein	0	PAK-box/P21-Rho-binding family protein; CONTAINS InterPro DOMAIN/s: PAK-box/P21-Rho-binding (InterPro:IPR000095); BEST Arabidopsis thaliana protein match is: PAK-box/P21-Rho-binding family protein (TAIR:AT4G28556.1); Has 35333 Blast hits to 34131 proteins in 2444 species: Archae - 798; Bacteria - 22429; Metazoa - 974; Fungi - 991; Plants - 531; Viruses - 0; Other Eukaryotes - 9610 (source: NCBI B…
roots	QTL_r_BORNAc_5.1	DCARv2_Chr5_30630334	DCARv2_Chr5	30130334	31130334	AT1G04010.1	30638680	30647365	ID=AT1G04010.1.TAIR10_R1	tie=1	tpc=1	protein_coding	phospholipid sterol acyl transferase 1	0	phospholipid sterol acyl transferase 1 (PSAT1); CONTAINS InterPro DOMAIN/s: Lecithin:cholesterol acyltransferase (InterPro:IPR003386); BEST Arabidopsis thaliana protein match is: phospholipid:diacylglycerol acyltransferase (TAIR:AT5G13640.1); Has 615 Blast hits to 606 proteins in 192 species: Archae - 0; Bacteria - 2; Metazoa - 241; Fungi - 118; Plants - 150; Viruses - 0; Other Eukaryotes - 104 (…
roots	QTL_r_BORNAc_5.1	DCARv2_Chr5_30630334	DCARv2_Chr5	30130334	31130334	AT1G04020.1	30655432	30679275	ID=AT1G04020.1.TAIR10_R1	tie=0.7692	tpc=0.9995	protein_coding	breast cancer associated RING 1	Encodes a protein containing two tandem BRCA1 C-Terminal (BRCT) domains, which function in phosphorylation-dependent proteinprotein interactions.Loss of function mutations cause defects in meristem organization due to failure to repress WUS. BARD1 binds to WUS promoter and over expression of BARD reduces the extent of WUS expression.	breast cancer associated RING 1 (BARD1); FUNCTIONS IN: transcription coactivator activity, DNA binding; INVOLVED IN: DNA repair, regulation of meristem structural organization, leaf development; LOCATED IN: intracellular; EXPRESSED IN: 21 plant structures; EXPRESSED DURING: 12 growth stages; CONTAINS InterPro DOMAIN/s: Zinc finger, RING-type, conserved site (InterPro:IPR017907), Zinc finger, RING…
roots	QTL_r_BORNAc_5.1	DCARv2_Chr5_30630334	DCARv2_Chr5	30130334	31130334	AT1G04030.1	30682261	30684361	ID=AT1G04030.1.TAIR10_R0	tie=0.3333	tpc=1	protein_coding	0	0	unknown protein; BEST Arabidopsis thaliana protein match is: unknown protein (TAIR:AT5G44040.1); Has 1835 Blast hits to 1511 proteins in 238 species: Archae - 7; Bacteria - 164; Metazoa - 377; Fungi - 135; Plants - 187; Viruses - 22; Other Eukaryotes - 943 (source: NCBI BLink).
roots	QTL_r_BORNAc_5.1	DCARv2_Chr5_30630334	DCARv2_Chr5	30130334	31130334	AT1G04120.1	30794842	30805585	ID=AT1G04120.1.TAIR10_R1	tie=1	tpc=1	protein_coding	multidrug resistance-associated protein 5	encodes a high-affinity inositol hexakisphosphate transporter that plays a role in guard cell signaling and phytate storage. It is a member of MRP subfamily / ABC transporter subfamily C.	multidrug resistance-associated protein 5 (MRP5); FUNCTIONS IN: ATPase activity, coupled to transmembrane movement of substances, sulfonylurea receptor activity; INVOLVED IN: response to salt stress, cellular potassium ion homeostasis; LOCATED IN: vacuolar membrane, plasma membrane, plant-type vacuole; EXPRESSED IN: 25 plant structures; EXPRESSED DURING: 14 growth stages; CONTAINS InterPro DOMAIN…
roots	QTL_r_BORNAc_5.1	DCARv2_Chr5_30630334	DCARv2_Chr5	30130334	31130334	AT1G04150.1	30847070	30850102	ID=AT1G04150.1.TAIR10_R0	tie=NA	tpc=1	protein_coding	C2 calcium/lipid-binding plant phosphoribosyltransferase family protein	0	C2 calcium/lipid-binding plant phosphoribosyltransferase family protein; CONTAINS InterPro DOMAIN/s: C2 membrane targeting protein (InterPro:IPR018029), C2 calcium/lipid-binding domain, CaLB (InterPro:IPR008973), Phosphoribosyltransferase C-terminal (InterPro:IPR013583), C2 calcium-dependent membrane targeting (InterPro:IPR000008); BEST Arabidopsis thaliana protein match is: C2 calcium/lipid-bind…
roots	QTL_r_BORNAc_5.1	DCARv2_Chr5_30630334	DCARv2_Chr5	30130334	31130334	AT1G04180.1	30906265	30907882	ID=AT1G04180.1.TAIR10_R2	tie=1	tpc=1	protein_coding	YUCCA 9	0	YUCCA 9 (YUC9); FUNCTIONS IN: NADP or NADPH binding, oxidoreductase activity, monooxygenase activity, FAD binding, flavin-containing monooxygenase activity; INVOLVED IN: oxidation reduction; EXPRESSED IN: root; CONTAINS InterPro DOMAIN/s: Pyridine nucleotide-disulphide oxidoreductase, class-II (InterPro:IPR000103), FAD-dependent pyridine nucleotide-disulphide oxidoreductase (InterPro:IPR013027), …
roots	QTL_r_BORNAc_5.1	DCARv2_Chr5_30630334	DCARv2_Chr5	30130334	31130334	AT1G04240.1	30154254	30155670	ID=AT1G04240.1.TAIR10_R6	tie=1	tpc=1	protein_coding	AUX/IAA transcriptional regulator family protein	SHY2/IAA3 regulates multiple auxin responses in roots. It is induced rapidly by IAA, and has been shown to be phosphorylated by oat phytochrome A in vitro.	SHORT HYPOCOTYL 2 (SHY2); FUNCTIONS IN: sequence-specific DNA binding transcription factor activity; INVOLVED IN: response to auxin stimulus, response to cyclopentenone, response to brassinosteroid stimulus; LOCATED IN: nucleus; EXPRESSED IN: 22 plant structures; EXPRESSED DURING: 13 growth stages; CONTAINS InterPro DOMAIN/s: Aux/IAA-ARF-dimerisation (InterPro:IPR011525), AUX/IAA protein (InterPr…
roots	QTL_r_BORNAc_5.1	DCARv2_Chr5_30630334	DCARv2_Chr5	30130334	31130334	AT1G04360.1	30412193	30413203	ID=AT1G04360.1.TAIR10_R2	tie=NA	tpc=1	protein_coding	RING/U-box superfamily protein	0	RING/U-box superfamily protein; FUNCTIONS IN: zinc ion binding; EXPRESSED IN: hypocotyl, root; CONTAINS InterPro DOMAIN/s: Zinc finger, RING-type (InterPro:IPR001841), Zinc finger, C3HC4 RING-type (InterPro:IPR018957); BEST Arabidopsis thaliana protein match is: RING/U-box superfamily protein (TAIR:AT5G43420.1); Has 9268 Blast hits to 9239 proteins in 300 species: Archae - 0; Bacteria - 0; Metazo…
roots	QTL_r_BORNAc_5.1	DCARv2_Chr5_30630334	DCARv2_Chr5	30130334	31130334	AT1G04520.1	30707125	30708352	ID=AT1G04520.1.TAIR10_R2	tie=1	tpc=1	protein_coding	plasmodesmata-located protein 2	0	plasmodesmata-located protein 2 (PDLP2); FUNCTIONS IN: molecular_function unknown; INVOLVED IN: N-terminal protein myristoylation, plasmodesmata-mediated intercellular transport; LOCATED IN: plasmodesma; EXPRESSED IN: 17 plant structures; EXPRESSED DURING: 12 growth stages; CONTAINS InterPro DOMAIN/s: Protein of unknown function DUF26 (InterPro:IPR002902); BEST Arabidopsis thaliana protein match …
roots	QTL_r_BORNAc_5.1	DCARv2_Chr5_30630334	DCARv2_Chr5	30130334	31130334	AT1G04680.1	31039029	31042490	ID=AT1G04680.1.TAIR10_R4	tie=0.8	tpc=1	protein_coding	Pectin lyase-like superfamily protein	0	Pectin lyase-like superfamily protein; FUNCTIONS IN: lyase activity, pectate lyase activity; INVOLVED IN: biological_process unknown; LOCATED IN: membrane; EXPRESSED IN: 23 plant structures; EXPRESSED DURING: 13 growth stages; CONTAINS InterPro DOMAIN/s: Pectin lyase fold/virulence factor (InterPro:IPR011050), AmbAllergen (InterPro:IPR018082), Pectate lyase/Amb allergen (InterPro:IPR002022), Pect…
roots	QTL_r_BORNAc_5.1	DCARv2_Chr5_30630334	DCARv2_Chr5	30130334	31130334	AT1G06180.1	30483119	30484602	ID=AT1G06180.1.TAIR10_R0	tie=1	tpc=1	protein_coding	myb domain protein 13	member of MYB3R- and R2R3- type MYB- encoding genes	myb domain protein 13 (MYB13); CONTAINS InterPro DOMAIN/s: SANT, DNA-binding (InterPro:IPR001005), Homeodomain-like (InterPro:IPR009057), Myb, DNA-binding (InterPro:IPR014778), HTH transcriptional regulator, Myb-type, DNA-binding (InterPro:IPR017930), Homeodomain-related (InterPro:IPR012287), Myb transcription factor (InterPro:IPR015495); BEST Arabidopsis thaliana protein match is: myb domain pro…
roots	QTL_r_BORNAc_5.1	DCARv2_Chr5_30630334	DCARv2_Chr5	30130334	31130334	AT1G06190.1	30533755	30535924	ID=AT1G06190.1.TAIR10_R1	tie=0	tpc=1	protein_coding	Rho termination factor	0	Rho termination factor; FUNCTIONS IN: transcription termination factor activity, ATPase activity, coupled to transmembrane movement of ions, phosphorylative mechanism, ATP binding; INVOLVED IN: transcription termination, ATP biosynthetic process; LOCATED IN: chloroplast; EXPRESSED IN: 24 plant structures; EXPRESSED DURING: 13 growth stages; CONTAINS InterPro DOMAIN/s: Rho termination factor, N-te…
roots	QTL_r_BORNAc_5.1	DCARv2_Chr5_30630334	DCARv2_Chr5	30130334	31130334	AT1G06200.1	30528096	30531927	ID=AT1G06200.1.TAIR10_R1	tie=1	tpc=1	protein_coding	Peptidase S24/S26A/S26B/S26C family protein	0	Peptidase S24/S26A/S26B/S26C family protein; CONTAINS InterPro DOMAIN/s: Peptidase S24/S26A/S26B/S26C, beta-ribbon domain (InterPro:IPR011056), Peptidase S24/S26A/S26B/S26C (InterPro:IPR015927); BEST Arabidopsis thaliana protein match is: Peptidase S24/S26A/S26B/S26C family protein (TAIR:AT2G31140.1); Has 259 Blast hits to 259 proteins in 81 species: Archae - 0; Bacteria - 8; Metazoa - 68; Fungi …
roots	QTL_r_BORNAc_5.1	DCARv2_Chr5_30630334	DCARv2_Chr5	30130334	31130334	AT1G06210.1	30521993	30525354	ID=AT1G06210.1.TAIR10_R0	tie=1	tpc=1	protein_coding	ENTH/VHS/GAT family protein	0	ENTH/VHS/GAT family protein; FUNCTIONS IN: protein transporter activity; INVOLVED IN: intracellular protein transport, intra-Golgi vesicle-mediated transport; LOCATED IN: Golgi stack, intracellular; EXPRESSED IN: 23 plant structures; EXPRESSED DURING: 13 growth stages; CONTAINS InterPro DOMAIN/s: VHS (InterPro:IPR002014), GAT (InterPro:IPR004152), ENTH/VHS (InterPro:IPR008942); BEST Arabidopsis t…
roots	QTL_r_BORNAc_5.1	DCARv2_Chr5_30630334	DCARv2_Chr5	30130334	31130334	AT1G06210.2	30523054	30525354	ID=AT1G06210.2.TAIR10_R0	tie=1	tpc=1	protein_coding	ENTH/VHS/GAT family protein	0	ENTH/VHS/GAT family protein; FUNCTIONS IN: protein transporter activity; INVOLVED IN: intracellular protein transport, intra-Golgi vesicle-mediated transport; LOCATED IN: Golgi stack; EXPRESSED IN: 23 plant structures; EXPRESSED DURING: 13 growth stages; CONTAINS InterPro DOMAIN/s: VHS (InterPro:IPR002014), ENTH/VHS (InterPro:IPR008942); BEST Arabidopsis thaliana protein match is: Target of Myb p…
roots	QTL_r_BORNAc_5.1	DCARv2_Chr5_30630334	DCARv2_Chr5	30130334	31130334	AT1G06730.1	30262629	30266435	ID=AT1G06730.1.TAIR10_R0	tie=1	tpc=1	protein_coding	pfkB-like carbohydrate kinase family protein	0	pfkB-like carbohydrate kinase family protein; FUNCTIONS IN: kinase activity; INVOLVED IN: D-ribose catabolic process; LOCATED IN: nucleus, cytoplasm; EXPRESSED IN: 22 plant structures; EXPRESSED DURING: 13 growth stages; CONTAINS InterPro DOMAIN/s: Carbohydrate/purine kinase (InterPro:IPR011611); BEST Arabidopsis thaliana protein match is: pfkB-like carbohydrate kinase family protein (TAIR:AT3G59…
roots	QTL_r_BORNAc_5.1	DCARv2_Chr5_30630334	DCARv2_Chr5	30130334	31130334	AT1G11430.1	30649841	30652630	ID=AT1G11430.1.TAIR10_R2	tie=1	tpc=1	protein_coding	plastid developmental protein DAG, putative	0	plastid developmental protein DAG, putative; LOCATED IN: chloroplast stroma, chloroplast, chloroplast envelope; EXPRESSED IN: 22 plant structures; EXPRESSED DURING: 14 growth stages; BEST Arabidopsis thaliana protein match is: plastid developmental protein DAG, putative (TAIR:AT3G06790.2); Has 252 Blast hits to 229 proteins in 14 species: Archae - 0; Bacteria - 0; Metazoa - 0; Fungi - 0; Plants -…
roots	QTL_r_BORNAc_5.1	DCARv2_Chr5_30630334	DCARv2_Chr5	30130334	31130334	AT1G11920.1	31034998	31036357	ID=AT1G11920.1.TAIR10_R8	tie=0.6667	tpc=1	protein_coding	Pectin lyase-like superfamily protein	0	Pectin lyase-like superfamily protein; FUNCTIONS IN: lyase activity, pectate lyase activity; INVOLVED IN: biological_process unknown; LOCATED IN: endomembrane system; EXPRESSED IN: flower; EXPRESSED DURING: petal differentiation and expansion stage; CONTAINS InterPro DOMAIN/s: Pectin lyase fold/virulence factor (InterPro:IPR011050), AmbAllergen (InterPro:IPR018082), Pectate lyase/Amb allergen (In…
roots	QTL_r_BORNAc_5.1	DCARv2_Chr5_30630334	DCARv2_Chr5	30130334	31130334	AT1G19800.1	30390221	30392156	ID=AT1G19800.1.TAIR10_R1	tie=0	tpc=0.9962	protein_coding	trigalactosyldiacylglycerol 1	Encodes a permease-like protein involved in lipid transfer from the ER to the chloroplast, more specifically, transfer of phosphatidate across the chloroplast inner membrane. Mutant leaves accumulate trigalactosyldiacylglycerol, triacylglycerol and phosphatidate. Chloroplast lipids are altered in their fatty acid composition and as a consequence the development of chloroplasts in the mutants are …	trigalactosyldiacylglycerol 1 (TGD1); FUNCTIONS IN: lipid transporter activity; INVOLVED IN: lipid transport; LOCATED IN: chloroplast outer membrane, chloroplast, chloroplast inner membrane, chloroplast envelope; EXPRESSED IN: 22 plant structures; EXPRESSED DURING: 13 growth stages; CONTAINS InterPro DOMAIN/s: Protein of unknown function DUF140 (InterPro:IPR003453); Has 5322 Blast hits to 5322 pr…
roots	QTL_r_BORNAc_5.1	DCARv2_Chr5_30630334	DCARv2_Chr5	30130334	31130334	AT1G19800.1	30400087	30401546	ID=AT1G19800.1.TAIR10_R0	tie=1	tpc=1	protein_coding	trigalactosyldiacylglycerol 1	Encodes a permease-like protein involved in lipid transfer from the ER to the chloroplast, more specifically, transfer of phosphatidate across the chloroplast inner membrane. Mutant leaves accumulate trigalactosyldiacylglycerol, triacylglycerol and phosphatidate. Chloroplast lipids are altered in their fatty acid composition and as a consequence the development of chloroplasts in the mutants are …	trigalactosyldiacylglycerol 1 (TGD1); FUNCTIONS IN: lipid transporter activity; INVOLVED IN: lipid transport; LOCATED IN: chloroplast outer membrane, chloroplast, chloroplast inner membrane, chloroplast envelope; EXPRESSED IN: 22 plant structures; EXPRESSED DURING: 13 growth stages; CONTAINS InterPro DOMAIN/s: Protein of unknown function DUF140 (InterPro:IPR003453); Has 5322 Blast hits to 5322 pr…
roots	QTL_r_BORNAc_5.1	DCARv2_Chr5_30630334	DCARv2_Chr5	30130334	31130334	AT1G27700.1	30661757	30664255	ID=AT1G27700.1.TAIR10_R0	tie=1	tpc=1	protein_coding	Syntaxin/t-SNARE family protein	0	Syntaxin/t-SNARE family protein; INVOLVED IN: Golgi vesicle transport, vesicle-mediated transport; LOCATED IN: nucleus; EXPRESSED IN: 24 plant structures; EXPRESSED DURING: 15 growth stages; CONTAINS InterPro DOMAIN/s: t-SNARE (InterPro:IPR010989), Syntaxin 6, N-terminal (InterPro:IPR015260); BEST Arabidopsis thaliana protein match is: Syntaxin/t-SNARE family protein (TAIR:AT4G30240.1); Has 134 B…
roots	QTL_r_BORNAc_5.1	DCARv2_Chr5_30630334	DCARv2_Chr5	30130334	31130334	AT1G34540.1	30272217	30273761	ID=AT1G34540.1.TAIR10_R2	tie=NA	tpc=1	protein_coding	cytochrome P450, family 94, subfamily D, polypeptide 1	member of CYP94D	cytochrome P450, family 94, subfamily D, polypeptide 1 (CYP94D1); FUNCTIONS IN: electron carrier activity, monooxygenase activity, iron ion binding, oxygen binding, heme binding; INVOLVED IN: oxidation reduction; LOCATED IN: endomembrane system; CONTAINS InterPro DOMAIN/s: Cytochrome P450 (InterPro:IPR001128), Cytochrome P450, E-class, group I (InterPro:IPR002401), Cytochrome P450, conserved site…
roots	QTL_r_BORNAc_5.1	DCARv2_Chr5_30630334	DCARv2_Chr5	30130334	31130334	AT1G64870.1	30966894	30967697	ID=AT1G64870.1.TAIR10_R1	tie=NA	tpc=0.4938	protein_coding	0	0	unknown protein; BEST Arabidopsis thaliana protein match is: unknown protein (TAIR:AT3G45200.1); Has 99 Blast hits to 91 proteins in 10 species: Archae - 0; Bacteria - 0; Metazoa - 0; Fungi - 0; Plants - 99; Viruses - 0; Other Eukaryotes - 0 (source: NCBI BLink).
roots	QTL_r_BORNAc_5.1	DCARv2_Chr5_30630334	DCARv2_Chr5	30130334	31130334	AT1G64870.1	30976759	30977562	ID=AT1G64870.1.TAIR10_R3	tie=NA	tpc=0.2313	protein_coding	0	0	unknown protein; BEST Arabidopsis thaliana protein match is: unknown protein (TAIR:AT3G45200.1); Has 99 Blast hits to 91 proteins in 10 species: Archae - 0; Bacteria - 0; Metazoa - 0; Fungi - 0; Plants - 99; Viruses - 0; Other Eukaryotes - 0 (source: NCBI BLink).
roots	QTL_r_BORNAc_5.1	DCARv2_Chr5_30630334	DCARv2_Chr5	30130334	31130334	AT1G65660.1	30491819	30496046	ID=AT1G65660.1.TAIR10_R0	tie=0.8889	tpc=1	protein_coding	Pre-mRNA splicing Prp18-interacting factor	Encodes a CCHC zinc finger protein that may function as a step II splicing factor. In an epigenetic allele of SMP1 (in which SMP1 and SMP2 mRNA is reduced) organs are smaller and contain fewer cells.	SWELLMAP 1 (SMP1); CONTAINS InterPro DOMAIN/s: Zinc finger, CCHC-type (InterPro:IPR001878), Pre-mRNA splicing Prp18-interacting factor (InterPro:IPR021715); BEST Arabidopsis thaliana protein match is: Pre-mRNA splicing Prp18-interacting factor (TAIR:AT4G37120.1); Has 30201 Blast hits to 17322 proteins in 780 species: Archae - 12; Bacteria - 1396; Metazoa - 17338; Fungi - 3422; Plants - 5037; Viru…
roots	QTL_r_BORNAc_5.1	DCARv2_Chr5_30630334	DCARv2_Chr5	30130334	31130334	AT1G76010.1	31066620	31070072	ID=AT1G76010.1.TAIR10_R2	tie=0.5714	tpc=1	protein_coding	Alba DNA/RNA-binding protein	0	Alba DNA/RNA-binding protein; FUNCTIONS IN: nucleic acid binding; INVOLVED IN: biological_process unknown; LOCATED IN: cellular_component unknown; EXPRESSED IN: 25 plant structures; EXPRESSED DURING: 15 growth stages; CONTAINS InterPro DOMAIN/s: Alba, DNA/RNA-binding protein (InterPro:IPR002775); BEST Arabidopsis thaliana protein match is: Alba DNA/RNA-binding protein (TAIR:AT1G20220.1); Has 8292…
roots	QTL_r_BORNAc_5.1	DCARv2_Chr5_30630334	DCARv2_Chr5	30130334	31130334	AT1G80390.1	30130235	30130882	ID=AT1G80390.1.TAIR10_R8	tie=1	tpc=1	protein_coding	indole-3-acetic acid inducible 15	Member of a multigene family of Auxin responsive genes.	indole-3-acetic acid inducible 15 (IAA15); FUNCTIONS IN: sequence-specific DNA binding transcription factor activity; INVOLVED IN: response to auxin stimulus, regulation of transcription; LOCATED IN: nucleus; CONTAINS InterPro DOMAIN/s: Aux/IAA-ARF-dimerisation (InterPro:IPR011525), AUX/IAA protein (InterPro:IPR003311); BEST Arabidopsis thaliana protein match is: indole-3-acetic acid inducible 14…
roots	QTL_r_BORNAc_5.1	DCARv2_Chr5_30630334	DCARv2_Chr5	30130334	31130334	AT2G17570.1	30424659	30425516	ID=AT2G17570.1.TAIR10_R0	tie=NA	tpc=1	protein_coding	Undecaprenyl pyrophosphate synthetase family protein	0	Undecaprenyl pyrophosphate synthetase family protein; FUNCTIONS IN: transferase activity, transferring alkyl or aryl (other than methyl) groups; EXPRESSED IN: 22 plant structures; EXPRESSED DURING: 13 growth stages; CONTAINS InterPro DOMAIN/s: Di-trans-poly-cis-decaprenylcistransferase-like, conserved site (InterPro:IPR018520), Di-trans-poly-cis-decaprenylcistransferase-like (InterPro:IPR001441);…
roots	QTL_r_BORNAc_5.1	DCARv2_Chr5_30630334	DCARv2_Chr5	30130334	31130334	AT2G18760.1	30557439	30563832	ID=AT2G18760.1.TAIR10_R0	tie=1	tpc=0.9997	protein_coding	chromatin remodeling 8	0	chromatin remodeling 8 (CHR8); FUNCTIONS IN: helicase activity, DNA binding, ATP binding, nucleic acid binding; INVOLVED IN: DNA repair, response to gamma radiation; EXPRESSED IN: 15 plant structures; EXPRESSED DURING: 6 growth stages; CONTAINS InterPro DOMAIN/s: DEAD-like helicase, N-terminal (InterPro:IPR014001), DNA/RNA helicase, C-terminal (InterPro:IPR001650), Helicase, superfamily 1/2, ATP-…
roots	QTL_r_BORNAc_5.1	DCARv2_Chr5_30630334	DCARv2_Chr5	30130334	31130334	AT2G20190.1	30949515	30962891	ID=AT2G20190.1.TAIR10_R0	tie=1	tpc=0.9998	protein_coding	CLIP-associated protein	Encodes a microtubule-associated protein that is involved in both cell division and cell expansion. It likely promotes microtubule stability.	CLIP-associated protein (CLASP); FUNCTIONS IN: binding; INVOLVED IN: mitosis, protein stabilization, cell growth; LOCATED IN: spindle microtubule, plasma membrane; EXPRESSED IN: 25 plant structures; EXPRESSED DURING: 13 growth stages; CONTAINS InterPro DOMAIN/s: HEAT (InterPro:IPR000357), Armadillo-like helical (InterPro:IPR011989), HEAT, type 2 (InterPro:IPR021133), Armadillo-type fold (InterPro…
roots	QTL_r_BORNAc_5.1	DCARv2_Chr5_30630334	DCARv2_Chr5	30130334	31130334	AT2G20240.1	30940262	30943390	ID=AT2G20240.1.TAIR10_R1	tie=1	tpc=1	protein_coding	Protein of unknown function (DUF3741)	0	Protein of unknown function (DUF3741); CONTAINS InterPro DOMAIN/s: Protein of unknown function DUF3741 (InterPro:IPR022212); BEST Arabidopsis thaliana protein match is: Protein of unknown function (DUF3741) (TAIR:AT4G28760.2); Has 343 Blast hits to 303 proteins in 41 species: Archae - 0; Bacteria - 9; Metazoa - 36; Fungi - 24; Plants - 254; Viruses - 0; Other Eukaryotes - 20 (source: NCBI BLink).
roots	QTL_r_BORNAc_5.1	DCARv2_Chr5_30630334	DCARv2_Chr5	30130334	31130334	AT2G20260.1	30927391	30928654	ID=AT2G20260.1.TAIR10_R1	tie=1	tpc=1	protein_coding	photosystem I subunit E-2	Encodes subunit E of photosystem I.	photosystem I subunit E-2 (PSAE-2); FUNCTIONS IN: catalytic activity; INVOLVED IN: photosynthesis; LOCATED IN: thylakoid, chloroplast thylakoid membrane, chloroplast, plastoglobule, photosystem I reaction center; EXPRESSED IN: 25 plant structures; EXPRESSED DURING: 13 growth stages; CONTAINS InterPro DOMAIN/s: Photosystem I reaction centre subunit IV/PsaE (InterPro:IPR003375), Electron transport …
roots	QTL_r_BORNAc_5.1	DCARv2_Chr5_30630334	DCARv2_Chr5	30130334	31130334	AT2G20330.1	30820750	30825263	ID=AT2G20330.1.TAIR10_R0	tie=1	tpc=1	protein_coding	Transducin/WD40 repeat-like superfamily protein	0	Transducin/WD40 repeat-like superfamily protein; FUNCTIONS IN: nucleotide binding; INVOLVED IN: biological_process unknown; LOCATED IN: CUL4 RING ubiquitin ligase complex; EXPRESSED IN: 25 plant structures; EXPRESSED DURING: 15 growth stages; CONTAINS InterPro DOMAIN/s: WD40 repeat 2 (InterPro:IPR019782), WD40 repeat, conserved site (InterPro:IPR019775), WD40 repeat (InterPro:IPR001680), G-protei…
roots	QTL_r_BORNAc_5.1	DCARv2_Chr5_30630334	DCARv2_Chr5	30130334	31130334	AT2G20420.1	30621731	30626659	ID=AT2G20420.1.TAIR10_R0	tie=1	tpc=1	protein_coding	ATP citrate lyase (ACL) family protein	0	ATP citrate lyase (ACL) family protein; FUNCTIONS IN: succinate-CoA ligase (GDP-forming) activity, copper ion binding, ATP binding; INVOLVED IN: response to cadmium ion, metabolic process; LOCATED IN: mitochondrion; EXPRESSED IN: 26 plant structures; EXPRESSED DURING: 16 growth stages; CONTAINS InterPro DOMAIN/s: Succinyl-CoA synthetase, beta subunit (InterPro:IPR005809), Succinyl-CoA synthetase,…
roots	QTL_r_BORNAc_5.1	DCARv2_Chr5_30630334	DCARv2_Chr5	30130334	31130334	AT2G20470.1	30570929	30577310	ID=AT2G20470.1.TAIR10_R1	tie=0.9167	tpc=1	protein_coding	AGC (cAMP-dependent, cGMP-dependent and protein kinase C) kinase family protein	0	AGC (cAMP-dependent, cGMP-dependent and protein kinase C) kinase family protein; FUNCTIONS IN: kinase activity; INVOLVED IN: protein amino acid phosphorylation; EXPRESSED IN: male gametophyte; EXPRESSED DURING: M germinated pollen stage; CONTAINS InterPro DOMAIN/s: Protein kinase, ATP binding site (InterPro:IPR017441), Serine/threonine-protein kinase domain (InterPro:IPR002290), Serine/threonine-…
roots	QTL_r_BORNAc_5.1	DCARv2_Chr5_30630334	DCARv2_Chr5	30130334	31130334	AT2G20490.1	30550006	30551671	ID=AT2G20490.1.TAIR10_R0	tie=1	tpc=1	protein_coding	nucleolar RNA-binding Nop10p family protein	0	NOP10; FUNCTIONS IN: RNA binding; INVOLVED IN: polar nucleus fusion; LOCATED IN: nucleolus, Cajal body; EXPRESSED IN: 22 plant structures; EXPRESSED DURING: 13 growth stages; CONTAINS InterPro DOMAIN/s: H/ACA ribonucleoprotein complex, subunit Nop10 (InterPro:IPR007264); Has 388 Blast hits to 388 proteins in 192 species: Archae - 0; Bacteria - 0; Metazoa - 133; Fungi - 120; Plants - 61; Viruses -…
roots	QTL_r_BORNAc_5.1	DCARv2_Chr5_30630334	DCARv2_Chr5	30130334	31130334	AT2G25840.1	30774183	30779313	ID=AT2G25840.1.TAIR10_R0	tie=1	tpc=1	protein_coding	Nucleotidylyl transferase superfamily protein	0	ovule abortion 4 (OVA4); FUNCTIONS IN: nucleotide binding, aminoacyl-tRNA ligase activity, tryptophan-tRNA ligase activity, ATP binding; INVOLVED IN: N-terminal protein myristoylation, tRNA aminoacylation for protein translation, ovule development; LOCATED IN: mitochondrion, chloroplast; EXPRESSED IN: 22 plant structures; EXPRESSED DURING: 13 growth stages; CONTAINS InterPro DOMAIN/s: Aminoacyl-t…
roots	QTL_r_BORNAc_5.1	DCARv2_Chr5_30630334	DCARv2_Chr5	30130334	31130334	AT2G30570.1	30178642	30179715	ID=AT2G30570.1.TAIR10_R0	tie=1	tpc=1	protein_coding	photosystem II reaction center W	Encodes a protein similar to photosystem II reaction center subunit W.	photosystem II reaction center W (PSBW); FUNCTIONS IN: molecular_function unknown; INVOLVED IN: biological_process unknown; LOCATED IN: chloroplast thylakoid membrane; EXPRESSED IN: 22 plant structures; EXPRESSED DURING: 13 growth stages; CONTAINS InterPro DOMAIN/s: Photosystem II protein PsbW, class 2 (InterPro:IPR009806); Has 77 Blast hits to 77 proteins in 26 species: Archae - 0; Bacteria - 0;…
roots	QTL_r_BORNAc_5.1	DCARv2_Chr5_30630334	DCARv2_Chr5	30130334	31130334	AT2G30580.1	30253682	30256763	ID=AT2G30580.1.TAIR10_R0	tie=1	tpc=1	protein_coding	DREB2A-interacting protein 2	Encodes a C3HC4 RING-domain-containing ubiquitin E3 ligase capable of interacting with DREB2A. DRIP2 seems to be involved in regulating stress-related transcriptional changes and drought tolerance.	DREB2A-interacting protein 2 (DRIP2); CONTAINS InterPro DOMAIN/s: Zinc finger, RING-type, conserved site (InterPro:IPR017907), Zinc finger, RING-type (InterPro:IPR001841), Zinc finger, C3HC4 RING-type (InterPro:IPR018957); BEST Arabidopsis thaliana protein match is: DREB2A-interacting protein 1 (TAIR:AT1G06770.1); Has 1631 Blast hits to 1626 proteins in 163 species: Archae - 0; Bacteria - 2; Meta…
roots	QTL_r_BORNAc_5.1	DCARv2_Chr5_30630334	DCARv2_Chr5	30130334	31130334	AT2G31200.1	30448267	30451167	ID=AT2G31200.1.TAIR10_R1	tie=1	tpc=1	protein_coding	actin depolymerizing factor 6	Encodes actin depolymerizing factor 6 (ADF6).	actin depolymerizing factor 6 (ADF6); FUNCTIONS IN: actin binding; INVOLVED IN: biological_process unknown; LOCATED IN: intracellular; EXPRESSED IN: 24 plant structures; EXPRESSED DURING: 15 growth stages; CONTAINS InterPro DOMAIN/s: Actin-binding, cofilin/tropomyosin type (InterPro:IPR002108); BEST Arabidopsis thaliana protein match is: actin depolymerizing factor 1 (TAIR:AT3G46010.2); Has 1444 …
roots	QTL_r_BORNAc_5.1	DCARv2_Chr5_30630334	DCARv2_Chr5	30130334	31130334	AT2G31320.1	30331978	30340768	ID=AT2G31320.1.TAIR10_R0	tie=1	tpc=0.9997	protein_coding	poly(ADP-ribose) polymerase 2	Abiotic Stress-inducible gene.	poly(ADP-ribose) polymerase 2 (PARP2); FUNCTIONS IN: NAD+ ADP-ribosyltransferase activity, NAD or NADH binding, DNA binding, zinc ion binding; INVOLVED IN: DNA repair, response to oxidative stress, response to abscisic acid stimulus, protein amino acid ADP-ribosylation, response to abiotic stimulus; LOCATED IN: intracellular, nucleus; EXPRESSED IN: 20 plant structures; EXPRESSED DURING: 12 growth…
roots	QTL_r_BORNAc_5.1	DCARv2_Chr5_30630334	DCARv2_Chr5	30130334	31130334	AT2G32700.6	31120309	31126241	ID=AT2G32700.6.TAIR10_R0	tie=1	tpc=1	protein_coding	LEUNIG_homolog	Encodes a WD40 repeat and LUFS domain containing protein that is similar to LUG. Interacts physically with SEUSS and likely functions as part of a repressor complex that represses AG.	LEUNIG_homolog (LUH); FUNCTIONS IN: molecular_function unknown; INVOLVED IN: flower development, negative regulation of transcription, embryo development; LOCATED IN: cellular_component unknown; EXPRESSED IN: 22 plant structures; EXPRESSED DURING: 13 growth stages; CONTAINS InterPro DOMAIN/s: WD40 repeat 2 (InterPro:IPR019782), LisH dimerisation motif, subgroup (InterPro:IPR013720), WD40 repeat, …
roots	QTL_r_BORNAc_5.1	DCARv2_Chr5_30630334	DCARv2_Chr5	30130334	31130334	AT2G33120.3	31075422	31077874	ID=AT2G33120.3.TAIR10_R0	tie=0.75	tpc=1	protein_coding	synaptobrevin-related protein 1	Encodes a member of Synaptobrevin -like protein family.	synaptobrevin-related protein 1 (SAR1); FUNCTIONS IN: molecular_function unknown; INVOLVED IN: vesicle-mediated transport; LOCATED IN: endosome, plasma membrane, membrane; EXPRESSED IN: male gametophyte, pollen tube; EXPRESSED DURING: M germinated pollen stage; CONTAINS InterPro DOMAIN/s: Synaptobrevin (InterPro:IPR001388); BEST Arabidopsis thaliana protein match is: vesicle-associated membrane p…
roots	QTL_r_BORNAc_5.1	DCARv2_Chr5_30630334	DCARv2_Chr5	30130334	31130334	AT2G33430.1	30649841	30652603	ID=AT2G33430.1.TAIR10_R0	tie=1	tpc=1	protein_coding	differentiation and greening-like 1	0	differentiation and greening-like 1 (DAL1); FUNCTIONS IN: molecular_function unknown; INVOLVED IN: plastid organization, endonucleolytic cleavage of tetracistronic rRNA transcript (SSU-rRNA, LSU-rRNA, 4.5S-rRNA, 5S-rRNA); LOCATED IN: chloroplast; EXPRESSED IN: 22 plant structures; EXPRESSED DURING: 13 growth stages; BEST Arabidopsis thaliana protein match is: plastid developmental protein DAG, pu…
roots	QTL_r_BORNAc_5.1	DCARv2_Chr5_30630334	DCARv2_Chr5	30130334	31130334	AT2G38500.1	31019242	31020790	ID=AT2G38500.1.TAIR10_R0	tie=0.5	tpc=0.4904	protein_coding	2-oxoglutarate (2OG) and Fe(II)-dependent oxygenase superfamily protein	0	2-oxoglutarate (2OG) and Fe(II)-dependent oxygenase superfamily protein; Has 51 Blast hits to 51 proteins in 10 species: Archae - 0; Bacteria - 0; Metazoa - 0; Fungi - 0; Plants - 51; Viruses - 0; Other Eukaryotes - 0 (source: NCBI BLink).
roots	QTL_r_BORNAc_5.1	DCARv2_Chr5_30630334	DCARv2_Chr5	30130334	31130334	AT2G38870.1	30277398	30278058	ID=AT2G38870.1.TAIR10_R9	tie=0	tpc=1	protein_coding	Serine protease inhibitor, potato inhibitor I-type family protein	Predicted to encode a PR (pathogenesis-related) peptide that belongs to the PR-6 proteinase inhibitor family. Six putative PR-6-type protein encoding genes are found in Arabidopsis: At2g38900, At2g38870, At5g43570, At5g43580, At3g50020 and At3g46860.	Serine protease inhibitor, potato inhibitor I-type family protein; FUNCTIONS IN: serine-type endopeptidase inhibitor activity; INVOLVED IN: defense response to fungus, response to wounding; LOCATED IN: cell wall; EXPRESSED IN: 21 plant structures; EXPRESSED DURING: 13 growth stages; CONTAINS InterPro DOMAIN/s: Proteinase inhibitor I13, potato inhibitor I (InterPro:IPR000864); BEST Arabidopsis tha…
roots	QTL_r_BORNAc_5.1	DCARv2_Chr5_30630334	DCARv2_Chr5	30130334	31130334	AT2G38950.1	30539840	30546058	ID=AT2G38950.1.TAIR10_R0	tie=0.8333	tpc=1	protein_coding	Transcription factor jumonji (jmj) family protein / zinc finger (C5HC2 type) family protein	0	Transcription factor jumonji (jmj) family protein / zinc finger (C5HC2 type) family protein; FUNCTIONS IN: sequence-specific DNA binding transcription factor activity; INVOLVED IN: regulation of transcription; LOCATED IN: nucleus; EXPRESSED IN: 22 plant structures; EXPRESSED DURING: 13 growth stages; CONTAINS InterPro DOMAIN/s: Transcription factor jumonji/aspartyl beta-hydroxylase (InterPro:IPR0…
roots	QTL_r_BORNAc_5.1	DCARv2_Chr5_30630334	DCARv2_Chr5	30130334	31130334	AT3G04350.1	30739301	30742337	ID=AT3G04350.1.TAIR10_R2	tie=1	tpc=1	protein_coding	Plant protein of unknown function (DUF946)	0	Plant protein of unknown function (DUF946); CONTAINS InterPro DOMAIN/s: Protein of unknown function DUF946 (InterPro:IPR009291); BEST Arabidopsis thaliana protein match is: Plant protein of unknown function (DUF946) (TAIR:AT5G18490.1); Has 389 Blast hits to 369 proteins in 101 species: Archae - 0; Bacteria - 21; Metazoa - 15; Fungi - 143; Plants - 203; Viruses - 0; Other Eukaryotes - 7 (source: N…
roots	QTL_r_BORNAc_5.1	DCARv2_Chr5_30630334	DCARv2_Chr5	30130334	31130334	AT3G04450.2	30686367	30693720	ID=AT3G04450.2.TAIR10_R0	tie=1	tpc=1	protein_coding	Homeodomain-like superfamily protein	0	Homeodomain-like superfamily protein; FUNCTIONS IN: sequence-specific DNA binding transcription factor activity; INVOLVED IN: regulation of transcription; LOCATED IN: chloroplast; EXPRESSED IN: 15 plant structures; EXPRESSED DURING: 7 growth stages; CONTAINS InterPro DOMAIN/s: Homeodomain-like (InterPro:IPR009057), Myb, DNA-binding (InterPro:IPR014778), HTH transcriptional regulator, Myb-type, DN…
roots	QTL_r_BORNAc_5.1	DCARv2_Chr5_30630334	DCARv2_Chr5	30130334	31130334	AT3G04730.1	30154266	30155777	ID=AT3G04730.1.TAIR10_R4	tie=1	tpc=1	protein_coding	indoleacetic acid-induced protein 16	early auxin-induced (IAA16)	indoleacetic acid-induced protein 16 (IAA16); FUNCTIONS IN: sequence-specific DNA binding transcription factor activity; INVOLVED IN: response to auxin stimulus; LOCATED IN: nucleus; EXPRESSED IN: 22 plant structures; EXPRESSED DURING: 13 growth stages; CONTAINS InterPro DOMAIN/s: Aux/IAA-ARF-dimerisation (InterPro:IPR011525), AUX/IAA protein (InterPro:IPR003311); BEST Arabidopsis thaliana protei…
roots	QTL_r_BORNAc_5.1	DCARv2_Chr5_30630334	DCARv2_Chr5	30130334	31130334	AT3G07070.1	31110560	31113746	ID=AT3G07070.1.TAIR10_R0	tie=1	tpc=0.9992	protein_coding	Protein kinase superfamily protein	0	Protein kinase superfamily protein; FUNCTIONS IN: protein serine/threonine kinase activity, protein kinase activity, kinase activity, ATP binding; INVOLVED IN: protein amino acid phosphorylation; LOCATED IN: cellular_component unknown; EXPRESSED IN: male gametophyte, flower, pollen tube; EXPRESSED DURING: L mature pollen stage, M germinated pollen stage, 4 anthesis; CONTAINS InterPro DOMAIN/s: Pr…
roots	QTL_r_BORNAc_5.1	DCARv2_Chr5_30630334	DCARv2_Chr5	30130334	31130334	AT3G07080.1	31115042	31117123	ID=AT3G07080.1.TAIR10_R0	tie=1	tpc=1	protein_coding	EamA-like transporter family	0	EamA-like transporter family; FUNCTIONS IN: molecular_function unknown; INVOLVED IN: biological_process unknown; LOCATED IN: endomembrane system, membrane; EXPRESSED IN: 24 plant structures; EXPRESSED DURING: 13 growth stages; BEST Arabidopsis thaliana protein match is: EamA-like transporter family (TAIR:AT4G32140.1); Has 3286 Blast hits to 3282 proteins in 690 species: Archae - 51; Bacteria - 14…
roots	QTL_r_BORNAc_5.1	DCARv2_Chr5_30630334	DCARv2_Chr5	30130334	31130334	AT3G13080.1	30794842	30805585	ID=AT3G13080.1.TAIR10_R4	tie=1	tpc=1	protein_coding	multidrug resistance-associated protein 3	encodes an ATP-dependent MRP-like ABC transporter able to transport glutathione-conjugates as well as chlorophyll catabolites. The expression of this gene is upregulated by herbicide safeners such as benoxacor and fenclorim.	multidrug resistance-associated protein 3 (MRP3); FUNCTIONS IN: chlorophyll catabolite transmembrane transporter activity, ATPase activity, coupled to transmembrane movement of substances, glutathione S-conjugate-exporting ATPase activity; INVOLVED IN: transport, transmembrane transport; LOCATED IN: apoplast, vacuolar membrane, plasma membrane, plant-type vacuole; EXPRESSED IN: 6 plant structures…
roots	QTL_r_BORNAc_5.1	DCARv2_Chr5_30630334	DCARv2_Chr5	30130334	31130334	AT3G13080.3	30801025	30805585	ID=AT3G13080.3.TAIR10_R4	tie=1	tpc=1	protein_coding	multidrug resistance-associated protein 3	encodes an ATP-dependent MRP-like ABC transporter able to transport glutathione-conjugates as well as chlorophyll catabolites. The expression of this gene is upregulated by herbicide safeners such as benoxacor and fenclorim.	multidrug resistance-associated protein 3 (MRP3); FUNCTIONS IN: chlorophyll catabolite transmembrane transporter activity, ATPase activity, coupled to transmembrane movement of substances, glutathione S-conjugate-exporting ATPase activity; INVOLVED IN: transport, transmembrane transport; LOCATED IN: apoplast, vacuolar membrane, plasma membrane, plant-type vacuole; EXPRESSED IN: 6 plant structures…
roots	QTL_r_BORNAc_5.1	DCARv2_Chr5_30630334	DCARv2_Chr5	30130334	31130334	AT3G13857.1	30207675	30207743	ID=AT3G13857.1.TAIR10_R2	tie=NA	tpc=1	protein_coding	0	0	unknown protein; Has 35333 Blast hits to 34131 proteins in 2444 species: Archae - 798; Bacteria - 22429; Metazoa - 974; Fungi - 991; Plants - 531; Viruses - 0; Other Eukaryotes - 9610 (source: NCBI BLink).
roots	QTL_r_BORNAc_5.1	DCARv2_Chr5_30630334	DCARv2_Chr5	30130334	31130334	AT3G23050.1	30154254	30155777	ID=AT3G23050.1.TAIR10_R3	tie=1	tpc=1	protein_coding	indole-3-acetic acid 7	Transcription regulator acting as repressor of auxin-inducible gene expression. Plays role in the control of gravitropic growth and development in light-grown seedlings. Auxin induces the degradation of the protein in a dosage-dependent manner in a process mediated by AtRac1. Auxin induced the relocalization of the protein within the nucleus from a diffused nucleoplasmic pattern to a discrete par…	indole-3-acetic acid 7 (IAA7); CONTAINS InterPro DOMAIN/s: Aux/IAA-ARF-dimerisation (InterPro:IPR011525), AUX/IAA protein (InterPro:IPR003311); BEST Arabidopsis thaliana protein match is: indole-3-acetic acid inducible 14 (TAIR:AT4G14550.1); Has 1682 Blast hits to 1681 proteins in 74 species: Archae - 0; Bacteria - 0; Metazoa - 0; Fungi - 0; Plants - 1681; Viruses - 0; Other Eukaryotes - 1 (sourc…
roots	QTL_r_BORNAc_5.1	DCARv2_Chr5_30630334	DCARv2_Chr5	30130334	31130334	AT3G23050.2	30154254	30155220	ID=AT3G23050.2.TAIR10_R3	tie=1	tpc=1	protein_coding	indole-3-acetic acid 7	Transcription regulator acting as repressor of auxin-inducible gene expression. Plays role in the control of gravitropic growth and development in light-grown seedlings. Auxin induces the degradation of the protein in a dosage-dependent manner in a process mediated by AtRac1. Auxin induced the relocalization of the protein within the nucleus from a diffused nucleoplasmic pattern to a discrete par…	indole-3-acetic acid 7 (IAA7); CONTAINS InterPro DOMAIN/s: Aux/IAA-ARF-dimerisation (InterPro:IPR011525), AUX/IAA protein (InterPro:IPR003311); BEST Arabidopsis thaliana protein match is: indole-3-acetic acid inducible 14 (TAIR:AT4G14550.1); Has 35333 Blast hits to 34131 proteins in 2444 species: Archae - 798; Bacteria - 22429; Metazoa - 974; Fungi - 991; Plants - 531; Viruses - 0; Other Eukaryot…
roots	QTL_r_BORNAc_5.1	DCARv2_Chr5_30630334	DCARv2_Chr5	30130334	31130334	AT3G23240.1	30444277	30444933	ID=AT3G23240.1.TAIR10_R3	tie=NA	tpc=1	protein_coding	ethylene response factor 1	encodes a member of the ERF (ethylene response factor) subfamily B-3 of ERF/AP2 transcription factor family (ERF1). The protein contains one AP2 domain. There are 18 members in this subfamily including ATERF-1, ATERF-2, AND ATERF-5. EREBP like protein that binds GCC box of ethylene regulated promoters such as basic chitinases. Constitutive expression of ERF1 phenocopies ethylene over production. …	ethylene response factor 1 (ERF1); CONTAINS InterPro DOMAIN/s: DNA-binding, integrase-type (InterPro:IPR016177), Pathogenesis-related transcriptional factor/ERF, DNA-binding (InterPro:IPR001471); BEST Arabidopsis thaliana protein match is: ethylene-responsive element binding factor 15 (TAIR:AT2G31230.1); Has 5944 Blast hits to 5682 proteins in 249 species: Archae - 0; Bacteria - 0; Metazoa - 0; F…
roots	QTL_r_BORNAc_5.1	DCARv2_Chr5_30630334	DCARv2_Chr5	30130334	31130334	AT3G23340.1	30579548	30585569	ID=AT3G23340.1.TAIR10_R2	tie=1	tpc=1	protein_coding	casein kinase I-like 10	0	casein kinase I-like 10 (ckl10); FUNCTIONS IN: protein serine/threonine kinase activity, protein kinase activity, kinase activity, ATP binding; INVOLVED IN: protein amino acid phosphorylation; LOCATED IN: cellular_component unknown; EXPRESSED IN: 18 plant structures; EXPRESSED DURING: 12 growth stages; CONTAINS InterPro DOMAIN/s: Protein kinase, ATP binding site (InterPro:IPR017441), Protein kina…
roots	QTL_r_BORNAc_5.1	DCARv2_Chr5_30630334	DCARv2_Chr5	30130334	31130334	AT3G23410.1	30617783	30620744	ID=AT3G23410.1.TAIR10_R3	tie=1	tpc=1	protein_coding	fatty alcohol oxidase 3	Encodes a fatty alcohol oxidase.	fatty alcohol oxidase 3 (FAO3); CONTAINS InterPro DOMAIN/s: FAD-dependent pyridine nucleotide-disulphide oxidoreductase (InterPro:IPR013027), Glucose-methanol-choline oxidoreductase, N-terminal (InterPro:IPR000172), Glucose-methanol-choline oxidoreductase, C-terminal (InterPro:IPR007867), Long-chain fatty alcohol dehydrogenase (InterPro:IPR012400); BEST Arabidopsis thaliana protein match is: Long…
roots	QTL_r_BORNAc_5.1	DCARv2_Chr5_30630334	DCARv2_Chr5	30130334	31130334	AT3G24740.1	31055631	31056773	ID=AT3G24740.1.TAIR10_R0	tie=NA	tpc=1	protein_coding	Protein of unknown function (DUF1644)	0	Protein of unknown function (DUF1644); CONTAINS InterPro DOMAIN/s: Protein of unknown function DUF1644 (InterPro:IPR012866); BEST Arabidopsis thaliana protein match is: Protein of unknown function (DUF1644) (TAIR:AT1G68140.3); Has 253 Blast hits to 248 proteins in 14 species: Archae - 0; Bacteria - 0; Metazoa - 0; Fungi - 0; Plants - 253; Viruses - 0; Other Eukaryotes - 0 (source: NCBI BLink).
roots	QTL_r_BORNAc_5.1	DCARv2_Chr5_30630334	DCARv2_Chr5	30130334	31130334	AT3G24890.2	31075422	31076346	ID=AT3G24890.2.TAIR10_R1	tie=1	tpc=1	protein_coding	vesicle-associated membrane protein 728	member of VAMP72 Gene Family	vesicle-associated membrane protein 728 (VAMP728); FUNCTIONS IN: molecular_function unknown; INVOLVED IN: vesicle-mediated transport; LOCATED IN: integral to membrane, membrane; EXPRESSED IN: 19 plant structures; EXPRESSED DURING: 10 growth stages; CONTAINS InterPro DOMAIN/s: Synaptobrevin (InterPro:IPR001388); BEST Arabidopsis thaliana protein match is: vesicle-associated membrane protein 726 (T…
roots	QTL_r_BORNAc_5.1	DCARv2_Chr5_30630334	DCARv2_Chr5	30130334	31130334	AT3G54650.1	30167003	30171953	ID=AT3G54650.1.TAIR10_R0	tie=1	tpc=0.9994	protein_coding	RNI-like superfamily protein	0	FBL17; FUNCTIONS IN: ubiquitin-protein ligase activity; INVOLVED IN: generative cell mitosis, seed development, embryo development, ubiquitin-dependent protein catabolic process, pollen development; LOCATED IN: chloroplast; EXPRESSED IN: 21 plant structures; EXPRESSED DURING: 12 growth stages; CONTAINS InterPro DOMAIN/s: F-box domain, cyclin-like (InterPro:IPR001810); Has 1738 Blast hits to 1195 …
roots	QTL_r_BORNAc_5.1	DCARv2_Chr5_30630334	DCARv2_Chr5	30130334	31130334	AT3G58190.1	30344141	30344987	ID=AT3G58190.1.TAIR10_R0	tie=1	tpc=1	protein_coding	lateral organ boundaries-domain 29	This gene contains two auxin-responsive element (AuxRE).	lateral organ boundaries-domain 29 (LBD29); CONTAINS InterPro DOMAIN/s: Lateral organ boundaries, LOB (InterPro:IPR004883); BEST Arabidopsis thaliana protein match is: Lateral organ boundaries (LOB) domain family protein (TAIR:AT2G42440.1); Has 858 Blast hits to 853 proteins in 21 species: Archae - 0; Bacteria - 0; Metazoa - 0; Fungi - 0; Plants - 858; Viruses - 0; Other Eukaryotes - 0 (source: N…
roots	QTL_r_BORNAc_5.1	DCARv2_Chr5_30630334	DCARv2_Chr5	30130334	31130334	AT3G59500.1	30405375	30407085	ID=AT3G59500.1.TAIR10_R2	tie=1	tpc=1	protein_coding	Integral membrane HRF1 family protein	0	Integral membrane HRF1 family protein; LOCATED IN: integral to membrane, endoplasmic reticulum; EXPRESSED IN: guard cell, callus; CONTAINS InterPro DOMAIN/s: Hrf1 (InterPro:IPR005578); BEST Arabidopsis thaliana protein match is: Integral membrane HRF1 family protein (TAIR:AT1G30890.2); Has 472 Blast hits to 472 proteins in 183 species: Archae - 0; Bacteria - 0; Metazoa - 204; Fungi - 142; Plants …
roots	QTL_r_BORNAc_5.1	DCARv2_Chr5_30630334	DCARv2_Chr5	30130334	31130334	AT3G60970.1	30794842	30804286	ID=AT3G60970.1.TAIR10_R8	tie=1	tpc=1	protein_coding	multidrug resistance-associated protein 15	member of MRP subfamily	multidrug resistance-associated protein 15 (MRP15); FUNCTIONS IN: ATPase activity, coupled to transmembrane movement of substances; INVOLVED IN: transport, transmembrane transport; LOCATED IN: endomembrane system, integral to membrane; CONTAINS InterPro DOMAIN/s: ATPase, AAA+ type, core (InterPro:IPR003593), ABC transporter-like (InterPro:IPR003439), ABC transporter, transmembrane domain, type 1 …
roots	QTL_r_BORNAc_5.1	DCARv2_Chr5_30630334	DCARv2_Chr5	30130334	31130334	AT4G02010.1	30838756	30844658	ID=AT4G02010.1.TAIR10_R5	tie=0.6667	tpc=0.9889	protein_coding	Protein kinase superfamily protein	0	Protein kinase superfamily protein; FUNCTIONS IN: kinase activity; INVOLVED IN: protein amino acid phosphorylation; LOCATED IN: plasma membrane; EXPRESSED IN: 22 plant structures; EXPRESSED DURING: 13 growth stages; CONTAINS InterPro DOMAIN/s: Protein kinase, ATP binding site (InterPro:IPR017441), Protein kinase, catalytic domain (InterPro:IPR000719), Serine/threonine-protein kinase-like domain (…
roots	QTL_r_BORNAc_5.1	DCARv2_Chr5_30630334	DCARv2_Chr5	30130334	31130334	AT4G08800.1	30579548	30584264	ID=AT4G08800.1.TAIR10_R4	tie=1	tpc=1	protein_coding	Protein kinase superfamily protein	0	Protein kinase superfamily protein; FUNCTIONS IN: protein serine/threonine kinase activity, protein kinase activity, kinase activity, ATP binding; INVOLVED IN: protein amino acid phosphorylation; LOCATED IN: plasma membrane; CONTAINS InterPro DOMAIN/s: Protein kinase, ATP binding site (InterPro:IPR017441), Serine/threonine-protein kinase domain (InterPro:IPR002290), Serine/threonine-protein kinas…
roots	QTL_r_BORNAc_5.1	DCARv2_Chr5_30630334	DCARv2_Chr5	30130334	31130334	AT4G11610.1	30847070	30850102	ID=AT4G11610.1.TAIR10_R7	tie=1	tpc=1	protein_coding	C2 calcium/lipid-binding plant phosphoribosyltransferase family protein	0	C2 calcium/lipid-binding plant phosphoribosyltransferase family protein; CONTAINS InterPro DOMAIN/s: C2 membrane targeting protein (InterPro:IPR018029), C2 calcium/lipid-binding domain, CaLB (InterPro:IPR008973), Phosphoribosyltransferase C-terminal (InterPro:IPR013583), C2 calcium-dependent membrane targeting (InterPro:IPR000008); BEST Arabidopsis thaliana protein match is: Calcium-dependent lip…
roots	QTL_r_BORNAc_5.1	DCARv2_Chr5_30630334	DCARv2_Chr5	30130334	31130334	AT4G13195.1	31091974	31092339	ID=AT4G13195.1.TAIR10_R0	tie=NA	tpc=1	protein_coding	CLAVATA3/ESR-RELATED 44	Belongs to a large gene family, called CLE for CLAVATA3/ESR-related, encoding small peptides with conserved carboxyl termini. The C-terminal 12 amino acid sequence of CLE44 is identical to that of a dodeca peptide (TDIF, tracheary element differentiation inhibitory factor) isolated from Arabidopsis and functions as a suppressor of plant stem cell differentiation. TDIF sequence is also identical t…	CLAVATA3/ESR-RELATED 44 (CLE44); BEST Arabidopsis thaliana protein match is: CLAVATA3/ESR-RELATED 41 (TAIR:AT3G24770.1); Has 30201 Blast hits to 17322 proteins in 780 species: Archae - 12; Bacteria - 1396; Metazoa - 17338; Fungi - 3422; Plants - 5037; Viruses - 0; Other Eukaryotes - 2996 (source: NCBI BLink).
roots	QTL_r_BORNAc_5.1	DCARv2_Chr5_30630334	DCARv2_Chr5	30130334	31130334	AT4G13200.1	31079966	31081923	ID=AT4G13200.1.TAIR10_R0	tie=1	tpc=1	protein_coding	0	0	unknown protein; FUNCTIONS IN: molecular_function unknown; INVOLVED IN: biological_process unknown; LOCATED IN: thylakoid, chloroplast thylakoid membrane, chloroplast, plastoglobule; EXPRESSED IN: 22 plant structures; EXPRESSED DURING: 13 growth stages; Has 97 Blast hits to 97 proteins in 46 species: Archae - 0; Bacteria - 65; Metazoa - 2; Fungi - 0; Plants - 28; Viruses - 0; Other Eukaryotes - 2…
roots	QTL_r_BORNAc_5.1	DCARv2_Chr5_30630334	DCARv2_Chr5	30130334	31130334	AT4G13220.1	31032511	31034445	ID=AT4G13220.1.TAIR10_R0	tie=1	tpc=1	protein_coding	0	0	unknown protein; FUNCTIONS IN: molecular_function unknown; INVOLVED IN: biological_process unknown; LOCATED IN: chloroplast; EXPRESSED IN: 22 plant structures; EXPRESSED DURING: 13 growth stages; Has 27 Blast hits to 27 proteins in 10 species: Archae - 0; Bacteria - 0; Metazoa - 0; Fungi - 0; Plants - 27; Viruses - 0; Other Eukaryotes - 0 (source: NCBI BLink).
roots	QTL_r_BORNAc_5.1	DCARv2_Chr5_30630334	DCARv2_Chr5	30130334	31130334	AT4G16430.1	30279449	30280930	ID=AT4G16430.1.TAIR10_R0	tie=NA	tpc=1	protein_coding	basic helix-loop-helix (bHLH) DNA-binding superfamily protein	0	basic helix-loop-helix (bHLH) DNA-binding superfamily protein; FUNCTIONS IN: DNA binding, sequence-specific DNA binding transcription factor activity; INVOLVED IN: regulation of transcription; LOCATED IN: nucleus; EXPRESSED IN: 22 plant structures; EXPRESSED DURING: 13 growth stages; CONTAINS InterPro DOMAIN/s: Helix-loop-helix DNA-binding domain (InterPro:IPR001092), Helix-loop-helix DNA-binding…
roots	QTL_r_BORNAc_5.1	DCARv2_Chr5_30630334	DCARv2_Chr5	30130334	31130334	AT4G17940.1	30735082	30736015	ID=AT4G17940.1.TAIR10_R2	tie=1	tpc=1	protein_coding	Tetratricopeptide repeat (TPR)-like superfamily protein	0	Tetratricopeptide repeat (TPR)-like superfamily protein; FUNCTIONS IN: binding; INVOLVED IN: biological_process unknown; EXPRESSED IN: 23 plant structures; EXPRESSED DURING: 15 growth stages; CONTAINS InterPro DOMAIN/s: Tetratricopeptide-like helical (InterPro:IPR011990), Tetratricopeptide repeat-containing (InterPro:IPR013026); BEST Arabidopsis thaliana protein match is: Tetratricopeptide repeat…
roots	QTL_r_BORNAc_5.1	DCARv2_Chr5_30630334	DCARv2_Chr5	30130334	31130334	AT4G21720.1	30415731	30422853	ID=AT4G21720.1.TAIR10_R1	tie=1	tpc=1	protein_coding	0	0	unknown protein; Has 2692 Blast hits to 975 proteins in 186 species: Archae - 4; Bacteria - 460; Metazoa - 658; Fungi - 93; Plants - 1089; Viruses - 100; Other Eukaryotes - 288 (source: NCBI BLink).
roots	QTL_r_BORNAc_5.1	DCARv2_Chr5_30630334	DCARv2_Chr5	30130334	31130334	AT4G28570.1	30617747	30620744	ID=AT4G28570.1.TAIR10_R0	tie=1	tpc=1	protein_coding	Long-chain fatty alcohol dehydrogenase family protein	0	Long-chain fatty alcohol dehydrogenase family protein; FUNCTIONS IN: electron carrier activity, oxidoreductase activity, acting on CH-OH group of donors, FAD binding; LOCATED IN: endoplasmic reticulum; EXPRESSED IN: 25 plant structures; EXPRESSED DURING: 13 growth stages; CONTAINS InterPro DOMAIN/s: Glucose-methanol-choline oxidoreductase, N-terminal (InterPro:IPR000172), Glucose-methanol-choline…
roots	QTL_r_BORNAc_5.1	DCARv2_Chr5_30630334	DCARv2_Chr5	30130334	31130334	AT4G28590.1	30628332	30630558	ID=AT4G28590.1.TAIR10_R0	tie=1	tpc=1	protein_coding	0	0	FUNCTIONS IN: molecular_function unknown; INVOLVED IN: biological_process unknown; LOCATED IN: chloroplast; EXPRESSED IN: 21 plant structures; EXPRESSED DURING: 10 growth stages; BEST Arabidopsis thaliana protein match is: Thioredoxin superfamily protein (TAIR:AT2G31840.1); Has 114 Blast hits to 112 proteins in 39 species: Archae - 2; Bacteria - 0; Metazoa - 17; Fungi - 6; Plants - 67; Viruses - …
roots	QTL_r_BORNAc_5.1	DCARv2_Chr5_30630334	DCARv2_Chr5	30130334	31130334	AT4G28600.1	30633703	30637465	ID=AT4G28600.1.TAIR10_R2	tie=1	tpc=1	protein_coding	no pollen germination related 2	encodes a calmodulin-binding protein that is expressed in pollen, suspension culture cells, flowers, and fruits.	no pollen germination related 2 (NPGR2); FUNCTIONS IN: calmodulin binding; LOCATED IN: plasma membrane; EXPRESSED IN: 25 plant structures; EXPRESSED DURING: 14 growth stages; CONTAINS InterPro DOMAIN/s: Tetratricopeptide-like helical (InterPro:IPR011990), Tetratricopeptide repeat-containing (InterPro:IPR013026), Tetratricopeptide repeat (InterPro:IPR019734); BEST Arabidopsis thaliana protein matc…
roots	QTL_r_BORNAc_5.1	DCARv2_Chr5_30630334	DCARv2_Chr5	30130334	31130334	AT4G28610.1	30686367	30693855	ID=AT4G28610.1.TAIR10_R0	tie=1	tpc=1	protein_coding	phosphate starvation response 1	Similar to phosphate starvation response gene from Chlamydomonas. Weakly responsive to phosphate starvation. Acts upstream of PHO2 in phosphate signaling.	phosphate starvation response 1 (PHR1); CONTAINS InterPro DOMAIN/s: Homeodomain-like (InterPro:IPR009057), Myb, DNA-binding (InterPro:IPR014778), HTH transcriptional regulator, Myb-type, DNA-binding (InterPro:IPR017930), Myb-like DNA-binding domain, SHAQKYF class (InterPro:IPR006447), Homeodomain-related (InterPro:IPR012287); BEST Arabidopsis thaliana protein match is: myb-like HTH transcriptiona…
roots	QTL_r_BORNAc_5.1	DCARv2_Chr5_30630334	DCARv2_Chr5	30130334	31130334	AT4G28650.1	30784125	30787488	ID=AT4G28650.1.TAIR10_R1	tie=1	tpc=1	protein_coding	Leucine-rich repeat transmembrane protein kinase family protein	0	Leucine-rich repeat transmembrane protein kinase family protein; FUNCTIONS IN: protein serine/threonine kinase activity, protein kinase activity, ATP binding; INVOLVED IN: transmembrane receptor protein tyrosine kinase signaling pathway, protein amino acid phosphorylation; LOCATED IN: endomembrane system; EXPRESSED IN: hypocotyl, root, guard cell; CONTAINS InterPro DOMAIN/s: Protein kinase, ATP b…
roots	QTL_r_BORNAc_5.1	DCARv2_Chr5_30630334	DCARv2_Chr5	30130334	31130334	AT4G28730.1	30922644	30926799	ID=AT4G28730.1.TAIR10_R0	tie=1	tpc=1	protein_coding	Glutaredoxin family protein	0	Glutaredoxin family protein; FUNCTIONS IN: electron carrier activity, protein disulfide oxidoreductase activity; INVOLVED IN: cell redox homeostasis; LOCATED IN: chloroplast; CONTAINS InterPro DOMAIN/s: Thioredoxin fold (InterPro:IPR012335), Glutaredoxin (InterPro:IPR002109), Glutaredoxin subgroup (InterPro:IPR014025), Glutaredoxin, eukaryotic/virial (InterPro:IPR011899), Thioredoxin-like fold (I…
roots	QTL_r_BORNAc_5.1	DCARv2_Chr5_30630334	DCARv2_Chr5	30130334	31130334	AT4G28760.1	30939649	30943390	ID=AT4G28760.1.TAIR10_R2	tie=1	tpc=1	protein_coding	Protein of unknown function (DUF3741)	0	Protein of unknown function (DUF3741); CONTAINS InterPro DOMAIN/s: Protein of unknown function DUF3741 (InterPro:IPR022212); BEST Arabidopsis thaliana protein match is: Protein of unknown function (DUF3741) (TAIR:AT2G20240.1); Has 30201 Blast hits to 17322 proteins in 780 species: Archae - 12; Bacteria - 1396; Metazoa - 17338; Fungi - 3422; Plants - 5037; Viruses - 0; Other Eukaryotes - 2996 (sou…
roots	QTL_r_BORNAc_5.1	DCARv2_Chr5_30630334	DCARv2_Chr5	30130334	31130334	AT4G29040.1	31023283	31027056	ID=AT4G29040.1.TAIR10_R1	tie=1	tpc=1	protein_coding	regulatory particle AAA-ATPase 2A	26S proteasome AAA-ATPase subunit RPT2a (RPT2a) mRNA,	regulatory particle AAA-ATPase 2A (RPT2a); FUNCTIONS IN: ATPase activity; INVOLVED IN: in 17 processes; LOCATED IN: proteasome regulatory particle, base subcomplex, proteasome complex, nucleus, membrane; EXPRESSED IN: 29 plant structures; EXPRESSED DURING: 13 growth stages; CONTAINS InterPro DOMAIN/s: ATPase, AAA+ type, core (InterPro:IPR003593), ATPase, AAA-type, core (InterPro:IPR003959), ATPas…
roots	QTL_r_BORNAc_5.1	DCARv2_Chr5_30630334	DCARv2_Chr5	30130334	31130334	AT4G29090.1	30891074	30892717	ID=AT4G29090.1.TAIR10_R5	tie=NA	tpc=0.1861	protein_coding	Ribonuclease H-like superfamily protein	0	Ribonuclease H-like superfamily protein; FUNCTIONS IN: RNA binding, RNA-directed DNA polymerase activity, nucleic acid binding; INVOLVED IN: RNA-dependent DNA replication; LOCATED IN: endomembrane system; CONTAINS InterPro DOMAIN/s: Polynucleotidyl transferase, ribonuclease H fold (InterPro:IPR012337), RNA-directed DNA polymerase (reverse transcriptase), related (InterPro:IPR015706); BEST Arabido…
roots	QTL_r_BORNAc_5.1	DCARv2_Chr5_30630334	DCARv2_Chr5	30130334	31130334	AT4G31410.1	31055631	31056773	ID=AT4G31410.1.TAIR10_R4	tie=1	tpc=1	protein_coding	Protein of unknown function (DUF1644)	0	Protein of unknown function (DUF1644); CONTAINS InterPro DOMAIN/s: Protein of unknown function DUF1644 (InterPro:IPR012866); BEST Arabidopsis thaliana protein match is: Protein of unknown function (DUF1644) (TAIR:AT3G24740.2); Has 30201 Blast hits to 17322 proteins in 780 species: Archae - 12; Bacteria - 1396; Metazoa - 17338; Fungi - 3422; Plants - 5037; Viruses - 0; Other Eukaryotes - 2996 (sou…
roots	QTL_r_BORNAc_5.1	DCARv2_Chr5_30630334	DCARv2_Chr5	30130334	31130334	AT4G39230.1	30507688	30509938	ID=AT4G39230.1.TAIR10_R9	tie=0.4	tpc=1	protein_coding	NmrA-like negative transcriptional regulator family protein	encodes a protein whose sequence is similar to phenylcoumaran benzylic ether reductase (PCBER), which catalyzes NADPH-dependent reduction of 8-5' linked lignans such as dehydrodiconiferyl alcohol to give isodihydrodehydrodiconiferyl alcohol.	NmrA-like negative transcriptional regulator family protein; FUNCTIONS IN: phenylcoumaran benzylic ether reductase activity; INVOLVED IN: response to cadmium ion; LOCATED IN: cellular_component unknown; EXPRESSED IN: 25 plant structures; EXPRESSED DURING: 14 growth stages; CONTAINS InterPro DOMAIN/s: NAD(P)-binding domain (InterPro:IPR016040), NmrA-like (InterPro:IPR008030); BEST Arabidopsis thal…
roots	QTL_r_BORNAc_5.1	DCARv2_Chr5_30630334	DCARv2_Chr5	30130334	31130334	AT5G07850.1	30791619	30792980	ID=AT5G07850.1.TAIR10_R5	tie=0	tpc=1	protein_coding	HXXXD-type acyl-transferase family protein	0	HXXXD-type acyl-transferase family protein; FUNCTIONS IN: transferase activity, transferring acyl groups other than amino-acyl groups, transferase activity; INVOLVED IN: biological_process unknown; LOCATED IN: cellular_component unknown; CONTAINS InterPro DOMAIN/s: Transferase (InterPro:IPR003480); BEST Arabidopsis thaliana protein match is: HXXXD-type acyl-transferase family protein (TAIR:AT5G07…
roots	QTL_r_BORNAc_5.1	DCARv2_Chr5_30630334	DCARv2_Chr5	30130334	31130334	AT5G09690.1	30249113	30251577	ID=AT5G09690.1.TAIR10_R3	tie=1	tpc=0.9983	protein_coding	magnesium transporter 7	Transmembrane magnesium transporter. One of nine family members. Loss of function mutants exhibit poor growth under magnesium stress conditions. Splice variant AT5G09690.1 (386 aa) is a functional transporter while AT5G09690.4 (371 aa) does not have transporter activity.	magnesium transporter 7 (MGT7); FUNCTIONS IN: magnesium ion transmembrane transporter activity, metal ion transmembrane transporter activity; INVOLVED IN: metal ion transport, transmembrane transport; LOCATED IN: membrane; EXPRESSED IN: 31 plant structures; EXPRESSED DURING: 13 growth stages; CONTAINS InterPro DOMAIN/s: Mg2+ transporter protein, CorA-like (InterPro:IPR002523); BEST Arabidopsis th…
roots	QTL_r_BORNAc_5.1	DCARv2_Chr5_30630334	DCARv2_Chr5	30130334	31130334	AT5G11320.2	30906265	30907426	ID=AT5G11320.2.TAIR10_R5	tie=1	tpc=1	protein_coding	Flavin-binding monooxygenase family protein	Belongs to the YUC gene family. Encodes a predicted flavin monooxygenase YUC4 involved in auxin biosynthesis and plant development.	YUCCA4 (YUC4); FUNCTIONS IN: NADP or NADPH binding, oxidoreductase activity, monooxygenase activity, FAD binding, flavin-containing monooxygenase activity; INVOLVED IN: in 7 processes; EXPRESSED IN: 12 plant structures; EXPRESSED DURING: 6 growth stages; CONTAINS InterPro DOMAIN/s: Pyridine nucleotide-disulphide oxidoreductase, class-II (InterPro:IPR000103), FAD-dependent pyridine nucleotide-disu…
roots	QTL_r_BORNAc_5.1	DCARv2_Chr5_30630334	DCARv2_Chr5	30130334	31130334	AT5G16860.1	30780460	30783006	ID=AT5G16860.1.TAIR10_R0	tie=NA	tpc=1	protein_coding	Tetratricopeptide repeat (TPR)-like superfamily protein	0	Tetratricopeptide repeat (TPR)-like superfamily protein; CONTAINS InterPro DOMAIN/s: Pentatricopeptide repeat (InterPro:IPR002885); BEST Arabidopsis thaliana protein match is: Pentatricopeptide repeat (PPR) superfamily protein (TAIR:AT4G18750.1); Has 1807 Blast hits to 1807 proteins in 277 species: Archae - 0; Bacteria - 0; Metazoa - 736; Fungi - 347; Plants - 385; Viruses - 0; Other Eukaryotes -…
roots	QTL_r_BORNAc_5.1	DCARv2_Chr5_30630334	DCARv2_Chr5	30130334	31130334	AT5G18610.1	31110560	31113746	ID=AT5G18610.1.TAIR10_R5	tie=1	tpc=0.9992	protein_coding	Protein kinase superfamily protein	0	Protein kinase superfamily protein; FUNCTIONS IN: protein serine/threonine kinase activity, protein kinase activity, kinase activity, ATP binding; INVOLVED IN: protein amino acid phosphorylation; LOCATED IN: plasma membrane; CONTAINS InterPro DOMAIN/s: Protein kinase, ATP binding site (InterPro:IPR017441), Protein kinase, catalytic domain (InterPro:IPR000719), Serine/threonine-protein kinase-like…
roots	QTL_r_BORNAc_5.1	DCARv2_Chr5_30630334	DCARv2_Chr5	30130334	31130334	AT5G19175.1	31029164	31029921	ID=AT5G19175.1.TAIR10_R0	tie=1	tpc=0.8447	protein_coding	Cysteine-rich protein	Encodes a defensin-like (DEFL) family protein.	Cysteine-rich protein; LOCATED IN: endomembrane system; BEST Arabidopsis thaliana protein match is: Cysteine-rich protein (TAIR:AT5G19172.1); Has 53 Blast hits to 53 proteins in 3 species: Archae - 0; Bacteria - 0; Metazoa - 0; Fungi - 0; Plants - 53; Viruses - 0; Other Eukaryotes - 0 (source: NCBI BLink).
roots	QTL_r_BORNAc_5.1	DCARv2_Chr5_30630334	DCARv2_Chr5	30130334	31130334	AT5G20190.1	30735082	30736351	ID=AT5G20190.1.TAIR10_R1	tie=1	tpc=1	protein_coding	Tetratricopeptide repeat (TPR)-like superfamily protein	0	Tetratricopeptide repeat (TPR)-like superfamily protein; FUNCTIONS IN: binding; INVOLVED IN: biological_process unknown; LOCATED IN: chloroplast; CONTAINS InterPro DOMAIN/s: Tetratricopeptide-like helical (InterPro:IPR011990), Tetratricopeptide repeat-containing (InterPro:IPR013026); BEST Arabidopsis thaliana protein match is: Tetratricopeptide repeat (TPR)-like superfamily protein (TAIR:AT1G8013…
roots	QTL_r_BORNAc_5.1	DCARv2_Chr5_30630334	DCARv2_Chr5	30130334	31130334	AT5G20490.1	30304742	30320015	ID=AT5G20490.1.TAIR10_R1	tie=0.9444	tpc=0.9893	protein_coding	Myosin family protein with Dil domain	Encodes a member of the type XI myosin protein family involved in root hair growth, trichome development, and organelle trafficking. This gene appears to be expressed at low levels throughout the plant.	XIK; FUNCTIONS IN: motor activity; INVOLVED IN: in 11 processes; LOCATED IN: endomembrane system, myosin complex; EXPRESSED IN: 6 plant structures; EXPRESSED DURING: seedling growth; CONTAINS InterPro DOMAIN/s: Dil domain (InterPro:IPR018444), Dilute (InterPro:IPR002710), Myosin, N-terminal, SH3-like (InterPro:IPR004009), Myosin head, motor domain (InterPro:IPR001609), IQ calmodulin-binding regio…
roots	QTL_r_BORNAc_5.1	DCARv2_Chr5_30630334	DCARv2_Chr5	30130334	31130334	AT5G28900.1	30593793	30601462	ID=AT5G28900.1.TAIR10_R1	tie=1	tpc=1	protein_coding	Calcium-binding EF-hand family protein	0	Calcium-binding EF-hand family protein; FUNCTIONS IN: calcium ion binding; INVOLVED IN: biological_process unknown; LOCATED IN: nucleus, cytoplasm; CONTAINS InterPro DOMAIN/s: EF-Hand 1, calcium-binding site (InterPro:IPR018247), EF-HAND 2 (InterPro:IPR018249), EF-hand-like domain (InterPro:IPR011992), Calcium-binding EF-hand (InterPro:IPR002048); BEST Arabidopsis thaliana protein match is: Calci…
roots	QTL_r_BORNAc_5.1	DCARv2_Chr5_30630334	DCARv2_Chr5	30130334	31130334	AT5G29000.4	30692082	30693855	ID=AT5G29000.4.TAIR10_R0	tie=1	tpc=1	protein_coding	Homeodomain-like superfamily protein	0	Homeodomain-like superfamily protein; FUNCTIONS IN: DNA binding, sequence-specific DNA binding transcription factor activity; INVOLVED IN: regulation of transcription; LOCATED IN: nucleus; EXPRESSED IN: 16 plant structures; EXPRESSED DURING: 9 growth stages; CONTAINS InterPro DOMAIN/s: Homeodomain-like (InterPro:IPR009057), Myb, DNA-binding (InterPro:IPR014778), Myb-like DNA-binding domain, SHAQK…
roots	QTL_r_BORNAc_5.1	DCARv2_Chr5_30630334	DCARv2_Chr5	30130334	31130334	AT5G35550.1	30483146	30484602	ID=AT5G35550.1.TAIR10_R7	tie=1	tpc=1	protein_coding	Duplicated homeodomain-like superfamily protein	TT2 encodes a R2R3 MYB domain putative transcription factor that acts as a key determinant in the proanthocyanidin accumulation of developing seed. It is thought that a ternary complex composed of TT2, TT8 and TTG1 is necessary for correct expression of BAN in seed endothelium.	TRANSPARENT TESTA 2 (TT2); CONTAINS InterPro DOMAIN/s: SANT, DNA-binding (InterPro:IPR001005), Homeodomain-like (InterPro:IPR009057), Myb, DNA-binding (InterPro:IPR014778), HTH transcriptional regulator, Myb-type, DNA-binding (InterPro:IPR017930), Homeodomain-related (InterPro:IPR012287), Myb transcription factor (InterPro:IPR015495); BEST Arabidopsis thaliana protein match is: myb domain protein…
roots	QTL_r_BORNAc_5.1	DCARv2_Chr5_30630334	DCARv2_Chr5	30130334	31130334	AT5G35600.1	30808514	30811687	ID=AT5G35600.1.TAIR10_R0	tie=1	tpc=1	protein_coding	histone deacetylase7	0	histone deacetylase7 (HDA7); FUNCTIONS IN: histone deacetylase activity; INVOLVED IN: histone deacetylation; LOCATED IN: nucleus; EXPRESSED IN: flower; EXPRESSED DURING: petal differentiation and expansion stage; CONTAINS InterPro DOMAIN/s: Histone deacetylase (InterPro:IPR003084), Histone deacetylase superfamily (InterPro:IPR000286); BEST Arabidopsis thaliana protein match is: histone deacetylas…
roots	QTL_r_BORNAc_5.1	DCARv2_Chr5_30630334	DCARv2_Chr5	30130334	31130334	AT5G43410.1	30435495	30435893	ID=AT5G43410.1.TAIR10_R1	tie=NA	tpc=1	protein_coding	Integrase-type DNA-binding superfamily protein	encodes a member of the ERF (ethylene response factor) subfamily B-3 of ERF/AP2 transcription factor family. The protein contains one AP2 domain. There are 18 members in this subfamily including ATERF-1, ATERF-2, AND ATERF-5.	Integrase-type DNA-binding superfamily protein; FUNCTIONS IN: DNA binding, sequence-specific DNA binding transcription factor activity; INVOLVED IN: regulation of transcription, DNA-dependent; LOCATED IN: nucleus; CONTAINS InterPro DOMAIN/s: DNA-binding, integrase-type (InterPro:IPR016177), Pathogenesis-related transcriptional factor/ERF, DNA-binding (InterPro:IPR001471); BEST Arabidopsis thalian…
roots	QTL_r_BORNAc_5.1	DCARv2_Chr5_30630334	DCARv2_Chr5	30130334	31130334	AT5G43540.1	30327356	30327799	ID=AT5G43540.1.TAIR10_R0	tie=NA	tpc=1	protein_coding	C2H2 and C2HC zinc fingers superfamily protein	0	C2H2 and C2HC zinc fingers superfamily protein; FUNCTIONS IN: sequence-specific DNA binding transcription factor activity, zinc ion binding, nucleic acid binding; INVOLVED IN: regulation of transcription; LOCATED IN: intracellular, chloroplast; CONTAINS InterPro DOMAIN/s: Zinc finger, C2H2-like (InterPro:IPR015880), Zinc finger, C2H2-type (InterPro:IPR007087); BEST Arabidopsis thaliana protein ma…
roots	QTL_r_BORNAc_5.1	DCARv2_Chr5_30630334	DCARv2_Chr5	30130334	31130334	AT5G43700.1	30130235	30130876	ID=AT5G43700.1.TAIR10_R4	tie=1	tpc=1	protein_coding	AUX/IAA transcriptional regulator family protein	Auxin inducible protein similar to transcription factors.	AUXIN INDUCIBLE 2-11 (ATAUX2-11); CONTAINS InterPro DOMAIN/s: Aux/IAA-ARF-dimerisation (InterPro:IPR011525), AUX/IAA protein (InterPro:IPR003311); BEST Arabidopsis thaliana protein match is: AUX/IAA transcriptional regulator family protein (TAIR:AT1G04240.1); Has 1807 Blast hits to 1807 proteins in 277 species: Archae - 0; Bacteria - 0; Metazoa - 736; Fungi - 347; Plants - 385; Viruses - 0; Other…
roots	QTL_r_BORNAc_5.1	DCARv2_Chr5_30630334	DCARv2_Chr5	30130334	31130334	AT5G43700.1	30154227	30155670	ID=AT5G43700.1.TAIR10_R9	tie=1	tpc=1	protein_coding	AUX/IAA transcriptional regulator family protein	Auxin inducible protein similar to transcription factors.	AUXIN INDUCIBLE 2-11 (ATAUX2-11); CONTAINS InterPro DOMAIN/s: Aux/IAA-ARF-dimerisation (InterPro:IPR011525), AUX/IAA protein (InterPro:IPR003311); BEST Arabidopsis thaliana protein match is: AUX/IAA transcriptional regulator family protein (TAIR:AT1G04240.1); Has 1807 Blast hits to 1807 proteins in 277 species: Archae - 0; Bacteria - 0; Metazoa - 736; Fungi - 347; Plants - 385; Viruses - 0; Other…
roots	QTL_r_BORNAc_5.1	DCARv2_Chr5_30630334	DCARv2_Chr5	30130334	31130334	AT5G43900.1	30871732	30885922	ID=AT5G43900.1.TAIR10_R1	tie=0.9737	tpc=1	protein_coding	myosin 2	Encodes a member of the type XI myosin protein family that binds F-actin and co-localizes with actin filaments and peroxisomes. Homozygous mutants are reported to have pleiotropic effects in growth and fertility and may also be lethal. This protein is also involved in root hair growth and organelle trafficking. This protein interacts with RabC2a and RabD1 in a GTP-dependent manner.	myosin 2 (MYA2); CONTAINS InterPro DOMAIN/s: Dil domain (InterPro:IPR018444), Dilute (InterPro:IPR002710), Myosin, N-terminal, SH3-like (InterPro:IPR004009), Myosin head, motor domain (InterPro:IPR001609), IQ calmodulin-binding region (InterPro:IPR000048); BEST Arabidopsis thaliana protein match is: myosin XI B (TAIR:AT1G04160.1); Has 1807 Blast hits to 1807 proteins in 277 species: Archae - 0; B…
roots	QTL_r_BORNAc_5.1	DCARv2_Chr5_30630334	DCARv2_Chr5	30130334	31130334	AT5G43950.1	30739310	30742337	ID=AT5G43950.1.TAIR10_R1	tie=1	tpc=1	protein_coding	Plant protein of unknown function (DUF946)	0	Plant protein of unknown function (DUF946); CONTAINS InterPro DOMAIN/s: Protein of unknown function DUF946 (InterPro:IPR009291); BEST Arabidopsis thaliana protein match is: Plant protein of unknown function (DUF946) (TAIR:AT1G04090.1); Has 1807 Blast hits to 1807 proteins in 277 species: Archae - 0; Bacteria - 0; Metazoa - 736; Fungi - 347; Plants - 385; Viruses - 0; Other Eukaryotes - 339 (sourc…
roots	QTL_r_BORNAc_5.1	DCARv2_Chr5_30630334	DCARv2_Chr5	30130334	31130334	AT5G43960.1	30729564	30734514	ID=AT5G43960.1.TAIR10_R2	tie=1	tpc=1	protein_coding	Nuclear transport factor 2 (NTF2) family protein with RNA binding (RRM-RBD-RNP motifs) domain	0	Nuclear transport factor 2 (NTF2) family protein with RNA binding (RRM-RBD-RNP motifs) domain; FUNCTIONS IN: RNA binding, nucleotide binding, nucleic acid binding; INVOLVED IN: transport, nucleocytoplasmic transport; LOCATED IN: intracellular; EXPRESSED IN: 23 plant structures; EXPRESSED DURING: 13 growth stages; CONTAINS InterPro DOMAIN/s: Nuclear transport factor 2 (InterPro:IPR002075), RNA rec…
roots	QTL_r_BORNAc_5.1	DCARv2_Chr5_30630334	DCARv2_Chr5	30130334	31130334	AT5G43980.1	30707125	30708352	ID=AT5G43980.1.TAIR10_R0	tie=1	tpc=1	protein_coding	plasmodesmata-located protein 1	Encodes a plasmodesmal protein that affects the intercellular movement of molecules through the plasmodesmata. The cytoplasmic C-terminal portion of the protein is connected to the apoplastic N-terminal portion of the protein by a single transmembrane domain (TMD). It is transported to the plasmodesmata through the secretory pathway. PDLP1 has two DUF26 domains and a signal peptide, but the prope…	plasmodesmata-located protein 1 (PDLP1); CONTAINS InterPro DOMAIN/s: Protein of unknown function DUF26 (InterPro:IPR002902); BEST Arabidopsis thaliana protein match is: plasmodesmata-located protein 3 (TAIR:AT2G33330.1); Has 956 Blast hits to 914 proteins in 25 species: Archae - 0; Bacteria - 0; Metazoa - 0; Fungi - 0; Plants - 956; Viruses - 0; Other Eukaryotes - 0 (source: NCBI BLink).
[truncated: 1,623 more rows]

## Sheet: 8B
Suppl. Table 8B: D. carota gene annotation. All genes located within the QTL regions associated with VOCs in roots.
Tissue1	QTL	Peakmarker	Chromosme	Start QTL interval	End QTL interval	Gene model	Start	End	ID	Name	Pfam	Panther	KOG	ec	KEGG	GO-Term		Short description
roots	QTL_r_aPHEL_9	DCARv2_Chr9_16405410	DCARv2_Chr9	15905410	16905410	DCAR_029784	15983764	15987071	ID=DCAR_029784.v1.0	Name=DCAR_029784	0	PTHR35490,PTHR35490:SF1	0	0	0	0	0	0
roots	QTL_r_aPHEL_9	DCARv2_Chr9_16405410	DCARv2_Chr9	15905410	16905410	DCAR_029785	16050647	16051251	ID=DCAR_029785.v1.0	Name=DCAR_029785	0	PTHR33144	0	0	0	0	0	0
[truncated: 1,985 more rows]

## Sheet: 8C
Suppl. Table 8C: AT2DC gene annotation. All genes located within the QTL regions associated with VOCs in leaves.
[truncated: 358 more rows]

[truncated: 2 more sheets: 8D, 8E]
