# Supplementary material for: The Terpene Synthase Gene Family of Carrot (Daucus carota L.): Identification of QTLs and Candidate Genes Associated with Terpenoid Volatile Compounds
Source: Front Plant Sci. 2017 Nov 9;8:1930. doi: 10.3389/fpls.2017.01930 (PMC5684173; doi:10.3389/fpls.2017.01930)
Supplement: Supplementary file 13 [file DataSheet1.ZIP]

Archive with 2 entries (2 files):
- reannotation.gff
- TPS-gene-models.gff
