# Supplementary material for: The Terpene Synthase Gene Family of Carrot (Daucus carota L.): Identification of QTLs and Candidate Genes Associated with Terpenoid Volatile Compounds
Source: Front Plant Sci. 2017 Nov 9;8:1930. doi: 10.3389/fpls.2017.01930 (PMC5684173; doi:10.3389/fpls.2017.01930)
Supplement: Supplementary file 13 [file DataSheet1.ZIP › reannotation.gff]

##gff-version 3
DCARv2_B1	GeMoMa	prediction	535947	536066	.	-	.	ID=AT1G74929.1.TAIR10_R1;ref-gene=AT1G74929.TAIR10;AA=40;score=30;tae=NA;tde=NA;tie=NA;minSplitReads=NA;tpc=0;minCov=0;avgCov=0;iAA=0.25;start=M;stop=*;evidence=1;Parent=gene_0
DCARv2_B1	GeMoMa	CDS	535947	536066	.	-	0	ID=AT1G74929.1.TAIR10_R1_cds0;Parent=AT1G74929.1.TAIR10_R1;pc=0;minCov=0
DCARv2_B1	GAF	gene	535947	536066	.	-	.	ID=gene_0;transcripts=1;complete=1;maxEvidence=1;maxTie=NA
DCARv2_B10	GeMoMa	prediction	17275	18329	.	+	.	ID=AT5G45690.1.TAIR10_R1;ref-gene=AT5G45690.TAIR10;AA=246;score=776;tae=1;tde=1;tie=1;minSplitReads=8;tpc=1;minCov=2;avgCov=33.4702;iAA=0.592;start=M;stop=*;evidence=1;Parent=gene_1;alternative="AT4G18920.TAIR10"
DCARv2_B10	GeMoMa	CDS	17275	17551	.	+	0	ID=AT5G45690.1.TAIR10_R1_cds0;Parent=AT5G45690.1.TAIR10_R1;de=true;pc=1;minCov=8
DCARv2_B10	GeMoMa	CDS	17631	17713	.	+	2	ID=AT5G45690.1.TAIR10_R1_cds1;Parent=AT5G45690.1.TAIR10_R1;ae=true;de=true;pc=1;minCov=2
DCARv2_B10	GeMoMa	CDS	17799	17913	.	+	0	ID=AT5G45690.1.TAIR10_R1_cds2;Parent=AT5G45690.1.TAIR10_R1;ae=true;de=true;pc=1;minCov=7
DCARv2_B10	GeMoMa	CDS	18067	18329	.	+	2	ID=AT5G45690.1.TAIR10_R1_cds3;Parent=AT5G45690.1.TAIR10_R1;ae=true;pc=1;minCov=5
DCARv2_B10	GeMoMa	prediction	17290	18329	.	+	.	ID=AT1G29680.1.TAIR10_R0;ref-gene=AT1G29680.TAIR10;AA=241;score=772;tae=1;tde=1;tie=1;minSplitReads=8;tpc=1;minCov=2;avgCov=33.6528;iAA=0.5851;start=M;stop=*;evidence=1;Parent=gene_1
DCARv2_B10	GeMoMa	CDS	17290	17551	.	+	0	ID=AT1G29680.1.TAIR10_R0_cds0;Parent=AT1G29680.1.TAIR10_R0;de=true;pc=1;minCov=8
DCARv2_B10	GeMoMa	CDS	17631	17713	.	+	2	ID=AT1G29680.1.TAIR10_R0_cds1;Parent=AT1G29680.1.TAIR10_R0;ae=true;de=true;pc=1;minCov=2
DCARv2_B10	GeMoMa	CDS	17799	17913	.	+	0	ID=AT1G29680.1.TAIR10_R0_cds2;Parent=AT1G29680.1.TAIR10_R0;ae=true;de=true;pc=1;minCov=7
DCARv2_B10	GeMoMa	CDS	18067	18329	.	+	2	ID=AT1G29680.1.TAIR10_R0_cds3;Parent=AT1G29680.1.TAIR10_R0;ae=true;pc=1;minCov=5
DCARv2_B10	GeMoMa	prediction	17281	18329	.	+	.	ID=AT2G31985.1.TAIR10_R1;ref-gene=AT2G31985.TAIR10;AA=244;score=244;tae=1;tde=1;tie=1;minSplitReads=8;tpc=1;minCov=2;avgCov=33.5478;iAA=0.3725;start=M;stop=*;evidence=1;Parent=gene_1
DCARv2_B10	GeMoMa	CDS	17281	17551	.	+	0	ID=AT2G31985.1.TAIR10_R1_cds0;Parent=AT2G31985.1.TAIR10_R1;de=true;pc=1;minCov=8
DCARv2_B10	GeMoMa	CDS	17631	17713	.	+	2	ID=AT2G31985.1.TAIR10_R1_cds1;Parent=AT2G31985.1.TAIR10_R1;ae=true;de=true;pc=1;minCov=2
DCARv2_B10	GeMoMa	CDS	17799	17913	.	+	0	ID=AT2G31985.1.TAIR10_R1_cds2;Parent=AT2G31985.1.TAIR10_R1;ae=true;de=true;pc=1;minCov=7
DCARv2_B10	GeMoMa	CDS	18067	18329	.	+	2	ID=AT2G31985.1.TAIR10_R1_cds3;Parent=AT2G31985.1.TAIR10_R1;ae=true;pc=1;minCov=5
DCARv2_B10	GAF	gene	17275	18329	.	+	.	ID=gene_1;transcripts=3;complete=3;maxEvidence=1;maxTie=1.0
DCARv2_B10	GeMoMa	prediction	152416	153251	.	+	.	ID=ATCG00360.1.TAIR10_R1;ref-gene=ATCG00360.TAIR10;AA=115;score=225;tae=0;tde=0;tie=0;minSplitReads=0;tpc=0.8203;minCov=0;avgCov=151.4899;iAA=0.4928;start=M;stop=*;evidence=1;Parent=gene_2
DCARv2_B10	GeMoMa	CDS	152416	152503	.	+	0	ID=ATCG00360.1.TAIR10_R1_cds0;Parent=ATCG00360.1.TAIR10_R1;de=false;pc=0.9773;minCov=0
DCARv2_B10	GeMoMa	CDS	152541	152623	.	+	2	ID=ATCG00360.1.TAIR10_R1_cds1;Parent=ATCG00360.1.TAIR10_R1;ae=false;de=false;pc=0.759;minCov=0
DCARv2_B10	GeMoMa	CDS	153078	153251	.	+	0	ID=ATCG00360.1.TAIR10_R1_cds2;Parent=ATCG00360.1.TAIR10_R1;ae=false;pc=0.7701;minCov=0
DCARv2_B10	GAF	gene	152416	153251	.	+	.	ID=gene_2;transcripts=1;complete=1;maxEvidence=1;maxTie=0.0
DCARv2_B10	GeMoMa	prediction	206650	211459	.	+	.	ID=AT3G58780.1.TAIR10_R2;ref-gene=AT3G58780.TAIR10;AA=245;score=746;tae=1;tde=1;tie=1;minSplitReads=684;tpc=1;minCov=9;avgCov=947.3592;iAA=0.6295;start=M;stop=*;evidence=1;Parent=gene_3;alternative="AT2G42830.TAIR10,AT4G09960.TAIR10"
DCARv2_B10	GeMoMa	CDS	206650	206882	.	+	0	ID=AT3G58780.1.TAIR10_R2_cds0;Parent=AT3G58780.1.TAIR10_R2;de=true;pc=1;minCov=537
DCARv2_B10	GeMoMa	CDS	209446	209527	.	+	1	ID=AT3G58780.1.TAIR10_R2_cds1;Parent=AT3G58780.1.TAIR10_R2;ae=true;de=true;pc=1;minCov=31
DCARv2_B10	GeMoMa	CDS	209821	209882	.	+	0	ID=AT3G58780.1.TAIR10_R2_cds2;Parent=AT3G58780.1.TAIR10_R2;ae=true;de=true;pc=1;minCov=48
DCARv2_B10	GeMoMa	CDS	209971	210070	.	+	1	ID=AT3G58780.1.TAIR10_R2_cds3;Parent=AT3G58780.1.TAIR10_R2;ae=true;de=true;pc=1;minCov=23
DCARv2_B10	GeMoMa	CDS	210169	210210	.	+	0	ID=AT3G58780.1.TAIR10_R2_cds4;Parent=AT3G58780.1.TAIR10_R2;ae=true;de=true;pc=1;minCov=28
DCARv2_B10	GeMoMa	CDS	211165	211206	.	+	0	ID=AT3G58780.1.TAIR10_R2_cds5;Parent=AT3G58780.1.TAIR10_R2;ae=true;de=true;pc=1;minCov=78
DCARv2_B10	GeMoMa	CDS	211286	211459	.	+	0	ID=AT3G58780.1.TAIR10_R2_cds6;Parent=AT3G58780.1.TAIR10_R2;ae=true;pc=1;minCov=9
DCARv2_B10	GAF	gene	206650	211459	.	+	.	ID=gene_3;transcripts=1;complete=1;maxEvidence=1;maxTie=1.0
DCARv2_B10	GeMoMa	prediction	798644	800055	.	+	.	ID=AT4G25310.1.TAIR10_R1;ref-gene=AT4G25310.TAIR10;AA=355;score=1032;tae=1;tde=1;tie=1;minSplitReads=1679;tpc=1;minCov=79;avgCov=2227.0357;iAA=0.5432;start=M;stop=*;evidence=1;Parent=gene_4;alternative="AT1G15550.TAIR10,AT1G17010.TAIR10,AT1G17020.TAIR10,AT1G78550.TAIR10,AT2G36690.TAIR10,AT2G38240.TAIR10,AT3G11180.TAIR10,AT3G21420.TAIR10,AT3G55970.TAIR10,AT4G25300.TAIR10,AT5G05600.TAIR10,AT5G08640…
DCARv2_B10	GeMoMa	CDS	798644	798892	.	+	0	ID=AT4G25310.1.TAIR10_R1_cds0;Parent=AT4G25310.1.TAIR10_R1;de=true;pc=1;minCov=1775
DCARv2_B10	GeMoMa	CDS	799036	799283	.	+	0	ID=AT4G25310.1.TAIR10_R1_cds1;Parent=AT4G25310.1.TAIR10_R1;ae=true;de=true;pc=1;minCov=79
DCARv2_B10	GeMoMa	CDS	799375	799699	.	+	1	ID=AT4G25310.1.TAIR10_R1_cds2;Parent=AT4G25310.1.TAIR10_R1;ae=true;de=true;pc=1;minCov=194
DCARv2_B10	GeMoMa	CDS	799813	800055	.	+	0	ID=AT4G25310.1.TAIR10_R1_cds3;Parent=AT4G25310.1.TAIR10_R1;ae=true;pc=1;minCov=442
DCARv2_B10	GeMoMa	prediction	799397	800055	.	+	.	ID=AT4G25300.2.TAIR10_R4;ref-gene=AT4G25300.TAIR10;AA=182;score=432;tae=1;tde=1;tie=1;minSplitReads=2644;tpc=1;minCov=442;avgCov=2348.707;iAA=0.3764;start=M;stop=*;evidence=1;Parent=gene_4
DCARv2_B10	GeMoMa	CDS	799397	799699	.	+	0	ID=AT4G25300.2.TAIR10_R4_cds0;Parent=AT4G25300.2.TAIR10_R4;de=true;pc=1;minCov=1643
DCARv2_B10	GeMoMa	CDS	799813	800055	.	+	0	ID=AT4G25300.2.TAIR10_R4_cds1;Parent=AT4G25300.2.TAIR10_R4;ae=true;pc=1;minCov=442
DCARv2_B10	GeMoMa	prediction	799436	800055	.	+	.	ID=AT2G06960.1.TAIR10_R3;ref-gene=AT2G06960.TAIR10;AA=169;score=146;tae=1;tde=1;tie=1;minSplitReads=2644;tpc=1;minCov=442;avgCov=2381.3077;iAA=0.322;start=M;stop=*;evidence=1;Parent=gene_4
DCARv2_B10	GeMoMa	CDS	799436	799699	.	+	0	ID=AT2G06960.1.TAIR10_R3_cds0;Parent=AT2G06960.1.TAIR10_R3;de=true;pc=1;minCov=1643
DCARv2_B10	GeMoMa	CDS	799813	800055	.	+	0	ID=AT2G06960.1.TAIR10_R3_cds1;Parent=AT2G06960.1.TAIR10_R3;ae=true;pc=1;minCov=442
DCARv2_B10	GAF	gene	798644	800055	.	+	.	ID=gene_4;transcripts=3;complete=3;maxEvidence=1;maxTie=1.0
DCARv2_B10	GeMoMa	prediction	891869	893280	.	+	.	ID=AT4G25310.1.TAIR10_R8;ref-gene=AT4G25310.TAIR10;AA=332;score=928;tae=0.6667;tde=1;tie=0.6667;minSplitReads=0;tpc=1;minCov=45;avgCov=245.6345;iAA=0.5237;start=M;stop=*;evidence=1;Parent=gene_5;alternative="AT4G25300.TAIR10"
DCARv2_B10	GeMoMa	CDS	891869	892117	.	+	0	ID=AT4G25310.1.TAIR10_R8_cds0;Parent=AT4G25310.1.TAIR10_R8;de=true;pc=1;minCov=75
DCARv2_B10	GeMoMa	CDS	892340	892518	.	+	0	ID=AT4G25310.1.TAIR10_R8_cds1;Parent=AT4G25310.1.TAIR10_R8;ae=false;de=true;pc=1;minCov=165
DCARv2_B10	GeMoMa	CDS	892620	892944	.	+	1	ID=AT4G25310.1.TAIR10_R8_cds2;Parent=AT4G25310.1.TAIR10_R8;ae=true;de=true;pc=1;minCov=105
DCARv2_B10	GeMoMa	CDS	893038	893280	.	+	0	ID=AT4G25310.1.TAIR10_R8_cds3;Parent=AT4G25310.1.TAIR10_R8;ae=true;pc=1;minCov=45
DCARv2_B10	GeMoMa	prediction	892642	893280	.	+	.	ID=AT4G25300.2.TAIR10_R6;ref-gene=AT4G25300.TAIR10;AA=182;score=424;tae=1;tde=1;tie=1;minSplitReads=250;tpc=1;minCov=45;avgCov=259.978;iAA=0.3878;start=M;stop=*;evidence=1;Parent=gene_5
DCARv2_B10	GeMoMa	CDS	892642	892944	.	+	0	ID=AT4G25300.2.TAIR10_R6_cds0;Parent=AT4G25300.2.TAIR10_R6;de=true;pc=1;minCov=134
DCARv2_B10	GeMoMa	CDS	893038	893280	.	+	0	ID=AT4G25300.2.TAIR10_R6_cds1;Parent=AT4G25300.2.TAIR10_R6;ae=true;pc=1;minCov=45
DCARv2_B10	GeMoMa	prediction	892681	893280	.	+	.	ID=AT2G06960.1.TAIR10_R4;ref-gene=AT2G06960.TAIR10;AA=169;score=137;tae=1;tde=1;tie=1;minSplitReads=250;tpc=1;minCov=45;avgCov=262.3136;iAA=0.3391;start=M;stop=*;evidence=1;Parent=gene_5
DCARv2_B10	GeMoMa	CDS	892681	892944	.	+	0	ID=AT2G06960.1.TAIR10_R4_cds0;Parent=AT2G06960.1.TAIR10_R4;de=true;pc=1;minCov=134
DCARv2_B10	GeMoMa	CDS	893038	893280	.	+	0	ID=AT2G06960.1.TAIR10_R4_cds1;Parent=AT2G06960.1.TAIR10_R4;ae=true;pc=1;minCov=45
DCARv2_B10	GAF	gene	891869	893280	.	+	.	ID=gene_5;transcripts=3;complete=3;maxEvidence=1;maxTie=1.0
DCARv2_B10	GeMoMa	prediction	1046962	1049005	.	+	.	ID=AT1G29390.2.TAIR10_R1;ref-gene=AT1G29390.TAIR10;AA=165;score=436;tae=1;tde=1;tie=1;minSplitReads=26;tpc=1;minCov=2;avgCov=63.6303;iAA=0.5376;start=M;stop=*;evidence=1;Parent=gene_6
DCARv2_B10	GeMoMa	CDS	1046962	1047053	.	+	0	ID=AT1G29390.2.TAIR10_R1_cds0;Parent=AT1G29390.2.TAIR10_R1;de=true;pc=1;minCov=127
DCARv2_B10	GeMoMa	CDS	1047232	1047327	.	+	1	ID=AT1G29390.2.TAIR10_R1_cds1;Parent=AT1G29390.2.TAIR10_R1;ae=true;de=true;pc=1;minCov=2
DCARv2_B10	GeMoMa	CDS	1047533	1047597	.	+	1	ID=AT1G29390.2.TAIR10_R1_cds2;Parent=AT1G29390.2.TAIR10_R1;ae=true;de=true;pc=1;minCov=2
DCARv2_B10	GeMoMa	CDS	1048684	1048753	.	+	2	ID=AT1G29390.2.TAIR10_R1_cds3;Parent=AT1G29390.2.TAIR10_R1;ae=true;de=true;pc=1;minCov=6
DCARv2_B10	GeMoMa	CDS	1048834	1049005	.	+	1	ID=AT1G29390.2.TAIR10_R1_cds4;Parent=AT1G29390.2.TAIR10_R1;ae=true;pc=1;minCov=4
DCARv2_B10	GAF	gene	1046962	1049005	.	+	.	ID=gene_6;transcripts=1;complete=1;maxEvidence=1;maxTie=1.0
DCARv2_B10	GeMoMa	prediction	1138562	1138690	.	+	.	ID=AT1G01115.1.TAIR10_R0;ref-gene=AT1G01115.TAIR10;AA=43;score=43;tae=NA;tde=NA;tie=NA;minSplitReads=NA;tpc=0;minCov=0;avgCov=0;iAA=0.3023;start=M;stop=*;evidence=1;Parent=gene_7
DCARv2_B10	GeMoMa	CDS	1138562	1138690	.	+	0	ID=AT1G01115.1.TAIR10_R0_cds0;Parent=AT1G01115.1.TAIR10_R0;pc=0;minCov=0
DCARv2_B10	GAF	gene	1138562	1138690	.	+	.	ID=gene_7;transcripts=1;complete=1;maxEvidence=1;maxTie=NA
DCARv2_B10	GeMoMa	prediction	1227097	1228900	.	+	.	ID=AT4G31500.1.TAIR10_R5;ref-gene=AT4G31500.TAIR10;AA=503;score=1096;tae=1;tde=1;tie=1;minSplitReads=770;tpc=1;minCov=40;avgCov=892.1624;iAA=0.4423;start=M;stop=*;evidence=1;Parent=gene_8;alternative="AT3G26290.TAIR10,AT3G26320.TAIR10,AT5G25130.TAIR10"
DCARv2_B10	GeMoMa	CDS	1227097	1227972	.	+	0	ID=AT4G31500.1.TAIR10_R5_cds0;Parent=AT4G31500.1.TAIR10_R5;de=true;pc=1;minCov=288
DCARv2_B10	GeMoMa	CDS	1228268	1228900	.	+	0	ID=AT4G31500.1.TAIR10_R5_cds1;Parent=AT4G31500.1.TAIR10_R5;ae=true;pc=1;minCov=40
DCARv2_B10	GAF	gene	1227097	1228900	.	+	.	ID=gene_8;transcripts=1;complete=1;maxEvidence=1;maxTie=1.0
DCARv2_B10	GeMoMa	prediction	1253355	1253438	.	+	.	ID=AT3G62907.1.TAIR10_R1;ref-gene=AT3G62907.TAIR10;AA=28;score=32;tae=NA;tde=NA;tie=NA;minSplitReads=NA;tpc=0;minCov=0;avgCov=0;iAA=0.3421;start=M;stop=*;evidence=1;Parent=gene_9
DCARv2_B10	GeMoMa	CDS	1253355	1253438	.	+	0	ID=AT3G62907.1.TAIR10_R1_cds0;Parent=AT3G62907.1.TAIR10_R1;pc=0;minCov=0
DCARv2_B10	GAF	gene	1253355	1253438	.	+	.	ID=gene_9;transcripts=1;complete=1;maxEvidence=1;maxTie=NA
DCARv2_B10	GeMoMa	prediction	1323995	1325875	.	+	.	ID=AT2G02580.1.TAIR10_R5;ref-gene=AT2G02580.TAIR10;AA=503;score=1172;tae=1;tde=1;tie=1;minSplitReads=1284;tpc=1;minCov=84;avgCov=1742.9397;iAA=0.4483;start=M;stop=*;evidence=1;Parent=gene_10;alternative="AT3G26290.TAIR10,AT3G26310.TAIR10,AT3G26320.TAIR10,AT3G26330.TAIR10,AT4G31500.TAIR10,AT5G25130.TAIR10,AT5G57260.TAIR10"
DCARv2_B10	GeMoMa	CDS	1323995	1324870	.	+	0	ID=AT2G02580.1.TAIR10_R5_cds0;Parent=AT2G02580.1.TAIR10_R5;de=true;pc=1;minCov=805
DCARv2_B10	GeMoMa	CDS	1325243	1325875	.	+	0	ID=AT2G02580.1.TAIR10_R5_cds1;Parent=AT2G02580.1.TAIR10_R5;ae=true;pc=1;minCov=84
DCARv2_B10	GAF	gene	1323995	1325875	.	+	.	ID=gene_10;transcripts=1;complete=1;maxEvidence=1;maxTie=1.0
DCARv2_B10	GeMoMa	prediction	20026	20334	.	-	.	ID=AT3G62930.1.TAIR10_R0;ref-gene=AT3G62930.TAIR10;AA=103;score=321;tae=NA;tde=NA;tie=NA;minSplitReads=NA;tpc=1;minCov=166;avgCov=364.7152;iAA=0.6117;start=M;stop=*;evidence=1;Parent=gene_11;alternative="AT1G03020.TAIR10,AT4G15670.TAIR10,AT4G15690.TAIR10,AT4G15700.TAIR10,AT4G33040.TAIR10,AT5G11930.TAIR10"
DCARv2_B10	GeMoMa	CDS	20026	20334	.	-	0	ID=AT3G62930.1.TAIR10_R0_cds0;Parent=AT3G62930.1.TAIR10_R0;pc=1;minCov=166
DCARv2_B10	GAF	gene	20026	20334	.	-	.	ID=gene_11;transcripts=1;complete=1;maxEvidence=1;maxTie=NA
DCARv2_B10	GeMoMa	prediction	183233	190100	.	-	.	ID=AT5G46910.1.TAIR10_R3;ref-gene=AT5G46910.TAIR10;AA=497;score=815;tae=0.1;tde=0.1;tie=0.1;minSplitReads=0;tpc=0.1677;minCov=0;avgCov=0.2971;iAA=0.33;start=M;stop=*;evidence=1;Parent=gene_12
DCARv2_B10	GeMoMa	CDS	190098	190100	.	-	0	ID=AT5G46910.1.TAIR10_R3_cds0;Parent=AT5G46910.1.TAIR10_R3;de=false;pc=0;minCov=0
DCARv2_B10	GeMoMa	CDS	189342	189624	.	-	0	ID=AT5G46910.1.TAIR10_R3_cds1;Parent=AT5G46910.1.TAIR10_R3;ae=false;de=false;pc=0.159;minCov=0
DCARv2_B10	GeMoMa	CDS	189076	189181	.	-	2	ID=AT5G46910.1.TAIR10_R3_cds2;Parent=AT5G46910.1.TAIR10_R3;ae=false;de=false;pc=0;minCov=0
DCARv2_B10	GeMoMa	CDS	188628	188847	.	-	1	ID=AT5G46910.1.TAIR10_R3_cds3;Parent=AT5G46910.1.TAIR10_R3;ae=false;de=false;pc=0;minCov=0
DCARv2_B10	GeMoMa	CDS	188417	188470	.	-	0	ID=AT5G46910.1.TAIR10_R3_cds4;Parent=AT5G46910.1.TAIR10_R3;ae=false;de=true;pc=0.9259;minCov=0
DCARv2_B10	GeMoMa	CDS	188254	188333	.	-	0	ID=AT5G46910.1.TAIR10_R3_cds5;Parent=AT5G46910.1.TAIR10_R3;ae=true;de=false;pc=0.675;minCov=0
DCARv2_B10	GeMoMa	CDS	187879	188156	.	-	1	ID=AT5G46910.1.TAIR10_R3_cds6;Parent=AT5G46910.1.TAIR10_R3;ae=false;de=false;pc=0.3633;minCov=0
DCARv2_B10	GeMoMa	CDS	187605	187760	.	-	2	ID=AT5G46910.1.TAIR10_R3_cds7;Parent=AT5G46910.1.TAIR10_R3;ae=false;de=false;pc=0;minCov=0
DCARv2_B10	GeMoMa	CDS	186139	186274	.	-	2	ID=AT5G46910.1.TAIR10_R3_cds8;Parent=AT5G46910.1.TAIR10_R3;ae=false;de=false;pc=0;minCov=0
DCARv2_B10	GeMoMa	CDS	185277	185328	.	-	1	ID=AT5G46910.1.TAIR10_R3_cds9;Parent=AT5G46910.1.TAIR10_R3;ae=false;de=false;pc=0;minCov=0
DCARv2_B10	GeMoMa	CDS	183233	183355	.	-	0	ID=AT5G46910.1.TAIR10_R3_cds10;Parent=AT5G46910.1.TAIR10_R3;ae=false;pc=0;minCov=0
DCARv2_B10	GAF	gene	183233	190100	.	-	.	ID=gene_12;transcripts=1;complete=1;maxEvidence=1;maxTie=0.1
DCARv2_B10	GeMoMa	prediction	237554	239189	.	-	.	ID=AT2G19010.1.TAIR10_R7;ref-gene=AT2G19010.TAIR10;AA=354;score=709;tae=0.5;tde=0.5;tie=0.5;minSplitReads=0;tpc=0.6224;minCov=0;avgCov=1.774;iAA=0.4329;start=M;stop=*;evidence=1;Parent=gene_13;alternative="AT2G19050.TAIR10,AT2G19060.TAIR10"
DCARv2_B10	GeMoMa	CDS	238970	239189	.	-	0	ID=AT2G19010.1.TAIR10_R7_cds0;Parent=AT2G19010.1.TAIR10_R7;de=true;pc=0.9955;minCov=0
DCARv2_B10	GeMoMa	CDS	238673	238797	.	-	2	ID=AT2G19010.1.TAIR10_R7_cds1;Parent=AT2G19010.1.TAIR10_R7;ae=true;de=false;pc=0.552;minCov=0
DCARv2_B10	GeMoMa	CDS	238282	238527	.	-	0	ID=AT2G19010.1.TAIR10_R7_cds2;Parent=AT2G19010.1.TAIR10_R7;ae=false;de=true;pc=0.1626;minCov=0
DCARv2_B10	GeMoMa	CDS	237887	238133	.	-	0	ID=AT2G19010.1.TAIR10_R7_cds3;Parent=AT2G19010.1.TAIR10_R7;ae=true;de=false;pc=0.8866;minCov=0
DCARv2_B10	GeMoMa	CDS	237554	237777	.	-	2	ID=AT2G19010.1.TAIR10_R7_cds4;Parent=AT2G19010.1.TAIR10_R7;ae=false;pc=0.5089;minCov=0
DCARv2_B10	GAF	gene	237554	239189	.	-	.	ID=gene_13;transcripts=1;complete=1;maxEvidence=1;maxTie=0.5
DCARv2_B10	GeMoMa	prediction	217441	218926	.	-	.	ID=AT4G16230.1.TAIR10_R9;ref-gene=AT4G16230.TAIR10;AA=304;score=390;tae=1;tde=1;tie=1;minSplitReads=8;tpc=0.9452;minCov=0;avgCov=9.3684;iAA=0.3701;start=M;stop=*;evidence=1;Parent=gene_14
DCARv2_B10	GeMoMa	CDS	218680	218926	.	-	0	ID=AT4G16230.1.TAIR10_R9_cds0;Parent=AT4G16230.1.TAIR10_R9;de=true;pc=0.996;minCov=0
DCARv2_B10	GeMoMa	CDS	218223	218347	.	-	2	ID=AT4G16230.1.TAIR10_R9_cds1;Parent=AT4G16230.1.TAIR10_R9;ae=true;de=true;pc=0.992;minCov=0
DCARv2_B10	GeMoMa	CDS	217811	218059	.	-	0	ID=AT4G16230.1.TAIR10_R9_cds2;Parent=AT4G16230.1.TAIR10_R9;ae=true;de=true;pc=0.996;minCov=0
DCARv2_B10	GeMoMa	CDS	217441	217731	.	-	0	ID=AT4G16230.1.TAIR10_R9_cds3;Parent=AT4G16230.1.TAIR10_R9;ae=true;pc=0.8385;minCov=0
DCARv2_B10	GAF	gene	217441	218926	.	-	.	ID=gene_14;transcripts=1;complete=1;maxEvidence=1;maxTie=1.0
DCARv2_B10	GeMoMa	prediction	228662	229003	.	-	.	ID=AT1G48720.1.TAIR10_R9;ref-gene=AT1G48720.TAIR10;AA=114;score=209;tae=NA;tde=NA;tie=NA;minSplitReads=NA;tpc=0.7632;minCov=0;avgCov=10.845;iAA=0.4153;start=M;stop=*;evidence=1;Parent=gene_15
DCARv2_B10	GeMoMa	CDS	228662	229003	.	-	0	ID=AT1G48720.1.TAIR10_R9_cds0;Parent=AT1G48720.1.TAIR10_R9;pc=0.7632;minCov=0
DCARv2_B10	GAF	gene	228662	229003	.	-	.	ID=gene_15;transcripts=1;complete=1;maxEvidence=1;maxTie=NA
DCARv2_B10	GeMoMa	prediction	390852	392277	.	-	.	ID=AT2G19010.1.TAIR10_R8;ref-gene=AT2G19010.TAIR10;AA=353;score=704;tae=1;tde=1;tie=1;minSplitReads=10;tpc=0.95;minCov=0;avgCov=11.8876;iAA=0.4203;start=M;stop=*;evidence=1;Parent=gene_16;alternative="AT2G19050.TAIR10,AT2G19060.TAIR10,AT4G30140.TAIR10"
DCARv2_B10	GeMoMa	CDS	392070	392277	.	-	0	ID=AT2G19010.1.TAIR10_R8_cds0;Parent=AT2G19010.1.TAIR10_R8;de=true;pc=0.9952;minCov=0
DCARv2_B10	GeMoMa	CDS	391871	391995	.	-	2	ID=AT2G19010.1.TAIR10_R8_cds1;Parent=AT2G19010.1.TAIR10_R8;ae=true;de=true;pc=0.992;minCov=0
DCARv2_B10	GeMoMa	CDS	391520	391768	.	-	0	ID=AT2G19010.1.TAIR10_R8_cds2;Parent=AT2G19010.1.TAIR10_R8;ae=true;de=true;pc=0.996;minCov=0
DCARv2_B10	GeMoMa	CDS	391187	391433	.	-	0	ID=AT2G19010.1.TAIR10_R8_cds3;Parent=AT2G19010.1.TAIR10_R8;ae=true;de=true;pc=0.996;minCov=0
DCARv2_B10	GeMoMa	CDS	390852	391081	.	-	2	ID=AT2G19010.1.TAIR10_R8_cds4;Parent=AT2G19010.1.TAIR10_R8;ae=true;pc=0.787;minCov=0
DCARv2_B10	GAF	gene	390852	392277	.	-	.	ID=gene_16;transcripts=1;complete=1;maxEvidence=1;maxTie=1.0
DCARv2_B10	GeMoMa	prediction	417313	418781	.	-	.	ID=AT2G19010.1.TAIR10_R5;ref-gene=AT2G19010.TAIR10;AA=369;score=729;tae=1;tde=1;tie=1;minSplitReads=443;tpc=1;minCov=38;avgCov=1467.5339;iAA=0.4362;start=M;stop=*;evidence=1;Parent=gene_17;alternative="AT2G19060.TAIR10,AT4G30140.TAIR10"
DCARv2_B10	GeMoMa	CDS	418526	418781	.	-	0	ID=AT2G19010.1.TAIR10_R5_cds0;Parent=AT2G19010.1.TAIR10_R5;de=true;pc=1;minCov=63
DCARv2_B10	GeMoMa	CDS	418326	418450	.	-	2	ID=AT2G19010.1.TAIR10_R5_cds1;Parent=AT2G19010.1.TAIR10_R5;ae=true;de=true;pc=1;minCov=39
DCARv2_B10	GeMoMa	CDS	417982	418230	.	-	0	ID=AT2G19010.1.TAIR10_R5_cds2;Parent=AT2G19010.1.TAIR10_R5;ae=true;de=true;pc=1;minCov=73
DCARv2_B10	GeMoMa	CDS	417637	417883	.	-	0	ID=AT2G19010.1.TAIR10_R5_cds3;Parent=AT2G19010.1.TAIR10_R5;ae=true;de=true;pc=1;minCov=38
DCARv2_B10	GeMoMa	CDS	417313	417542	.	-	2	ID=AT2G19010.1.TAIR10_R5_cds4;Parent=AT2G19010.1.TAIR10_R5;ae=true;pc=1;minCov=740
DCARv2_B10	GeMoMa	prediction	417313	418727	.	-	.	ID=AT2G19050.1.TAIR10_R8;ref-gene=AT2G19050.TAIR10;AA=351;score=660;tae=1;tde=1;tie=1;minSplitReads=443;tpc=1;minCov=38;avgCov=1510.49;iAA=0.4243;start=M;stop=*;evidence=1;Parent=gene_17
DCARv2_B10	GeMoMa	CDS	418526	418727	.	-	0	ID=AT2G19050.1.TAIR10_R8_cds0;Parent=AT2G19050.1.TAIR10_R8;de=true;pc=1;minCov=63
DCARv2_B10	GeMoMa	CDS	418326	418450	.	-	2	ID=AT2G19050.1.TAIR10_R8_cds1;Parent=AT2G19050.1.TAIR10_R8;ae=true;de=true;pc=1;minCov=39
DCARv2_B10	GeMoMa	CDS	417982	418230	.	-	0	ID=AT2G19050.1.TAIR10_R8_cds2;Parent=AT2G19050.1.TAIR10_R8;ae=true;de=true;pc=1;minCov=73
DCARv2_B10	GeMoMa	CDS	417637	417883	.	-	0	ID=AT2G19050.1.TAIR10_R8_cds3;Parent=AT2G19050.1.TAIR10_R8;ae=true;de=true;pc=1;minCov=38
DCARv2_B10	GeMoMa	CDS	417313	417542	.	-	2	ID=AT2G19050.1.TAIR10_R8_cds4;Parent=AT2G19050.1.TAIR10_R8;ae=true;pc=1;minCov=740
DCARv2_B10	GAF	gene	417313	418781	.	-	.	ID=gene_17;transcripts=2;complete=2;maxEvidence=1;maxTie=1.0
DCARv2_B10	GeMoMa	prediction	588501	590187	.	-	.	ID=AT2G19010.1.TAIR10_R4;ref-gene=AT2G19010.TAIR10;AA=365;score=739;tae=1;tde=1;tie=1;minSplitReads=5;tpc=0.9963;minCov=0;avgCov=16.2594;iAA=0.4348;start=M;stop=*;evidence=1;Parent=gene_18;alternative="AT2G19050.TAIR10,AT2G19060.TAIR10,AT4G30140.TAIR10"
DCARv2_B10	GeMoMa	CDS	589932	590187	.	-	0	ID=AT2G19010.1.TAIR10_R4_cds0;Parent=AT2G19010.1.TAIR10_R4;de=true;pc=0.9961;minCov=0
DCARv2_B10	GeMoMa	CDS	589598	589722	.	-	2	ID=AT2G19010.1.TAIR10_R4_cds1;Parent=AT2G19010.1.TAIR10_R4;ae=true;de=true;pc=0.992;minCov=0
DCARv2_B10	GeMoMa	CDS	589183	589428	.	-	0	ID=AT2G19010.1.TAIR10_R4_cds2;Parent=AT2G19010.1.TAIR10_R4;ae=true;de=true;pc=0.9959;minCov=0
DCARv2_B10	GeMoMa	CDS	588808	589054	.	-	0	ID=AT2G19010.1.TAIR10_R4_cds3;Parent=AT2G19010.1.TAIR10_R4;ae=true;de=true;pc=0.996;minCov=0
DCARv2_B10	GeMoMa	CDS	588501	588721	.	-	2	ID=AT2G19010.1.TAIR10_R4_cds4;Parent=AT2G19010.1.TAIR10_R4;ae=true;pc=1;minCov=4
DCARv2_B10	GAF	gene	588501	590187	.	-	.	ID=gene_18;transcripts=1;complete=1;maxEvidence=1;maxTie=1.0
DCARv2_B10	GeMoMa	prediction	612900	614578	.	-	.	ID=AT2G19010.1.TAIR10_R9;ref-gene=AT2G19010.TAIR10;AA=391;score=679;tae=1;tde=1;tie=1;minSplitReads=236;tpc=1;minCov=19;avgCov=316.1441;iAA=0.3919;start=M;stop=*;evidence=1;Parent=gene_19;alternative="AT2G19050.TAIR10,AT2G19060.TAIR10,AT4G30140.TAIR10"
DCARv2_B10	GeMoMa	CDS	614320	614578	.	-	0	ID=AT2G19010.1.TAIR10_R9_cds0;Parent=AT2G19010.1.TAIR10_R9;de=true;pc=1;minCov=83
DCARv2_B10	GeMoMa	CDS	613989	614113	.	-	2	ID=AT2G19010.1.TAIR10_R9_cds1;Parent=AT2G19010.1.TAIR10_R9;ae=true;de=true;pc=1;minCov=28
DCARv2_B10	GeMoMa	CDS	613642	613887	.	-	0	ID=AT2G19010.1.TAIR10_R9_cds2;Parent=AT2G19010.1.TAIR10_R9;ae=true;de=true;pc=1;minCov=19
DCARv2_B10	GeMoMa	CDS	613291	613537	.	-	0	ID=AT2G19010.1.TAIR10_R9_cds3;Parent=AT2G19010.1.TAIR10_R9;ae=true;de=true;pc=1;minCov=37
DCARv2_B10	GeMoMa	CDS	612900	613195	.	-	2	ID=AT2G19010.1.TAIR10_R9_cds4;Parent=AT2G19010.1.TAIR10_R9;ae=true;pc=1;minCov=133
DCARv2_B10	GAF	gene	612900	614578	.	-	.	ID=gene_19;transcripts=1;complete=1;maxEvidence=1;maxTie=1.0
DCARv2_B10	GeMoMa	prediction	665815	667433	.	-	.	ID=AT5G45670.1.TAIR10_R0;ref-gene=AT5G45670.TAIR10;AA=366;score=1352;tae=1;tde=1;tie=1;minSplitReads=236;tpc=1;minCov=2;avgCov=269.9153;iAA=0.7077;start=M;stop=*;evidence=1;Parent=gene_20;alternative="AT1G29660.TAIR10,AT1G29670.TAIR10,AT1G33811.TAIR10,AT1G71250.TAIR10,AT2G19050.TAIR10,AT2G19060.TAIR10,AT5G08460.TAIR10,AT5G55050.TAIR10"
DCARv2_B10	GeMoMa	CDS	667187	667433	.	-	0	ID=AT5G45670.1.TAIR10_R0_cds0;Parent=AT5G45670.1.TAIR10_R0;de=true;pc=1;minCov=2
DCARv2_B10	GeMoMa	CDS	666866	666990	.	-	2	ID=AT5G45670.1.TAIR10_R0_cds1;Parent=AT5G45670.1.TAIR10_R0;ae=true;de=true;pc=1;minCov=11
DCARv2_B10	GeMoMa	CDS	666509	666754	.	-	0	ID=AT5G45670.1.TAIR10_R0_cds2;Parent=AT5G45670.1.TAIR10_R0;ae=true;de=true;pc=1;minCov=26
DCARv2_B10	GeMoMa	CDS	666136	666391	.	-	0	ID=AT5G45670.1.TAIR10_R0_cds3;Parent=AT5G45670.1.TAIR10_R0;ae=true;de=true;pc=1;minCov=44
DCARv2_B10	GeMoMa	CDS	665815	666038	.	-	2	ID=AT5G45670.1.TAIR10_R0_cds4;Parent=AT5G45670.1.TAIR10_R0;ae=true;pc=1;minCov=99
DCARv2_B10	GeMoMa	prediction	665815	667397	.	-	.	ID=AT4G18970.1.TAIR10_R1;ref-gene=AT4G18970.TAIR10;AA=354;score=1320;tae=1;tde=1;tie=1;minSplitReads=236;tpc=1;minCov=2;avgCov=271.5217;iAA=0.6906;start=M;stop=*;evidence=1;Parent=gene_20
DCARv2_B10	GeMoMa	CDS	667187	667397	.	-	0	ID=AT4G18970.1.TAIR10_R1_cds0;Parent=AT4G18970.1.TAIR10_R1;de=true;pc=1;minCov=2
DCARv2_B10	GeMoMa	CDS	666866	666990	.	-	2	ID=AT4G18970.1.TAIR10_R1_cds1;Parent=AT4G18970.1.TAIR10_R1;ae=true;de=true;pc=1;minCov=11
DCARv2_B10	GeMoMa	CDS	666509	666754	.	-	0	ID=AT4G18970.1.TAIR10_R1_cds2;Parent=AT4G18970.1.TAIR10_R1;ae=true;de=true;pc=1;minCov=26
DCARv2_B10	GeMoMa	CDS	666136	666391	.	-	0	ID=AT4G18970.1.TAIR10_R1_cds3;Parent=AT4G18970.1.TAIR10_R1;ae=true;de=true;pc=1;minCov=44
DCARv2_B10	GeMoMa	CDS	665815	666038	.	-	2	ID=AT4G18970.1.TAIR10_R1_cds4;Parent=AT4G18970.1.TAIR10_R1;ae=true;pc=1;minCov=99
DCARv2_B10	GeMoMa	prediction	665815	667418	.	-	.	ID=AT1G71691.2.TAIR10_R4;ref-gene=AT1G71691.TAIR10;AA=361;score=857;tae=1;tde=1;tie=1;minSplitReads=236;tpc=1;minCov=2;avgCov=269.7793;iAA=0.4513;start=M;stop=*;evidence=1;Parent=gene_20;alternative="AT2G19010.TAIR10,AT3G50400.TAIR10,AT5G15720.TAIR10,AT5G41890.TAIR10"
DCARv2_B10	GeMoMa	CDS	667187	667418	.	-	0	ID=AT1G71691.2.TAIR10_R4_cds0;Parent=AT1G71691.2.TAIR10_R4;de=true;pc=1;minCov=2
DCARv2_B10	GeMoMa	CDS	666866	666990	.	-	2	ID=AT1G71691.2.TAIR10_R4_cds1;Parent=AT1G71691.2.TAIR10_R4;ae=true;de=true;pc=1;minCov=11
DCARv2_B10	GeMoMa	CDS	666509	666754	.	-	0	ID=AT1G71691.2.TAIR10_R4_cds2;Parent=AT1G71691.2.TAIR10_R4;ae=true;de=true;pc=1;minCov=26
DCARv2_B10	GeMoMa	CDS	666136	666391	.	-	0	ID=AT1G71691.2.TAIR10_R4_cds3;Parent=AT1G71691.2.TAIR10_R4;ae=true;de=true;pc=1;minCov=44
DCARv2_B10	GeMoMa	CDS	665815	666038	.	-	2	ID=AT1G71691.2.TAIR10_R4_cds4;Parent=AT1G71691.2.TAIR10_R4;ae=true;pc=1;minCov=99
DCARv2_B10	GeMoMa	prediction	666059	667418	.	-	.	ID=AT4G16230.1.TAIR10_R8;ref-gene=AT4G16230.TAIR10;AA=312;score=390;tae=1;tde=1;tie=1;minSplitReads=236;tpc=1;minCov=2;avgCov=269.3109;iAA=0.3239;start=M;stop=*;evidence=1;Parent=gene_20
DCARv2_B10	GeMoMa	CDS	667187	667418	.	-	0	ID=AT4G16230.1.TAIR10_R8_cds0;Parent=AT4G16230.1.TAIR10_R8;de=true;pc=1;minCov=2
DCARv2_B10	GeMoMa	CDS	666866	666990	.	-	2	ID=AT4G16230.1.TAIR10_R8_cds1;Parent=AT4G16230.1.TAIR10_R8;ae=true;de=true;pc=1;minCov=11
DCARv2_B10	GeMoMa	CDS	666509	666754	.	-	0	ID=AT4G16230.1.TAIR10_R8_cds2;Parent=AT4G16230.1.TAIR10_R8;ae=true;de=true;pc=1;minCov=26
DCARv2_B10	GeMoMa	CDS	666059	666391	.	-	0	ID=AT4G16230.1.TAIR10_R8_cds3;Parent=AT4G16230.1.TAIR10_R8;ae=true;pc=1;minCov=11
DCARv2_B10	GAF	gene	665815	667433	.	-	.	ID=gene_20;transcripts=4;complete=4;maxEvidence=1;maxTie=1.0
DCARv2_B10	GeMoMa	prediction	875348	875461	.	-	.	ID=AT5G02690.1.TAIR10_R1;ref-gene=AT5G02690.TAIR10;AA=38;score=39;tae=NA;tde=NA;tie=NA;minSplitReads=NA;tpc=0;minCov=0;avgCov=0;iAA=0.3171;start=M;stop=*;evidence=1;Parent=gene_21
DCARv2_B10	GeMoMa	CDS	875348	875461	.	-	0	ID=AT5G02690.1.TAIR10_R1_cds0;Parent=AT5G02690.1.TAIR10_R1;pc=0;minCov=0
DCARv2_B10	GAF	gene	875348	875461	.	-	.	ID=gene_21;transcripts=1;complete=1;maxEvidence=1;maxTie=NA
DCARv2_B10	GeMoMa	prediction	917562	919188	.	-	.	ID=AT5G46430.1.TAIR10_R0;ref-gene=AT5G46430.TAIR10;AA=134;score=597;tae=1;tde=1;tie=1;minSplitReads=103552;tpc=1;minCov=420;avgCov=86670.5149;iAA=0.8507;start=M;stop=*;evidence=1;Parent=gene_22;alternative="AT4G18100.TAIR10"
DCARv2_B10	GeMoMa	CDS	919099	919188	.	-	0	ID=AT5G46430.1.TAIR10_R0_cds0;Parent=AT5G46430.1.TAIR10_R0;de=true;pc=1;minCov=512
DCARv2_B10	GeMoMa	CDS	917790	917971	.	-	0	ID=AT5G46430.1.TAIR10_R0_cds1;Parent=AT5G46430.1.TAIR10_R0;ae=true;de=true;pc=1;minCov=420
DCARv2_B10	GeMoMa	CDS	917562	917691	.	-	1	ID=AT5G46430.1.TAIR10_R0_cds2;Parent=AT5G46430.1.TAIR10_R0;ae=true;pc=1;minCov=9413
DCARv2_B10	GAF	gene	917562	919188	.	-	.	ID=gene_22;transcripts=1;complete=1;maxEvidence=1;maxTie=1.0
DCARv2_B10	GeMoMa	prediction	1052671	1054165	.	-	.	ID=AT1G29380.1.TAIR10_R1;ref-gene=AT1G29380.TAIR10;AA=269;score=393;tae=1;tde=0.6667;tie=0.6667;minSplitReads=0;tpc=1;minCov=2;avgCov=176.0223;iAA=0.3706;start=M;stop=*;evidence=1;Parent=gene_23
DCARv2_B10	GeMoMa	CDS	1054144	1054165	.	-	0	ID=AT1G29380.1.TAIR10_R1_cds0;Parent=AT1G29380.1.TAIR10_R1;de=false;pc=1;minCov=2
DCARv2_B10	GeMoMa	CDS	1053362	1053871	.	-	2	ID=AT1G29380.1.TAIR10_R1_cds1;Parent=AT1G29380.1.TAIR10_R1;ae=true;de=true;pc=1;minCov=5
DCARv2_B10	GeMoMa	CDS	1052987	1053029	.	-	2	ID=AT1G29380.1.TAIR10_R1_cds2;Parent=AT1G29380.1.TAIR10_R1;ae=true;de=true;pc=1;minCov=7
DCARv2_B10	GeMoMa	CDS	1052671	1052902	.	-	1	ID=AT1G29380.1.TAIR10_R1_cds3;Parent=AT1G29380.1.TAIR10_R1;ae=true;pc=1;minCov=86
DCARv2_B10	GAF	gene	1052671	1054165	.	-	.	ID=gene_23;transcripts=1;complete=1;maxEvidence=1;maxTie=0.6667
DCARv2_B10	GeMoMa	prediction	1056152	1065164	.	-	.	ID=AT5G46390.2.TAIR10_R0;ref-gene=AT5G46390.TAIR10;AA=466;score=1444;tae=1;tde=1;tie=1;minSplitReads=864;tpc=1;minCov=4;avgCov=2231.3619;iAA=0.5571;start=M;stop=*;evidence=1;Parent=gene_24
DCARv2_B10	GeMoMa	CDS	1064793	1065164	.	-	0	ID=AT5G46390.2.TAIR10_R0_cds0;Parent=AT5G46390.2.TAIR10_R0;de=true;pc=1;minCov=15
DCARv2_B10	GeMoMa	CDS	1060846	1060965	.	-	0	ID=AT5G46390.2.TAIR10_R0_cds1;Parent=AT5G46390.2.TAIR10_R0;ae=true;de=true;pc=1;minCov=563
DCARv2_B10	GeMoMa	CDS	1060401	1060538	.	-	0	ID=AT5G46390.2.TAIR10_R0_cds2;Parent=AT5G46390.2.TAIR10_R0;ae=true;de=true;pc=1;minCov=50
DCARv2_B10	GeMoMa	CDS	1059961	1060065	.	-	0	ID=AT5G46390.2.TAIR10_R0_cds3;Parent=AT5G46390.2.TAIR10_R0;ae=true;de=true;pc=1;minCov=147
DCARv2_B10	GeMoMa	CDS	1059692	1059860	.	-	0	ID=AT5G46390.2.TAIR10_R0_cds4;Parent=AT5G46390.2.TAIR10_R0;ae=true;de=true;pc=1;minCov=4
DCARv2_B10	GeMoMa	CDS	1059528	1059604	.	-	2	ID=AT5G46390.2.TAIR10_R0_cds5;Parent=AT5G46390.2.TAIR10_R0;ae=true;de=true;pc=1;minCov=188
DCARv2_B10	GeMoMa	CDS	1058891	1058935	.	-	0	ID=AT5G46390.2.TAIR10_R0_cds6;Parent=AT5G46390.2.TAIR10_R0;ae=true;de=true;pc=1;minCov=534
DCARv2_B10	GeMoMa	CDS	1057800	1057883	.	-	0	ID=AT5G46390.2.TAIR10_R0_cds7;Parent=AT5G46390.2.TAIR10_R0;ae=true;de=true;pc=1;minCov=674
DCARv2_B10	GeMoMa	CDS	1057060	1057098	.	-	0	ID=AT5G46390.2.TAIR10_R0_cds8;Parent=AT5G46390.2.TAIR10_R0;ae=true;de=true;pc=1;minCov=59
DCARv2_B10	GeMoMa	CDS	1056917	1056979	.	-	0	ID=AT5G46390.2.TAIR10_R0_cds9;Parent=AT5G46390.2.TAIR10_R0;ae=true;de=true;pc=1;minCov=80
DCARv2_B10	GeMoMa	CDS	1056303	1056432	.	-	0	ID=AT5G46390.2.TAIR10_R0_cds10;Parent=AT5G46390.2.TAIR10_R0;ae=true;de=true;pc=1;minCov=95
DCARv2_B10	GeMoMa	CDS	1056152	1056207	.	-	2	ID=AT5G46390.2.TAIR10_R0_cds11;Parent=AT5G46390.2.TAIR10_R0;ae=true;pc=1;minCov=1617
DCARv2_B10	GeMoMa	prediction	1057704	1065164	.	-	.	ID=AT5G46390.1.TAIR10_R0;ref-gene=AT5G46390.TAIR10;AA=402;score=1052;tae=1;tde=1;tie=1;minSplitReads=864;tpc=1;minCov=4;avgCov=2222.602;iAA=0.4785;start=M;stop=*;evidence=1;Parent=gene_24
DCARv2_B10	GeMoMa	CDS	1064793	1065164	.	-	0	ID=AT5G46390.1.TAIR10_R0_cds0;Parent=AT5G46390.1.TAIR10_R0;de=true;pc=1;minCov=15
DCARv2_B10	GeMoMa	CDS	1060846	1060965	.	-	0	ID=AT5G46390.1.TAIR10_R0_cds1;Parent=AT5G46390.1.TAIR10_R0;ae=true;de=true;pc=1;minCov=563
DCARv2_B10	GeMoMa	CDS	1060401	1060538	.	-	0	ID=AT5G46390.1.TAIR10_R0_cds2;Parent=AT5G46390.1.TAIR10_R0;ae=true;de=true;pc=1;minCov=50
DCARv2_B10	GeMoMa	CDS	1059961	1060065	.	-	0	ID=AT5G46390.1.TAIR10_R0_cds3;Parent=AT5G46390.1.TAIR10_R0;ae=true;de=true;pc=1;minCov=147
DCARv2_B10	GeMoMa	CDS	1059692	1059860	.	-	0	ID=AT5G46390.1.TAIR10_R0_cds4;Parent=AT5G46390.1.TAIR10_R0;ae=true;de=true;pc=1;minCov=4
DCARv2_B10	GeMoMa	CDS	1059528	1059604	.	-	2	ID=AT5G46390.1.TAIR10_R0_cds5;Parent=AT5G46390.1.TAIR10_R0;ae=true;de=true;pc=1;minCov=188
DCARv2_B10	GeMoMa	CDS	1058891	1058935	.	-	0	ID=AT5G46390.1.TAIR10_R0_cds6;Parent=AT5G46390.1.TAIR10_R0;ae=true;de=true;pc=1;minCov=534
DCARv2_B10	GeMoMa	CDS	1057704	1057883	.	-	0	ID=AT5G46390.1.TAIR10_R0_cds7;Parent=AT5G46390.1.TAIR10_R0;ae=true;pc=1;minCov=472
DCARv2_B10	GAF	gene	1056152	1065164	.	-	.	ID=gene_24;transcripts=2;complete=2;maxEvidence=1;maxTie=1.0
DCARv2_B11	GeMoMa	prediction	153549	153803	.	+	.	ID=AT3G48180.1.TAIR10_R0;ref-gene=AT3G48180.TAIR10;AA=85;score=228;tae=NA;tde=NA;tie=NA;minSplitReads=NA;tpc=1;minCov=2745;avgCov=7508.1294;iAA=0.4941;start=M;stop=*;evidence=1;Parent=gene_25;alternative="AT1G19020.TAIR10"
DCARv2_B11	GeMoMa	CDS	153549	153803	.	+	0	ID=AT3G48180.1.TAIR10_R0_cds0;Parent=AT3G48180.1.TAIR10_R0;pc=1;minCov=2745
DCARv2_B11	GAF	gene	153549	153803	.	+	.	ID=gene_25;transcripts=1;complete=1;maxEvidence=1;maxTie=NA
DCARv2_B11	GeMoMa	prediction	613278	617972	.	+	.	ID=AT3G48150.1.TAIR10_R1;ref-gene=AT3G48150.TAIR10;AA=579;score=2196;tae=1;tde=1;tie=1;minSplitReads=575;tpc=1;minCov=23;avgCov=1008.6546;iAA=0.7027;start=M;stop=*;evidence=1;Parent=gene_26
DCARv2_B11	GeMoMa	CDS	613278	613363	.	+	0	ID=AT3G48150.1.TAIR10_R1_cds0;Parent=AT3G48150.1.TAIR10_R1;de=true;pc=1;minCov=1022
DCARv2_B11	GeMoMa	CDS	613778	614084	.	+	1	ID=AT3G48150.1.TAIR10_R1_cds1;Parent=AT3G48150.1.TAIR10_R1;ae=true;de=true;pc=1;minCov=57
DCARv2_B11	GeMoMa	CDS	616527	617777	.	+	0	ID=AT3G48150.1.TAIR10_R1_cds2;Parent=AT3G48150.1.TAIR10_R1;ae=true;de=true;pc=1;minCov=83
DCARv2_B11	GeMoMa	CDS	617880	617972	.	+	0	ID=AT3G48150.1.TAIR10_R1_cds3;Parent=AT3G48150.1.TAIR10_R1;ae=true;pc=1;minCov=23
DCARv2_B11	GAF	gene	613278	617972	.	+	.	ID=gene_26;transcripts=1;complete=1;maxEvidence=1;maxTie=1.0
DCARv2_B11	GeMoMa	prediction	356550	358524	.	-	.	ID=AT5G24314.2.TAIR10_R2;ref-gene=AT5G24314.TAIR10;AA=130;score=100;tae=0;tde=0;tie=0;minSplitReads=0;tpc=0;minCov=0;avgCov=0;iAA=0.3509;start=M;stop=*;evidence=1;Parent=gene_27
DCARv2_B11	GeMoMa	CDS	358449	358524	.	-	0	ID=AT5G24314.2.TAIR10_R2_cds0;Parent=AT5G24314.2.TAIR10_R2;de=false;pc=0;minCov=0
DCARv2_B11	GeMoMa	CDS	358301	358334	.	-	2	ID=AT5G24314.2.TAIR10_R2_cds1;Parent=AT5G24314.2.TAIR10_R2;ae=false;de=false;pc=0;minCov=0
DCARv2_B11	GeMoMa	CDS	356550	356829	.	-	1	ID=AT5G24314.2.TAIR10_R2_cds2;Parent=AT5G24314.2.TAIR10_R2;ae=false;pc=0;minCov=0
DCARv2_B11	GAF	gene	356550	358524	.	-	.	ID=gene_27;transcripts=1;complete=1;maxEvidence=1;maxTie=0.0
DCARv2_B12	GeMoMa	prediction	388901	389462	.	+	.	ID=AT1G49170.1.TAIR10_R0;ref-gene=AT1G49170.TAIR10;AA=126;score=386;tae=1;tde=1;tie=1;minSplitReads=1177;tpc=1;minCov=259;avgCov=1681.3624;iAA=0.6299;start=M;stop=*;evidence=1;Parent=gene_28
DCARv2_B12	GeMoMa	CDS	388901	389057	.	+	0	ID=AT1G49170.1.TAIR10_R0_cds0;Parent=AT1G49170.1.TAIR10_R0;de=true;pc=1;minCov=399
DCARv2_B12	GeMoMa	CDS	389127	389215	.	+	2	ID=AT1G49170.1.TAIR10_R0_cds1;Parent=AT1G49170.1.TAIR10_R0;ae=true;de=true;pc=1;minCov=259
DCARv2_B12	GeMoMa	CDS	389331	389462	.	+	0	ID=AT1G49170.1.TAIR10_R0_cds2;Parent=AT1G49170.1.TAIR10_R0;ae=true;pc=1;minCov=390
DCARv2_B12	GAF	gene	388901	389462	.	+	.	ID=gene_28;transcripts=1;complete=1;maxEvidence=1;maxTie=1.0
DCARv2_B12	GeMoMa	prediction	615095	615193	.	+	.	ID=AT3G31068.1.TAIR10_R5;ref-gene=AT3G31068.TAIR10;AA=33;score=27;tae=NA;tde=NA;tie=NA;minSplitReads=NA;tpc=0;minCov=0;avgCov=0;iAA=0.2927;start=M;stop=*;evidence=1;Parent=gene_29
DCARv2_B12	GeMoMa	CDS	615095	615193	.	+	0	ID=AT3G31068.1.TAIR10_R5_cds0;Parent=AT3G31068.1.TAIR10_R5;pc=0;minCov=0
DCARv2_B12	GAF	gene	615095	615193	.	+	.	ID=gene_29;transcripts=1;complete=1;maxEvidence=1;maxTie=NA
DCARv2_B12	GeMoMa	prediction	633763	641676	.	+	.	ID=AT1G21380.1.TAIR10_R0;ref-gene=AT1G21380.TAIR10;AA=528;score=1345;tae=1;tde=1;tie=1;minSplitReads=590;tpc=1;minCov=7;avgCov=1757.9981;iAA=0.5283;start=M;stop=*;evidence=1;Parent=gene_30;alternative="AT1G76970.TAIR10,AT2G38410.TAIR10,AT3G08790.TAIR10,AT4G32760.TAIR10,AT5G01760.TAIR10"
DCARv2_B12	GeMoMa	CDS	633763	633872	.	+	0	ID=AT1G21380.1.TAIR10_R0_cds0;Parent=AT1G21380.1.TAIR10_R0;de=true;pc=1;minCov=1929
DCARv2_B12	GeMoMa	CDS	636063	636141	.	+	1	ID=AT1G21380.1.TAIR10_R0_cds1;Parent=AT1G21380.1.TAIR10_R0;ae=true;de=true;pc=1;minCov=14
DCARv2_B12	GeMoMa	CDS	638022	638120	.	+	0	ID=AT1G21380.1.TAIR10_R0_cds2;Parent=AT1G21380.1.TAIR10_R0;ae=true;de=true;pc=1;minCov=7
DCARv2_B12	GeMoMa	CDS	638212	638325	.	+	0	ID=AT1G21380.1.TAIR10_R0_cds3;Parent=AT1G21380.1.TAIR10_R0;ae=true;de=true;pc=1;minCov=147
DCARv2_B12	GeMoMa	CDS	639293	639459	.	+	0	ID=AT1G21380.1.TAIR10_R0_cds4;Parent=AT1G21380.1.TAIR10_R0;ae=true;de=true;pc=1;minCov=44
DCARv2_B12	GeMoMa	CDS	640392	640473	.	+	1	ID=AT1G21380.1.TAIR10_R0_cds5;Parent=AT1G21380.1.TAIR10_R0;ae=true;de=true;pc=1;minCov=17
DCARv2_B12	GeMoMa	CDS	640560	640645	.	+	0	ID=AT1G21380.1.TAIR10_R0_cds6;Parent=AT1G21380.1.TAIR10_R0;ae=true;de=true;pc=1;minCov=23
DCARv2_B12	GeMoMa	CDS	640724	640915	.	+	1	ID=AT1G21380.1.TAIR10_R0_cds7;Parent=AT1G21380.1.TAIR10_R0;ae=true;de=true;pc=1;minCov=7
DCARv2_B12	GeMoMa	CDS	641022	641676	.	+	1	ID=AT1G21380.1.TAIR10_R0_cds8;Parent=AT1G21380.1.TAIR10_R0;ae=true;pc=1;minCov=45
DCARv2_B12	GAF	gene	633763	641676	.	+	.	ID=gene_30;transcripts=1;complete=1;maxEvidence=1;maxTie=1.0
DCARv2_B12	GeMoMa	prediction	925092	928215	.	+	.	ID=AT5G42240.1.TAIR10_R1;ref-gene=AT5G42240.TAIR10;AA=477;score=1853;tae=1;tde=1;tie=1;minSplitReads=6;tpc=0.993;minCov=0;avgCov=16.8253;iAA=0.7231;start=M;stop=*;evidence=1;Parent=gene_31;alternative="AT1G28110.TAIR10,AT1G43780.TAIR10,AT2G12480.TAIR10,AT2G33530.TAIR10,AT5G42230.TAIR10"
DCARv2_B12	GeMoMa	CDS	925092	925326	.	+	0	ID=AT5G42240.1.TAIR10_R1_cds0;Parent=AT5G42240.1.TAIR10_R1;de=true;pc=1;minCov=3
DCARv2_B12	GeMoMa	CDS	925984	926091	.	+	2	ID=AT5G42240.1.TAIR10_R1_cds1;Parent=AT5G42240.1.TAIR10_R1;ae=true;de=true;pc=0.9907;minCov=0
DCARv2_B12	GeMoMa	CDS	926235	926327	.	+	2	ID=AT5G42240.1.TAIR10_R1_cds2;Parent=AT5G42240.1.TAIR10_R1;ae=true;de=true;pc=1;minCov=7
DCARv2_B12	GeMoMa	CDS	926556	926648	.	+	2	ID=AT5G42240.1.TAIR10_R1_cds3;Parent=AT5G42240.1.TAIR10_R1;ae=true;de=true;pc=1;minCov=8
DCARv2_B12	GeMoMa	CDS	926766	926851	.	+	2	ID=AT5G42240.1.TAIR10_R1_cds4;Parent=AT5G42240.1.TAIR10_R1;ae=true;de=true;pc=1;minCov=3
DCARv2_B12	GeMoMa	CDS	927002	927280	.	+	0	ID=AT5G42240.1.TAIR10_R1_cds5;Parent=AT5G42240.1.TAIR10_R1;ae=true;de=true;pc=1;minCov=4
DCARv2_B12	GeMoMa	CDS	927368	927501	.	+	0	ID=AT5G42240.1.TAIR10_R1_cds6;Parent=AT5G42240.1.TAIR10_R1;ae=true;de=true;pc=0.9925;minCov=0
DCARv2_B12	GeMoMa	CDS	927594	927686	.	+	1	ID=AT5G42240.1.TAIR10_R1_cds7;Parent=AT5G42240.1.TAIR10_R1;ae=true;de=true;pc=1;minCov=2
DCARv2_B12	GeMoMa	CDS	927796	927913	.	+	1	ID=AT5G42240.1.TAIR10_R1_cds8;Parent=AT5G42240.1.TAIR10_R1;ae=true;de=true;pc=1;minCov=1
DCARv2_B12	GeMoMa	CDS	928024	928215	.	+	0	ID=AT5G42240.1.TAIR10_R1_cds9;Parent=AT5G42240.1.TAIR10_R1;ae=true;pc=0.9583;minCov=0
DCARv2_B12	GAF	gene	925092	928215	.	+	.	ID=gene_31;transcripts=1;complete=1;maxEvidence=1;maxTie=1.0
DCARv2_B12	GeMoMa	prediction	929222	931236	.	+	.	ID=AT1G77090.1.TAIR10_R0;ref-gene=AT1G77090.TAIR10;AA=260;score=845;tae=1;tde=1;tie=1;minSplitReads=1152;tpc=1;minCov=5;avgCov=1937.1462;iAA=0.6592;start=M;stop=*;evidence=1;Parent=gene_32
DCARv2_B12	GeMoMa	CDS	929222	929492	.	+	0	ID=AT1G77090.1.TAIR10_R0_cds0;Parent=AT1G77090.1.TAIR10_R0;de=true;pc=1;minCov=1385
DCARv2_B12	GeMoMa	CDS	930401	930504	.	+	2	ID=AT1G77090.1.TAIR10_R0_cds1;Parent=AT1G77090.1.TAIR10_R0;ae=true;de=true;pc=1;minCov=289
DCARv2_B12	GeMoMa	CDS	930610	930721	.	+	0	ID=AT1G77090.1.TAIR10_R0_cds2;Parent=AT1G77090.1.TAIR10_R0;ae=true;de=true;pc=1;minCov=45
DCARv2_B12	GeMoMa	CDS	930846	931073	.	+	2	ID=AT1G77090.1.TAIR10_R0_cds3;Parent=AT1G77090.1.TAIR10_R0;ae=true;de=true;pc=1;minCov=5
DCARv2_B12	GeMoMa	CDS	931172	931236	.	+	2	ID=AT1G77090.1.TAIR10_R0_cds4;Parent=AT1G77090.1.TAIR10_R0;ae=true;pc=1;minCov=77
DCARv2_B12	GAF	gene	929222	931236	.	+	.	ID=gene_32;transcripts=1;complete=1;maxEvidence=1;maxTie=1.0
DCARv2_B12	GeMoMa	prediction	941961	943931	.	+	.	ID=AT2G45350.1.TAIR10_R5;ref-gene=AT2G45350.TAIR10;AA=657;score=860;tae=NA;tde=NA;tie=NA;minSplitReads=NA;tpc=1;minCov=4;avgCov=144.6377;iAA=0.3133;start=M;stop=*;evidence=1;Parent=gene_33
DCARv2_B12	GeMoMa	CDS	941961	943931	.	+	0	ID=AT2G45350.1.TAIR10_R5_cds0;Parent=AT2G45350.1.TAIR10_R5;pc=1;minCov=4
DCARv2_B12	GAF	gene	941961	943931	.	+	.	ID=gene_33;transcripts=1;complete=1;maxEvidence=1;maxTie=NA
DCARv2_B12	GeMoMa	prediction	985025	985087	.	+	.	ID=AT1G30016.1.TAIR10_R6;ref-gene=AT1G30016.TAIR10;AA=21;score=16;tae=NA;tde=NA;tie=NA;minSplitReads=NA;tpc=0;minCov=0;avgCov=0;iAA=0.3125;start=M;stop=*;evidence=1;Parent=gene_34
DCARv2_B12	GeMoMa	CDS	985025	985087	.	+	0	ID=AT1G30016.1.TAIR10_R6_cds0;Parent=AT1G30016.1.TAIR10_R6;pc=0;minCov=0
DCARv2_B12	GAF	gene	985025	985087	.	+	.	ID=gene_34;transcripts=1;complete=1;maxEvidence=1;maxTie=NA
DCARv2_B12	GeMoMa	prediction	291048	302926	.	-	.	ID=AT3G18770.1.TAIR10_R0;ref-gene=AT3G18770.TAIR10;AA=640;score=1673;tae=1;tde=1;tie=1;minSplitReads=693;tpc=1;minCov=1;avgCov=1115.6161;iAA=0.5105;start=M;stop=*;evidence=1;Parent=gene_35;alternative="AT3G49590.TAIR10"
DCARv2_B12	GeMoMa	CDS	301547	302926	.	-	0	ID=AT3G18770.1.TAIR10_R0_cds0;Parent=AT3G18770.1.TAIR10_R0;de=true;pc=1;minCov=1
DCARv2_B12	GeMoMa	CDS	301249	301433	.	-	0	ID=AT3G18770.1.TAIR10_R0_cds1;Parent=AT3G18770.1.TAIR10_R0;ae=true;de=true;pc=1;minCov=73
DCARv2_B12	GeMoMa	CDS	291048	291402	.	-	1	ID=AT3G18770.1.TAIR10_R0_cds2;Parent=AT3G18770.1.TAIR10_R0;ae=true;pc=1;minCov=519
DCARv2_B12	GAF	gene	291048	302926	.	-	.	ID=gene_35;transcripts=1;complete=1;maxEvidence=1;maxTie=1.0
DCARv2_B12	GeMoMa	prediction	568224	571869	.	-	.	ID=AT5G09760.1.TAIR10_R1;ref-gene=AT5G09760.TAIR10;AA=529;score=1484;tae=1;tde=1;tie=1;minSplitReads=1350;tpc=1;minCov=61;avgCov=1721.5961;iAA=0.5523;start=M;stop=*;evidence=1;Parent=gene_36
DCARv2_B12	GeMoMa	CDS	570963	571869	.	-	0	ID=AT5G09760.1.TAIR10_R1_cds0;Parent=AT5G09760.1.TAIR10_R1;de=true;pc=1;minCov=61
DCARv2_B12	GeMoMa	CDS	568224	568903	.	-	2	ID=AT5G09760.1.TAIR10_R1_cds1;Parent=AT5G09760.1.TAIR10_R1;ae=true;pc=1;minCov=829
DCARv2_B12	GeMoMa	prediction	568224	571914	.	-	.	ID=AT5G64640.1.TAIR10_R1;ref-gene=AT5G64640.TAIR10;AA=544;score=1404;tae=1;tde=1;tie=1;minSplitReads=1350;tpc=1;minCov=61;avgCov=1700.6336;iAA=0.4917;start=M;stop=*;evidence=1;Parent=gene_36
DCARv2_B12	GeMoMa	CDS	570963	571914	.	-	0	ID=AT5G64640.1.TAIR10_R1_cds0;Parent=AT5G64640.1.TAIR10_R1;de=true;pc=1;minCov=61
DCARv2_B12	GeMoMa	CDS	568224	568903	.	-	2	ID=AT5G64640.1.TAIR10_R1_cds1;Parent=AT5G64640.1.TAIR10_R1;ae=true;pc=1;minCov=829
DCARv2_B12	GAF	gene	568224	571914	.	-	.	ID=gene_36;transcripts=2;complete=2;maxEvidence=1;maxTie=1.0
DCARv2_B12	GeMoMa	prediction	625847	625945	.	-	.	ID=AT3G31068.1.TAIR10_R6;ref-gene=AT3G31068.TAIR10;AA=33;score=27;tae=NA;tde=NA;tie=NA;minSplitReads=NA;tpc=0.6869;minCov=0;avgCov=1.2323;iAA=0.3171;start=M;stop=*;evidence=1;Parent=gene_37
DCARv2_B12	GeMoMa	CDS	625847	625945	.	-	0	ID=AT3G31068.1.TAIR10_R6_cds0;Parent=AT3G31068.1.TAIR10_R6;pc=0.6869;minCov=0
DCARv2_B12	GAF	gene	625847	625945	.	-	.	ID=gene_37;transcripts=1;complete=1;maxEvidence=1;maxTie=NA
DCARv2_B12	GeMoMa	prediction	752660	755508	.	-	.	ID=AT1G44000.1.TAIR10_R1;ref-gene=AT1G44000.TAIR10;AA=249;score=541;tae=1;tde=1;tie=1;minSplitReads=2003;tpc=1;minCov=1;avgCov=3784.1058;iAA=0.4869;start=M;stop=*;evidence=1;Parent=gene_38
DCARv2_B12	GeMoMa	CDS	755365	755508	.	-	0	ID=AT1G44000.1.TAIR10_R1_cds0;Parent=AT1G44000.1.TAIR10_R1;de=true;pc=1;minCov=30
DCARv2_B12	GeMoMa	CDS	754368	754544	.	-	0	ID=AT1G44000.1.TAIR10_R1_cds1;Parent=AT1G44000.1.TAIR10_R1;ae=true;de=true;pc=1;minCov=1
DCARv2_B12	GeMoMa	CDS	753984	754142	.	-	0	ID=AT1G44000.1.TAIR10_R1_cds2;Parent=AT1G44000.1.TAIR10_R1;ae=true;de=true;pc=1;minCov=245
DCARv2_B12	GeMoMa	CDS	753302	753448	.	-	0	ID=AT1G44000.1.TAIR10_R1_cds3;Parent=AT1G44000.1.TAIR10_R1;ae=true;de=true;pc=1;minCov=84
DCARv2_B12	GeMoMa	CDS	752660	752779	.	-	0	ID=AT1G44000.1.TAIR10_R1_cds4;Parent=AT1G44000.1.TAIR10_R1;ae=true;pc=1;minCov=1152
DCARv2_B12	GeMoMa	prediction	751869	755508	.	-	.	ID=AT4G11910.1.TAIR10_R2;ref-gene=AT4G11910.TAIR10;AA=274;score=434;tae=1;tde=1;tie=1;minSplitReads=2003;tpc=1;minCov=1;avgCov=2942.5401;iAA=0.3624;start=M;stop=*;evidence=1;Parent=gene_38;alternative="AT4G11911.TAIR10"
DCARv2_B12	GeMoMa	CDS	755365	755508	.	-	0	ID=AT4G11910.1.TAIR10_R2_cds0;Parent=AT4G11910.1.TAIR10_R2;de=true;pc=1;minCov=30
DCARv2_B12	GeMoMa	CDS	754368	754544	.	-	0	ID=AT4G11910.1.TAIR10_R2_cds1;Parent=AT4G11910.1.TAIR10_R2;ae=true;de=true;pc=1;minCov=1
DCARv2_B12	GeMoMa	CDS	753984	754142	.	-	0	ID=AT4G11910.1.TAIR10_R2_cds2;Parent=AT4G11910.1.TAIR10_R2;ae=true;de=true;pc=1;minCov=245
DCARv2_B12	GeMoMa	CDS	751869	752210	.	-	0	ID=AT4G11910.1.TAIR10_R2_cds3;Parent=AT4G11910.1.TAIR10_R2;ae=true;pc=1;minCov=55
DCARv2_B12	GAF	gene	751869	755508	.	-	.	ID=gene_38;transcripts=2;complete=2;maxEvidence=1;maxTie=1.0
DCARv2_B12	GeMoMa	prediction	761220	762964	.	-	.	ID=AT1G21390.1.TAIR10_R1;ref-gene=AT1G21390.TAIR10;AA=256;score=192;tae=1;tde=1;tie=1;minSplitReads=235;tpc=1;minCov=73;avgCov=579.918;iAA=0.2817;start=M;stop=*;evidence=1;Parent=gene_39
DCARv2_B12	GeMoMa	CDS	762261	762964	.	-	0	ID=AT1G21390.1.TAIR10_R1_cds0;Parent=AT1G21390.1.TAIR10_R1;de=true;pc=1;minCov=73
DCARv2_B12	GeMoMa	CDS	761220	761283	.	-	1	ID=AT1G21390.1.TAIR10_R1_cds1;Parent=AT1G21390.1.TAIR10_R1;ae=true;pc=1;minCov=202
DCARv2_B12	GAF	gene	761220	762964	.	-	.	ID=gene_39;transcripts=1;complete=1;maxEvidence=1;maxTie=1.0
DCARv2_B12	GeMoMa	prediction	978475	979238	.	-	.	ID=AT1G08032.1.TAIR10_R3;ref-gene=AT1G08032.TAIR10;AA=28;score=31;tae=0;tde=0;tie=0;minSplitReads=0;tpc=0;minCov=0;avgCov=0;iAA=0.3243;start=M;stop=*;evidence=1;Parent=gene_40
DCARv2_B12	GeMoMa	CDS	979235	979238	.	-	0	ID=AT1G08032.1.TAIR10_R3_cds0;Parent=AT1G08032.1.TAIR10_R3;de=false;pc=0;minCov=0
DCARv2_B12	GeMoMa	CDS	978475	978554	.	-	2	ID=AT1G08032.1.TAIR10_R3_cds1;Parent=AT1G08032.1.TAIR10_R3;ae=false;pc=0;minCov=0
DCARv2_B12	GAF	gene	978475	979238	.	-	.	ID=gene_40;transcripts=1;complete=1;maxEvidence=1;maxTie=0.0
DCARv2_B12	GeMoMa	prediction	979308	988269	.	-	.	ID=AT1G55200.1.TAIR10_R7;ref-gene=AT1G55200.TAIR10;AA=471;score=655;tae=0.5;tde=0.5;tie=0.375;minSplitReads=0;tpc=0.586;minCov=0;avgCov=0.8464;iAA=0.282;start=M;stop=*;evidence=1;Parent=gene_41
DCARv2_B12	GeMoMa	CDS	988073	988269	.	-	0	ID=AT1G55200.1.TAIR10_R7_cds0;Parent=AT1G55200.1.TAIR10_R7;de=false;pc=0.1472;minCov=0
DCARv2_B12	GeMoMa	CDS	987302	987338	.	-	1	ID=AT1G55200.1.TAIR10_R7_cds1;Parent=AT1G55200.1.TAIR10_R7;ae=false;de=false;pc=0;minCov=0
DCARv2_B12	GeMoMa	CDS	985772	985869	.	-	0	ID=AT1G55200.1.TAIR10_R7_cds2;Parent=AT1G55200.1.TAIR10_R7;ae=false;de=true;pc=0.6429;minCov=0
DCARv2_B12	GeMoMa	CDS	982562	983031	.	-	1	ID=AT1G55200.1.TAIR10_R7_cds3;Parent=AT1G55200.1.TAIR10_R7;ae=false;de=false;pc=0.5043;minCov=0
DCARv2_B12	GeMoMa	CDS	982189	982349	.	-	2	ID=AT1G55200.1.TAIR10_R7_cds4;Parent=AT1G55200.1.TAIR10_R7;ae=true;de=true;pc=0.9565;minCov=0
DCARv2_B12	GeMoMa	CDS	981363	981436	.	-	0	ID=AT1G55200.1.TAIR10_R7_cds5;Parent=AT1G55200.1.TAIR10_R7;ae=true;de=false;pc=0.9865;minCov=0
DCARv2_B12	GeMoMa	CDS	981106	981253	.	-	1	ID=AT1G55200.1.TAIR10_R7_cds6;Parent=AT1G55200.1.TAIR10_R7;ae=false;de=true;pc=0.5203;minCov=0
DCARv2_B12	GeMoMa	CDS	980075	980224	.	-	0	ID=AT1G55200.1.TAIR10_R7_cds7;Parent=AT1G55200.1.TAIR10_R7;ae=true;de=true;pc=0.78;minCov=0
DCARv2_B12	GeMoMa	CDS	979308	979385	.	-	0	ID=AT1G55200.1.TAIR10_R7_cds8;Parent=AT1G55200.1.TAIR10_R7;ae=true;pc=1;minCov=1
DCARv2_B12	GAF	gene	979308	988269	.	-	.	ID=gene_41;transcripts=1;complete=1;maxEvidence=1;maxTie=0.375
DCARv2_B13	GeMoMa	prediction	210597	215014	.	+	.	ID=AT4G19990.2.TAIR10_R7;ref-gene=AT4G19990.TAIR10;AA=699;score=719;tae=0;tde=0;tie=0;minSplitReads=0;tpc=0.0463;minCov=0;avgCov=0.061;iAA=0.2702;start=M;stop=*;evidence=1;Parent=gene_42
DCARv2_B13	GeMoMa	CDS	210597	212450	.	+	0	ID=AT4G19990.2.TAIR10_R7_cds0;Parent=AT4G19990.2.TAIR10_R7;de=false;pc=0;minCov=0
DCARv2_B13	GeMoMa	CDS	212581	212648	.	+	0	ID=AT4G19990.2.TAIR10_R7_cds1;Parent=AT4G19990.2.TAIR10_R7;ae=false;de=false;pc=0;minCov=0
DCARv2_B13	GeMoMa	CDS	214413	214485	.	+	1	ID=AT4G19990.2.TAIR10_R7_cds2;Parent=AT4G19990.2.TAIR10_R7;ae=false;de=false;pc=0.8493;minCov=0
DCARv2_B13	GeMoMa	CDS	214847	214893	.	+	0	ID=AT4G19990.2.TAIR10_R7_cds3;Parent=AT4G19990.2.TAIR10_R7;ae=false;de=false;pc=0.7447;minCov=0
DCARv2_B13	GeMoMa	CDS	214960	215014	.	+	1	ID=AT4G19990.2.TAIR10_R7_cds4;Parent=AT4G19990.2.TAIR10_R7;ae=false;pc=0;minCov=0
DCARv2_B13	GAF	gene	210597	215014	.	+	.	ID=gene_42;transcripts=1;complete=1;maxEvidence=1;maxTie=0.0
DCARv2_B13	GeMoMa	prediction	164410	169449	.	-	.	ID=AT5G42700.1.TAIR10_R3;ref-gene=AT5G42700.TAIR10;AA=223;score=199;tae=0;tde=0;tie=0;minSplitReads=0;tpc=0.7698;minCov=0;avgCov=10.9357;iAA=0.3102;start=M;stop=*;evidence=1;Parent=gene_43
DCARv2_B13	GeMoMa	CDS	169355	169449	.	-	0	ID=AT5G42700.1.TAIR10_R3_cds0;Parent=AT5G42700.1.TAIR10_R3;de=false;pc=1;minCov=23
DCARv2_B13	GeMoMa	CDS	168188	168247	.	-	1	ID=AT5G42700.1.TAIR10_R3_cds1;Parent=AT5G42700.1.TAIR10_R3;ae=false;de=false;pc=1;minCov=18
DCARv2_B13	GeMoMa	CDS	167320	167403	.	-	1	ID=AT5G42700.1.TAIR10_R3_cds2;Parent=AT5G42700.1.TAIR10_R3;ae=false;de=false;pc=0;minCov=0
DCARv2_B13	GeMoMa	CDS	165832	165994	.	-	1	ID=AT5G42700.1.TAIR10_R3_cds3;Parent=AT5G42700.1.TAIR10_R3;ae=false;de=false;pc=0.9632;minCov=0
DCARv2_B13	GeMoMa	CDS	165519	165725	.	-	0	ID=AT5G42700.1.TAIR10_R3_cds4;Parent=AT5G42700.1.TAIR10_R3;ae=false;de=false;pc=0.6908;minCov=0
DCARv2_B13	GeMoMa	CDS	164410	164469	.	-	0	ID=AT5G42700.1.TAIR10_R3_cds5;Parent=AT5G42700.1.TAIR10_R3;ae=false;pc=1;minCov=3
DCARv2_B13	GAF	gene	164410	169449	.	-	.	ID=gene_43;transcripts=1;complete=1;maxEvidence=1;maxTie=0.0
DCARv2_B14	GeMoMa	prediction	227300	230304	.	+	.	ID=AT4G36250.1.TAIR10_R2;ref-gene=AT4G36250.TAIR10;AA=463;score=1326;tae=1;tde=1;tie=0.875;minSplitReads=0;tpc=1;minCov=50;avgCov=2026.55;iAA=0.5471;start=M;stop=*;evidence=1;Parent=gene_44
DCARv2_B14	GeMoMa	CDS	227300	227509	.	+	0	ID=AT4G36250.1.TAIR10_R2_cds0;Parent=AT4G36250.1.TAIR10_R2;de=true;pc=1;minCov=1772
DCARv2_B14	GeMoMa	CDS	227861	227957	.	+	0	ID=AT4G36250.1.TAIR10_R2_cds1;Parent=AT4G36250.1.TAIR10_R2;ae=true;de=true;pc=1;minCov=132
DCARv2_B14	GeMoMa	CDS	228033	228239	.	+	2	ID=AT4G36250.1.TAIR10_R2_cds2;Parent=AT4G36250.1.TAIR10_R2;ae=true;de=true;pc=1;minCov=179
DCARv2_B14	GeMoMa	CDS	228353	228477	.	+	2	ID=AT4G36250.1.TAIR10_R2_cds3;Parent=AT4G36250.1.TAIR10_R2;ae=true;de=true;pc=1;minCov=50
DCARv2_B14	GeMoMa	CDS	228800	228904	.	+	0	ID=AT4G36250.1.TAIR10_R2_cds4;Parent=AT4G36250.1.TAIR10_R2;ae=true;de=true;pc=1;minCov=161
DCARv2_B14	GeMoMa	CDS	229037	229203	.	+	0	ID=AT4G36250.1.TAIR10_R2_cds5;Parent=AT4G36250.1.TAIR10_R2;ae=true;de=true;pc=1;minCov=130
DCARv2_B14	GeMoMa	CDS	229591	229681	.	+	1	ID=AT4G36250.1.TAIR10_R2_cds6;Parent=AT4G36250.1.TAIR10_R2;ae=true;de=true;pc=1;minCov=347
DCARv2_B14	GeMoMa	CDS	229846	229995	.	+	0	ID=AT4G36250.1.TAIR10_R2_cds7;Parent=AT4G36250.1.TAIR10_R2;ae=true;de=true;pc=1;minCov=617
DCARv2_B14	GeMoMa	CDS	230068	230304	.	+	0	ID=AT4G36250.1.TAIR10_R2_cds8;Parent=AT4G36250.1.TAIR10_R2;ae=true;pc=1;minCov=59
DCARv2_B14	GeMoMa	prediction	227300	230304	.	+	.	ID=AT1G44170.1.TAIR10_R5;ref-gene=AT1G44170.TAIR10;AA=486;score=1133;tae=1;tde=1;tie=1;minSplitReads=924;tpc=1;minCov=50;avgCov=2067.2243;iAA=0.4826;start=M;stop=*;evidence=1;Parent=gene_44
DCARv2_B14	GeMoMa	CDS	227300	227509	.	+	0	ID=AT1G44170.1.TAIR10_R5_cds0;Parent=AT1G44170.1.TAIR10_R5;de=true;pc=1;minCov=1772
DCARv2_B14	GeMoMa	CDS	227672	227740	.	+	0	ID=AT1G44170.1.TAIR10_R5_cds1;Parent=AT1G44170.1.TAIR10_R5;ae=true;de=true;pc=1;minCov=55
DCARv2_B14	GeMoMa	CDS	227861	227957	.	+	0	ID=AT1G44170.1.TAIR10_R5_cds2;Parent=AT1G44170.1.TAIR10_R5;ae=true;de=true;pc=1;minCov=132
DCARv2_B14	GeMoMa	CDS	228033	228239	.	+	2	ID=AT1G44170.1.TAIR10_R5_cds3;Parent=AT1G44170.1.TAIR10_R5;ae=true;de=true;pc=1;minCov=179
DCARv2_B14	GeMoMa	CDS	228353	228477	.	+	2	ID=AT1G44170.1.TAIR10_R5_cds4;Parent=AT1G44170.1.TAIR10_R5;ae=true;de=true;pc=1;minCov=50
DCARv2_B14	GeMoMa	CDS	228800	228904	.	+	0	ID=AT1G44170.1.TAIR10_R5_cds5;Parent=AT1G44170.1.TAIR10_R5;ae=true;de=true;pc=1;minCov=161
DCARv2_B14	GeMoMa	CDS	229037	229203	.	+	0	ID=AT1G44170.1.TAIR10_R5_cds6;Parent=AT1G44170.1.TAIR10_R5;ae=true;de=true;pc=1;minCov=130
DCARv2_B14	GeMoMa	CDS	229591	229681	.	+	1	ID=AT1G44170.1.TAIR10_R5_cds7;Parent=AT1G44170.1.TAIR10_R5;ae=true;de=true;pc=1;minCov=347
DCARv2_B14	GeMoMa	CDS	229846	229995	.	+	0	ID=AT1G44170.1.TAIR10_R5_cds8;Parent=AT1G44170.1.TAIR10_R5;ae=true;de=true;pc=1;minCov=617
DCARv2_B14	GeMoMa	CDS	230068	230304	.	+	0	ID=AT1G44170.1.TAIR10_R5_cds9;Parent=AT1G44170.1.TAIR10_R5;ae=true;pc=1;minCov=59
DCARv2_B14	GAF	gene	227300	230304	.	+	.	ID=gene_44;transcripts=2;complete=2;maxEvidence=1;maxTie=1.0
DCARv2_B14	GeMoMa	prediction	334691	335113	.	+	.	ID=AT4G05050.4.TAIR10_R5;ref-gene=AT4G05050.TAIR10;AA=125;score=473;tae=0;tde=0;tie=0;minSplitReads=0;tpc=0;minCov=0;avgCov=0;iAA=0.7197;start=M;stop=*;evidence=1;Parent=gene_45
DCARv2_B14	GeMoMa	CDS	334691	334973	.	+	0	ID=AT4G05050.4.TAIR10_R5_cds0;Parent=AT4G05050.4.TAIR10_R5;de=false;pc=0;minCov=0
DCARv2_B14	GeMoMa	CDS	335022	335113	.	+	2	ID=AT4G05050.4.TAIR10_R5_cds1;Parent=AT4G05050.4.TAIR10_R5;ae=false;pc=0;minCov=0
DCARv2_B14	GAF	gene	334691	335113	.	+	.	ID=gene_45;transcripts=1;complete=1;maxEvidence=1;maxTie=0.0
DCARv2_B14	GeMoMa	prediction	367297	373841	.	+	.	ID=AT1G63440.1.TAIR10_R3;ref-gene=AT1G63440.TAIR10;AA=975;score=2704;tae=1;tde=1;tie=1;minSplitReads=271;tpc=1;minCov=1;avgCov=665.8571;iAA=0.55;start=M;stop=*;evidence=1;Parent=gene_46
DCARv2_B14	GeMoMa	CDS	367297	367578	.	+	0	ID=AT1G63440.1.TAIR10_R3_cds0;Parent=AT1G63440.1.TAIR10_R3;de=true;pc=1;minCov=4
DCARv2_B14	GeMoMa	CDS	368385	369130	.	+	0	ID=AT1G63440.1.TAIR10_R3_cds1;Parent=AT1G63440.1.TAIR10_R3;ae=true;de=true;pc=1;minCov=14
DCARv2_B14	GeMoMa	CDS	369239	369710	.	+	1	ID=AT1G63440.1.TAIR10_R3_cds2;Parent=AT1G63440.1.TAIR10_R3;ae=true;de=true;pc=1;minCov=4
DCARv2_B14	GeMoMa	CDS	369802	369969	.	+	0	ID=AT1G63440.1.TAIR10_R3_cds3;Parent=AT1G63440.1.TAIR10_R3;ae=true;de=true;pc=1;minCov=7
DCARv2_B14	GeMoMa	CDS	370806	371060	.	+	0	ID=AT1G63440.1.TAIR10_R3_cds4;Parent=AT1G63440.1.TAIR10_R3;ae=true;de=true;pc=1;minCov=1
DCARv2_B14	GeMoMa	CDS	372048	372170	.	+	0	ID=AT1G63440.1.TAIR10_R3_cds5;Parent=AT1G63440.1.TAIR10_R3;ae=true;de=true;pc=1;minCov=10
DCARv2_B14	GeMoMa	CDS	372741	373226	.	+	0	ID=AT1G63440.1.TAIR10_R3_cds6;Parent=AT1G63440.1.TAIR10_R3;ae=true;de=true;pc=1;minCov=37
DCARv2_B14	GeMoMa	CDS	373449	373841	.	+	0	ID=AT1G63440.1.TAIR10_R3_cds7;Parent=AT1G63440.1.TAIR10_R3;ae=true;pc=1;minCov=13
DCARv2_B14	GAF	gene	367297	373841	.	+	.	ID=gene_46;transcripts=1;complete=1;maxEvidence=1;maxTie=1.0
DCARv2_B14	GeMoMa	prediction	381261	382787	.	+	.	ID=AT3G08580.1.TAIR10_R1;ref-gene=AT3G08580.TAIR10;AA=388;score=1707;tae=1;tde=1;tie=1;minSplitReads=11384;tpc=1;minCov=351;avgCov=24646.8497;iAA=0.8175;start=M;stop=*;evidence=1;Parent=gene_47;alternative="AT4G28390.TAIR10,AT5G13490.TAIR10"
DCARv2_B14	GeMoMa	CDS	381261	381755	.	+	0	ID=AT3G08580.1.TAIR10_R1_cds0;Parent=AT3G08580.1.TAIR10_R1;de=true;pc=1;minCov=14899
DCARv2_B14	GeMoMa	CDS	381863	382234	.	+	0	ID=AT3G08580.1.TAIR10_R1_cds1;Parent=AT3G08580.1.TAIR10_R1;ae=true;de=true;pc=1;minCov=2021
DCARv2_B14	GeMoMa	CDS	382491	382787	.	+	0	ID=AT3G08580.1.TAIR10_R1_cds2;Parent=AT3G08580.1.TAIR10_R1;ae=true;pc=1;minCov=351
DCARv2_B14	GeMoMa	prediction	381426	382787	.	+	.	ID=AT5G17400.1.TAIR10_R1;ref-gene=AT5G17400.TAIR10;AA=333;score=1083;tae=1;tde=1;tie=1;minSplitReads=11384;tpc=1;minCov=351;avgCov=21499.4675;iAA=0.5646;start=M;stop=*;evidence=1;Parent=gene_47;alternative="AT5G56450.TAIR10"
DCARv2_B14	GeMoMa	CDS	381426	381755	.	+	0	ID=AT5G17400.1.TAIR10_R1_cds0;Parent=AT5G17400.1.TAIR10_R1;de=true;pc=1;minCov=14899
DCARv2_B14	GeMoMa	CDS	381863	382234	.	+	0	ID=AT5G17400.1.TAIR10_R1_cds1;Parent=AT5G17400.1.TAIR10_R1;ae=true;de=true;pc=1;minCov=2021
DCARv2_B14	GeMoMa	CDS	382491	382787	.	+	0	ID=AT5G17400.1.TAIR10_R1_cds2;Parent=AT5G17400.1.TAIR10_R1;ae=true;pc=1;minCov=351
DCARv2_B14	GAF	gene	381261	382787	.	+	.	ID=gene_47;transcripts=2;complete=2;maxEvidence=1;maxTie=1.0
DCARv2_B14	GeMoMa	prediction	418026	423687	.	+	.	ID=AT3G63530.1.TAIR10_R1;ref-gene=AT3G63530.TAIR10;AA=143;score=204;tae=1;tde=1;tie=0.75;minSplitReads=0;tpc=1;minCov=11;avgCov=1361.62;iAA=0.3254;start=M;stop=*;evidence=1;Parent=gene_48
DCARv2_B14	GeMoMa	CDS	418026	418112	.	+	0	ID=AT3G63530.1.TAIR10_R1_cds0;Parent=AT3G63530.1.TAIR10_R1;de=true;pc=1;minCov=1560
DCARv2_B14	GeMoMa	CDS	420957	421001	.	+	0	ID=AT3G63530.1.TAIR10_R1_cds1;Parent=AT3G63530.1.TAIR10_R1;ae=true;de=true;pc=1;minCov=72
DCARv2_B14	GeMoMa	CDS	422271	422398	.	+	0	ID=AT3G63530.1.TAIR10_R1_cds2;Parent=AT3G63530.1.TAIR10_R1;ae=true;de=true;pc=1;minCov=55
DCARv2_B14	GeMoMa	CDS	423433	423541	.	+	1	ID=AT3G63530.1.TAIR10_R1_cds3;Parent=AT3G63530.1.TAIR10_R1;ae=true;de=true;pc=1;minCov=16
DCARv2_B14	GeMoMa	CDS	423628	423687	.	+	0	ID=AT3G63530.1.TAIR10_R1_cds4;Parent=AT3G63530.1.TAIR10_R1;ae=true;pc=1;minCov=11
DCARv2_B14	GAF	gene	418026	423687	.	+	.	ID=gene_48;transcripts=1;complete=1;maxEvidence=1;maxTie=0.75
DCARv2_B14	GeMoMa	prediction	515893	527969	.	+	.	ID=AT3G09360.1.TAIR10_R0;ref-gene=AT3G09360.TAIR10;AA=568;score=969;tae=1;tde=1;tie=0.875;minSplitReads=0;tpc=0.9994;minCov=0;avgCov=3352.284;iAA=0.4225;start=M;stop=*;evidence=1;Parent=gene_49
DCARv2_B14	GeMoMa	CDS	515893	515984	.	+	0	ID=AT3G09360.1.TAIR10_R0_cds0;Parent=AT3G09360.1.TAIR10_R0;de=true;pc=1;minCov=3
DCARv2_B14	GeMoMa	CDS	516252	516333	.	+	1	ID=AT3G09360.1.TAIR10_R0_cds1;Parent=AT3G09360.1.TAIR10_R0;ae=true;de=true;pc=1;minCov=10
DCARv2_B14	GeMoMa	CDS	516835	516907	.	+	0	ID=AT3G09360.1.TAIR10_R0_cds2;Parent=AT3G09360.1.TAIR10_R0;ae=true;de=true;pc=1;minCov=80
DCARv2_B14	GeMoMa	CDS	518352	518424	.	+	2	ID=AT3G09360.1.TAIR10_R0_cds3;Parent=AT3G09360.1.TAIR10_R0;ae=true;de=true;pc=1;minCov=1583
DCARv2_B14	GeMoMa	CDS	518576	518641	.	+	1	ID=AT3G09360.1.TAIR10_R0_cds4;Parent=AT3G09360.1.TAIR10_R0;ae=true;de=true;pc=1;minCov=12
DCARv2_B14	GeMoMa	CDS	518805	518917	.	+	1	ID=AT3G09360.1.TAIR10_R0_cds5;Parent=AT3G09360.1.TAIR10_R0;ae=true;de=true;pc=0.9912;minCov=0
DCARv2_B14	GeMoMa	CDS	519507	519586	.	+	2	ID=AT3G09360.1.TAIR10_R0_cds6;Parent=AT3G09360.1.TAIR10_R0;ae=true;de=true;pc=1;minCov=21
DCARv2_B14	GeMoMa	CDS	519687	519773	.	+	0	ID=AT3G09360.1.TAIR10_R0_cds7;Parent=AT3G09360.1.TAIR10_R0;ae=true;de=true;pc=1;minCov=437
DCARv2_B14	GeMoMa	CDS	519950	520030	.	+	0	ID=AT3G09360.1.TAIR10_R0_cds8;Parent=AT3G09360.1.TAIR10_R0;ae=true;de=true;pc=1;minCov=71
DCARv2_B14	GeMoMa	CDS	521588	521749	.	+	0	ID=AT3G09360.1.TAIR10_R0_cds9;Parent=AT3G09360.1.TAIR10_R0;ae=true;de=true;pc=1;minCov=58
DCARv2_B14	GeMoMa	CDS	521828	521986	.	+	0	ID=AT3G09360.1.TAIR10_R0_cds10;Parent=AT3G09360.1.TAIR10_R0;ae=true;de=true;pc=1;minCov=101
DCARv2_B14	GeMoMa	CDS	523449	523514	.	+	0	ID=AT3G09360.1.TAIR10_R0_cds11;Parent=AT3G09360.1.TAIR10_R0;ae=true;de=true;pc=1;minCov=3500
DCARv2_B14	GeMoMa	CDS	524618	524698	.	+	0	ID=AT3G09360.1.TAIR10_R0_cds12;Parent=AT3G09360.1.TAIR10_R0;ae=true;de=true;pc=1;minCov=122
DCARv2_B14	GeMoMa	CDS	525239	525376	.	+	0	ID=AT3G09360.1.TAIR10_R0_cds13;Parent=AT3G09360.1.TAIR10_R0;ae=true;de=true;pc=1;minCov=147
DCARv2_B14	GeMoMa	CDS	526217	526306	.	+	0	ID=AT3G09360.1.TAIR10_R0_cds14;Parent=AT3G09360.1.TAIR10_R0;ae=true;de=true;pc=1;minCov=55
DCARv2_B14	GeMoMa	CDS	527453	527506	.	+	0	ID=AT3G09360.1.TAIR10_R0_cds15;Parent=AT3G09360.1.TAIR10_R0;ae=true;de=true;pc=1;minCov=161
DCARv2_B14	GeMoMa	CDS	527763	527969	.	+	0	ID=AT3G09360.1.TAIR10_R0_cds16;Parent=AT3G09360.1.TAIR10_R0;ae=true;pc=1;minCov=59
DCARv2_B14	GAF	gene	515893	527969	.	+	.	ID=gene_49;transcripts=1;complete=1;maxEvidence=1;maxTie=0.875
DCARv2_B14	GeMoMa	prediction	530291	530863	.	+	.	ID=ATMG00310.1.TAIR10_R3;ref-gene=ATMG00310.TAIR10;AA=191;score=235;tae=NA;tde=NA;tie=NA;minSplitReads=NA;tpc=1;minCov=21;avgCov=31.014;iAA=0.3125;start=M;stop=*;evidence=1;Parent=gene_50
DCARv2_B14	GeMoMa	CDS	530291	530863	.	+	0	ID=ATMG00310.1.TAIR10_R3_cds0;Parent=ATMG00310.1.TAIR10_R3;pc=1;minCov=21
DCARv2_B14	GAF	gene	530291	530863	.	+	.	ID=gene_50;transcripts=1;complete=1;maxEvidence=1;maxTie=NA
DCARv2_B14	GeMoMa	prediction	533124	535804	.	+	.	ID=AT3G51470.1.TAIR10_R0;ref-gene=AT3G51470.TAIR10;AA=384;score=1381;tae=1;tde=1;tie=1;minSplitReads=3;tpc=1;minCov=1;avgCov=20.3663;iAA=0.6753;start=M;stop=*;evidence=1;Parent=gene_51
DCARv2_B14	GeMoMa	CDS	533124	533330	.	+	0	ID=AT3G51470.1.TAIR10_R0_cds0;Parent=AT3G51470.1.TAIR10_R0;de=true;pc=1;minCov=3
DCARv2_B14	GeMoMa	CDS	533734	533919	.	+	0	ID=AT3G51470.1.TAIR10_R0_cds1;Parent=AT3G51470.1.TAIR10_R0;ae=true;de=true;pc=1;minCov=7
DCARv2_B14	GeMoMa	CDS	534532	534737	.	+	0	ID=AT3G51470.1.TAIR10_R0_cds2;Parent=AT3G51470.1.TAIR10_R0;ae=true;de=true;pc=1;minCov=1
DCARv2_B14	GeMoMa	CDS	535252	535804	.	+	1	ID=AT3G51470.1.TAIR10_R0_cds3;Parent=AT3G51470.1.TAIR10_R0;ae=true;pc=1;minCov=4
DCARv2_B14	GeMoMa	prediction	533118	535804	.	+	.	ID=AT2G33700.1.TAIR10_R2;ref-gene=AT2G33700.TAIR10;AA=386;score=1159;tae=1;tde=1;tie=1;minSplitReads=3;tpc=1;minCov=1;avgCov=20.3256;iAA=0.6118;start=M;stop=*;evidence=1;Parent=gene_51
DCARv2_B14	GeMoMa	CDS	533118	533330	.	+	0	ID=AT2G33700.1.TAIR10_R2_cds0;Parent=AT2G33700.1.TAIR10_R2;de=true;pc=1;minCov=3
DCARv2_B14	GeMoMa	CDS	533734	533919	.	+	0	ID=AT2G33700.1.TAIR10_R2_cds1;Parent=AT2G33700.1.TAIR10_R2;ae=true;de=true;pc=1;minCov=7
DCARv2_B14	GeMoMa	CDS	534532	534737	.	+	0	ID=AT2G33700.1.TAIR10_R2_cds2;Parent=AT2G33700.1.TAIR10_R2;ae=true;de=true;pc=1;minCov=1
DCARv2_B14	GeMoMa	CDS	535252	535804	.	+	1	ID=AT2G33700.1.TAIR10_R2_cds3;Parent=AT2G33700.1.TAIR10_R2;ae=true;pc=1;minCov=4
DCARv2_B14	GeMoMa	prediction	533145	535804	.	+	.	ID=AT2G25620.1.TAIR10_R4;ref-gene=AT2G25620.TAIR10;AA=377;score=734;tae=1;tde=1;tie=1;minSplitReads=3;tpc=1;minCov=1;avgCov=20.5402;iAA=0.4419;start=M;stop=*;evidence=1;Parent=gene_51
DCARv2_B14	GeMoMa	CDS	533145	533330	.	+	0	ID=AT2G25620.1.TAIR10_R4_cds0;Parent=AT2G25620.1.TAIR10_R4;de=true;pc=1;minCov=3
DCARv2_B14	GeMoMa	CDS	533734	533919	.	+	0	ID=AT2G25620.1.TAIR10_R4_cds1;Parent=AT2G25620.1.TAIR10_R4;ae=true;de=true;pc=1;minCov=7
DCARv2_B14	GeMoMa	CDS	534532	534737	.	+	0	ID=AT2G25620.1.TAIR10_R4_cds2;Parent=AT2G25620.1.TAIR10_R4;ae=true;de=true;pc=1;minCov=1
DCARv2_B14	GeMoMa	CDS	535252	535804	.	+	1	ID=AT2G25620.1.TAIR10_R4_cds3;Parent=AT2G25620.1.TAIR10_R4;ae=true;pc=1;minCov=4
DCARv2_B14	GeMoMa	prediction	533088	535804	.	+	.	ID=AT3G17250.1.TAIR10_R5;ref-gene=AT3G17250.TAIR10;AA=396;score=620;tae=1;tde=1;tie=1;minSplitReads=3;tpc=1;minCov=1;avgCov=20.1524;iAA=0.4005;start=M;stop=*;evidence=1;Parent=gene_51
DCARv2_B14	GeMoMa	CDS	533088	533330	.	+	0	ID=AT3G17250.1.TAIR10_R5_cds0;Parent=AT3G17250.1.TAIR10_R5;de=true;pc=1;minCov=3
DCARv2_B14	GeMoMa	CDS	533734	533919	.	+	0	ID=AT3G17250.1.TAIR10_R5_cds1;Parent=AT3G17250.1.TAIR10_R5;ae=true;de=true;pc=1;minCov=7
DCARv2_B14	GeMoMa	CDS	534532	534737	.	+	0	ID=AT3G17250.1.TAIR10_R5_cds2;Parent=AT3G17250.1.TAIR10_R5;ae=true;de=true;pc=1;minCov=1
DCARv2_B14	GeMoMa	CDS	535252	535804	.	+	1	ID=AT3G17250.1.TAIR10_R5_cds3;Parent=AT3G17250.1.TAIR10_R5;ae=true;pc=1;minCov=4
DCARv2_B14	GeMoMa	prediction	533121	535804	.	+	.	ID=AT1G48040.1.TAIR10_R6;ref-gene=AT1G48040.TAIR10;AA=385;score=595;tae=1;tde=1;tie=1;minSplitReads=3;tpc=1;minCov=1;avgCov=20.3472;iAA=0.4134;start=M;stop=*;evidence=1;Parent=gene_51
DCARv2_B14	GeMoMa	CDS	533121	533330	.	+	0	ID=AT1G48040.1.TAIR10_R6_cds0;Parent=AT1G48040.1.TAIR10_R6;de=true;pc=1;minCov=3
DCARv2_B14	GeMoMa	CDS	533734	533919	.	+	0	ID=AT1G48040.1.TAIR10_R6_cds1;Parent=AT1G48040.1.TAIR10_R6;ae=true;de=true;pc=1;minCov=7
DCARv2_B14	GeMoMa	CDS	534532	534737	.	+	0	ID=AT1G48040.1.TAIR10_R6_cds2;Parent=AT1G48040.1.TAIR10_R6;ae=true;de=true;pc=1;minCov=1
DCARv2_B14	GeMoMa	CDS	535252	535804	.	+	1	ID=AT1G48040.1.TAIR10_R6_cds3;Parent=AT1G48040.1.TAIR10_R6;ae=true;pc=1;minCov=4
DCARv2_B14	GAF	gene	533088	535804	.	+	.	ID=gene_51;transcripts=5;complete=5;maxEvidence=1;maxTie=1.0
DCARv2_B14	GeMoMa	prediction	582416	585947	.	+	.	ID=AT1G51190.1.TAIR10_R0;ref-gene=AT1G51190.TAIR10;AA=556;score=1807;tae=0.875;tde=0.875;tie=0.875;minSplitReads=0;tpc=1;minCov=2;avgCov=762.3747;iAA=0.6414;start=M;stop=*;evidence=1;Parent=gene_52;alternative="AT5G10510.TAIR10,AT5G65510.TAIR10"
DCARv2_B14	GeMoMa	CDS	582416	582560	.	+	0	ID=AT1G51190.1.TAIR10_R0_cds0;Parent=AT1G51190.1.TAIR10_R0;de=true;pc=1;minCov=580
DCARv2_B14	GeMoMa	CDS	582712	583099	.	+	2	ID=AT1G51190.1.TAIR10_R0_cds1;Parent=AT1G51190.1.TAIR10_R0;ae=true;de=true;pc=1;minCov=10
DCARv2_B14	GeMoMa	CDS	583214	583296	.	+	1	ID=AT1G51190.1.TAIR10_R0_cds2;Parent=AT1G51190.1.TAIR10_R0;ae=true;de=false;pc=1;minCov=2
DCARv2_B14	GeMoMa	CDS	583441	583449	.	+	2	ID=AT1G51190.1.TAIR10_R0_cds3;Parent=AT1G51190.1.TAIR10_R0;ae=false;de=true;pc=1;minCov=61
DCARv2_B14	GeMoMa	CDS	583545	583633	.	+	2	ID=AT1G51190.1.TAIR10_R0_cds4;Parent=AT1G51190.1.TAIR10_R0;ae=true;de=true;pc=1;minCov=14
DCARv2_B14	GeMoMa	CDS	583738	583811	.	+	0	ID=AT1G51190.1.TAIR10_R0_cds5;Parent=AT1G51190.1.TAIR10_R0;ae=true;de=true;pc=1;minCov=2
DCARv2_B14	GeMoMa	CDS	584338	584388	.	+	1	ID=AT1G51190.1.TAIR10_R0_cds6;Parent=AT1G51190.1.TAIR10_R0;ae=true;de=true;pc=1;minCov=37
DCARv2_B14	GeMoMa	CDS	584581	584660	.	+	1	ID=AT1G51190.1.TAIR10_R0_cds7;Parent=AT1G51190.1.TAIR10_R0;ae=true;de=true;pc=1;minCov=3
DCARv2_B14	GeMoMa	CDS	585199	585947	.	+	2	ID=AT1G51190.1.TAIR10_R0_cds8;Parent=AT1G51190.1.TAIR10_R0;ae=true;pc=1;minCov=3
DCARv2_B14	GAF	gene	582416	585947	.	+	.	ID=gene_52;transcripts=1;complete=1;maxEvidence=1;maxTie=0.875
DCARv2_B14	GeMoMa	prediction	37095	41752	.	-	.	ID=AT3G20910.1.TAIR10_R1;ref-gene=AT3G20910.TAIR10;AA=266;score=241;tae=0.5;tde=0.3333;tie=0.3333;minSplitReads=0;tpc=1;minCov=2;avgCov=2038.3822;iAA=0.3396;start=M;stop=*;evidence=1;Parent=gene_53
DCARv2_B14	GeMoMa	CDS	41749	41752	.	-	0	ID=AT3G20910.1.TAIR10_R1_cds0;Parent=AT3G20910.1.TAIR10_R1;de=false;pc=1;minCov=4
DCARv2_B14	GeMoMa	CDS	41090	41164	.	-	2	ID=AT3G20910.1.TAIR10_R1_cds1;Parent=AT3G20910.1.TAIR10_R1;ae=false;de=false;pc=1;minCov=2
DCARv2_B14	GeMoMa	CDS	40343	40417	.	-	2	ID=AT3G20910.1.TAIR10_R1_cds2;Parent=AT3G20910.1.TAIR10_R1;ae=false;de=false;pc=1;minCov=2
DCARv2_B14	GeMoMa	CDS	39939	40006	.	-	2	ID=AT3G20910.1.TAIR10_R1_cds3;Parent=AT3G20910.1.TAIR10_R1;ae=false;de=false;pc=1;minCov=1154
DCARv2_B14	GeMoMa	CDS	38449	38520	.	-	0	ID=AT3G20910.1.TAIR10_R1_cds4;Parent=AT3G20910.1.TAIR10_R1;ae=true;de=true;pc=1;minCov=49
DCARv2_B14	GeMoMa	CDS	38009	38173	.	-	0	ID=AT3G20910.1.TAIR10_R1_cds5;Parent=AT3G20910.1.TAIR10_R1;ae=true;de=true;pc=1;minCov=22
DCARv2_B14	GeMoMa	CDS	37095	37433	.	-	0	ID=AT3G20910.1.TAIR10_R1_cds6;Parent=AT3G20910.1.TAIR10_R1;ae=true;pc=1;minCov=1493
DCARv2_B14	GAF	gene	37095	41752	.	-	.	ID=gene_53;transcripts=1;complete=1;maxEvidence=1;maxTie=0.3333
DCARv2_B14	GeMoMa	prediction	189978	190079	.	-	.	ID=AT2G30925.1.TAIR10_R1;ref-gene=AT2G30925.TAIR10;AA=34;score=37;tae=NA;tde=NA;tie=NA;minSplitReads=NA;tpc=0;minCov=0;avgCov=0;iAA=0.2791;start=M;stop=*;evidence=1;Parent=gene_54
DCARv2_B14	GeMoMa	CDS	189978	190079	.	-	0	ID=AT2G30925.1.TAIR10_R1_cds0;Parent=AT2G30925.1.TAIR10_R1;pc=0;minCov=0
DCARv2_B14	GAF	gene	189978	190079	.	-	.	ID=gene_54;transcripts=1;complete=1;maxEvidence=1;maxTie=NA
DCARv2_B14	GeMoMa	prediction	204047	204472	.	-	.	ID=AT1G51355.1.TAIR10_R0;ref-gene=AT1G51355.TAIR10;AA=142;score=141;tae=NA;tde=NA;tie=NA;minSplitReads=NA;tpc=1;minCov=78;avgCov=504.3216;iAA=0.3217;start=M;stop=*;evidence=1;Parent=gene_55
DCARv2_B14	GeMoMa	CDS	204047	204472	.	-	0	ID=AT1G51355.1.TAIR10_R0_cds0;Parent=AT1G51355.1.TAIR10_R0;pc=1;minCov=78
DCARv2_B14	GAF	gene	204047	204472	.	-	.	ID=gene_55;transcripts=1;complete=1;maxEvidence=1;maxTie=NA
DCARv2_B14	GeMoMa	prediction	216981	219142	.	-	.	ID=AT3G08500.1.TAIR10_R0;ref-gene=AT3G08500.TAIR10;AA=317;score=693;tae=1;tde=1;tie=1;minSplitReads=28;tpc=0.9989;minCov=0;avgCov=31.4711;iAA=0.4513;start=M;stop=*;evidence=1;Parent=gene_56;alternative="AT5G12870.TAIR10"
DCARv2_B14	GeMoMa	CDS	218844	219142	.	-	0	ID=AT3G08500.1.TAIR10_R0_cds0;Parent=AT3G08500.1.TAIR10_R0;de=true;pc=0.9967;minCov=0
DCARv2_B14	GeMoMa	CDS	216981	217632	.	-	1	ID=AT3G08500.1.TAIR10_R0_cds1;Parent=AT3G08500.1.TAIR10_R0;ae=true;pc=1;minCov=17
DCARv2_B14	GAF	gene	216981	219142	.	-	.	ID=gene_56;transcripts=1;complete=1;maxEvidence=1;maxTie=1.0
DCARv2_B14	GeMoMa	prediction	233881	241471	.	-	.	ID=AT4G14700.1.TAIR10_R0;ref-gene=AT4G14700.TAIR10;AA=767;score=2227;tae=1;tde=1;tie=0.9286;minSplitReads=0;tpc=0.9996;minCov=0;avgCov=295.7545;iAA=0.6239;start=M;stop=*;evidence=1;Parent=gene_57;alternative="AT4G12620.TAIR10"
DCARv2_B14	GeMoMa	CDS	240732	241471	.	-	0	ID=AT4G14700.1.TAIR10_R0_cds0;Parent=AT4G14700.1.TAIR10_R0;de=true;pc=1;minCov=4
DCARv2_B14	GeMoMa	CDS	240453	240588	.	-	1	ID=AT4G14700.1.TAIR10_R0_cds1;Parent=AT4G14700.1.TAIR10_R0;ae=true;de=true;pc=1;minCov=4
DCARv2_B14	GeMoMa	CDS	238729	238881	.	-	0	ID=AT4G14700.1.TAIR10_R0_cds2;Parent=AT4G14700.1.TAIR10_R0;ae=true;de=true;pc=1;minCov=46
DCARv2_B14	GeMoMa	CDS	238271	238422	.	-	0	ID=AT4G14700.1.TAIR10_R0_cds3;Parent=AT4G14700.1.TAIR10_R0;ae=true;de=true;pc=1;minCov=3
DCARv2_B14	GeMoMa	CDS	238099	238198	.	-	1	ID=AT4G14700.1.TAIR10_R0_cds4;Parent=AT4G14700.1.TAIR10_R0;ae=true;de=true;pc=0.99;minCov=0
DCARv2_B14	GeMoMa	CDS	237862	237984	.	-	0	ID=AT4G14700.1.TAIR10_R0_cds5;Parent=AT4G14700.1.TAIR10_R0;ae=true;de=true;pc=1;minCov=8
DCARv2_B14	GeMoMa	CDS	237619	237774	.	-	0	ID=AT4G14700.1.TAIR10_R0_cds6;Parent=AT4G14700.1.TAIR10_R0;ae=true;de=true;pc=1;minCov=2
DCARv2_B14	GeMoMa	CDS	237469	237526	.	-	0	ID=AT4G14700.1.TAIR10_R0_cds7;Parent=AT4G14700.1.TAIR10_R0;ae=true;de=true;pc=1;minCov=6
DCARv2_B14	GeMoMa	CDS	237183	237361	.	-	2	ID=AT4G14700.1.TAIR10_R0_cds8;Parent=AT4G14700.1.TAIR10_R0;ae=true;de=true;pc=1;minCov=4
DCARv2_B14	GeMoMa	CDS	236931	237042	.	-	0	ID=AT4G14700.1.TAIR10_R0_cds9;Parent=AT4G14700.1.TAIR10_R0;ae=true;de=true;pc=1;minCov=9
DCARv2_B14	GeMoMa	CDS	236410	236480	.	-	2	ID=AT4G14700.1.TAIR10_R0_cds10;Parent=AT4G14700.1.TAIR10_R0;ae=true;de=true;pc=1;minCov=6
DCARv2_B14	GeMoMa	CDS	235861	235956	.	-	0	ID=AT4G14700.1.TAIR10_R0_cds11;Parent=AT4G14700.1.TAIR10_R0;ae=true;de=true;pc=1;minCov=1
DCARv2_B14	GeMoMa	CDS	235183	235259	.	-	0	ID=AT4G14700.1.TAIR10_R0_cds12;Parent=AT4G14700.1.TAIR10_R0;ae=true;de=true;pc=1;minCov=4
DCARv2_B14	GeMoMa	CDS	234974	235057	.	-	1	ID=AT4G14700.1.TAIR10_R0_cds13;Parent=AT4G14700.1.TAIR10_R0;ae=true;de=true;pc=1;minCov=17
DCARv2_B14	GeMoMa	CDS	233881	233944	.	-	1	ID=AT4G14700.1.TAIR10_R0_cds14;Parent=AT4G14700.1.TAIR10_R0;ae=true;pc=1;minCov=284
DCARv2_B14	GAF	gene	233881	241471	.	-	.	ID=gene_57;transcripts=1;complete=1;maxEvidence=1;maxTie=0.9286
DCARv2_B14	GeMoMa	prediction	336230	340192	.	-	.	ID=AT3G49500.1.TAIR10_R1;ref-gene=AT3G49500.TAIR10;AA=1183;score=3920;tae=0;tde=0;tie=0;minSplitReads=0;tpc=0;minCov=0;avgCov=0;iAA=0.6192;start=M;stop=*;evidence=1;Parent=gene_58
DCARv2_B14	GeMoMa	CDS	337508	340192	.	-	0	ID=AT3G49500.1.TAIR10_R1_cds0;Parent=AT3G49500.1.TAIR10_R1;de=false;pc=0;minCov=0
DCARv2_B14	GeMoMa	CDS	336230	337093	.	-	0	ID=AT3G49500.1.TAIR10_R1_cds1;Parent=AT3G49500.1.TAIR10_R1;ae=false;pc=0;minCov=0
DCARv2_B14	GAF	gene	336230	340192	.	-	.	ID=gene_58;transcripts=1;complete=1;maxEvidence=1;maxTie=0.0
DCARv2_B14	GeMoMa	prediction	356737	359061	.	-	.	ID=AT1G53650.2.TAIR10_R7;ref-gene=AT1G53650.TAIR10;AA=269;score=370;tae=0.375;tde=0.125;tie=0.125;minSplitReads=0;tpc=0.5081;minCov=0;avgCov=1.4201;iAA=0.3804;start=M;stop=*;evidence=1;Parent=gene_59
DCARv2_B14	GeMoMa	CDS	358972	359061	.	-	0	ID=AT1G53650.2.TAIR10_R7_cds0;Parent=AT1G53650.2.TAIR10_R7;de=false;pc=0;minCov=0
DCARv2_B14	GeMoMa	CDS	358853	358939	.	-	0	ID=AT1G53650.2.TAIR10_R7_cds1;Parent=AT1G53650.2.TAIR10_R7;ae=true;de=false;pc=1;minCov=2
DCARv2_B14	GeMoMa	CDS	358570	358756	.	-	0	ID=AT1G53650.2.TAIR10_R7_cds2;Parent=AT1G53650.2.TAIR10_R7;ae=true;de=true;pc=0.2246;minCov=0
DCARv2_B14	GeMoMa	CDS	358373	358485	.	-	2	ID=AT1G53650.2.TAIR10_R7_cds3;Parent=AT1G53650.2.TAIR10_R7;ae=true;de=false;pc=1;minCov=2
DCARv2_B14	GeMoMa	CDS	358180	358233	.	-	0	ID=AT1G53650.2.TAIR10_R7_cds4;Parent=AT1G53650.2.TAIR10_R7;ae=false;de=false;pc=0.8333;minCov=0
DCARv2_B14	GeMoMa	CDS	358040	358126	.	-	0	ID=AT1G53650.2.TAIR10_R7_cds5;Parent=AT1G53650.2.TAIR10_R7;ae=false;de=false;pc=0.4598;minCov=0
DCARv2_B14	GeMoMa	CDS	357877	357955	.	-	0	ID=AT1G53650.2.TAIR10_R7_cds6;Parent=AT1G53650.2.TAIR10_R7;ae=false;de=false;pc=0.4937;minCov=0
DCARv2_B14	GeMoMa	CDS	356969	357027	.	-	2	ID=AT1G53650.2.TAIR10_R7_cds7;Parent=AT1G53650.2.TAIR10_R7;ae=false;de=false;pc=0;minCov=0
DCARv2_B14	GeMoMa	CDS	356737	356787	.	-	0	ID=AT1G53650.2.TAIR10_R7_cds8;Parent=AT1G53650.2.TAIR10_R7;ae=false;pc=0.8627;minCov=0
DCARv2_B14	GAF	gene	356737	359061	.	-	.	ID=gene_59;transcripts=1;complete=1;maxEvidence=1;maxTie=0.125
DCARv2_B14	GeMoMa	prediction	481725	483446	.	-	.	ID=AT2G20260.1.TAIR10_R2;ref-gene=AT2G20260.TAIR10;AA=155;score=179;tae=0.5;tde=0.5;tie=0.5;minSplitReads=0;tpc=1;minCov=1;avgCov=89.3914;iAA=0.3963;start=M;stop=*;evidence=1;Parent=gene_60
DCARv2_B14	GeMoMa	CDS	483181	483446	.	-	0	ID=AT2G20260.1.TAIR10_R2_cds0;Parent=AT2G20260.1.TAIR10_R2;de=false;pc=1;minCov=79
DCARv2_B14	GeMoMa	CDS	481912	482008	.	-	1	ID=AT2G20260.1.TAIR10_R2_cds1;Parent=AT2G20260.1.TAIR10_R2;ae=false;de=true;pc=1;minCov=1
DCARv2_B14	GeMoMa	CDS	481725	481826	.	-	0	ID=AT2G20260.1.TAIR10_R2_cds2;Parent=AT2G20260.1.TAIR10_R2;ae=true;pc=1;minCov=2
DCARv2_B14	GAF	gene	481725	483446	.	-	.	ID=gene_60;transcripts=1;complete=1;maxEvidence=1;maxTie=0.5
DCARv2_B14	GeMoMa	prediction	487044	490554	.	-	.	ID=AT3G51690.1.TAIR10_R7;ref-gene=AT3G51690.TAIR10;AA=300;score=413;tae=1;tde=1;tie=0.5;minSplitReads=0;tpc=1;minCov=3;avgCov=475.7367;iAA=0.3285;start=M;stop=*;evidence=1;Parent=gene_61
DCARv2_B14	GeMoMa	CDS	490512	490554	.	-	0	ID=AT3G51690.1.TAIR10_R7_cds0;Parent=AT3G51690.1.TAIR10_R7;de=true;pc=1;minCov=7
DCARv2_B14	GeMoMa	CDS	489004	489282	.	-	2	ID=AT3G51690.1.TAIR10_R7_cds1;Parent=AT3G51690.1.TAIR10_R7;ae=true;de=true;pc=1;minCov=3
DCARv2_B14	GeMoMa	CDS	487044	487621	.	-	2	ID=AT3G51690.1.TAIR10_R7_cds2;Parent=AT3G51690.1.TAIR10_R7;ae=true;pc=1;minCov=147
DCARv2_B14	GAF	gene	487044	490554	.	-	.	ID=gene_61;transcripts=1;complete=1;maxEvidence=1;maxTie=0.5
DCARv2_B14	GeMoMa	prediction	537449	538888	.	-	.	ID=AT3G60050.1.TAIR10_R1;ref-gene=AT3G60050.TAIR10;AA=480;score=1379;tae=NA;tde=NA;tie=NA;minSplitReads=NA;tpc=1;minCov=198;avgCov=508.0583;iAA=0.5604;start=M;stop=*;evidence=1;Parent=gene_62;alternative="AT1G55630.TAIR10"
DCARv2_B14	GeMoMa	CDS	537449	538888	.	-	0	ID=AT3G60050.1.TAIR10_R1_cds0;Parent=AT3G60050.1.TAIR10_R1;pc=1;minCov=198
DCARv2_B14	GAF	gene	537449	538888	.	-	.	ID=gene_62;transcripts=1;complete=1;maxEvidence=1;maxTie=NA
DCARv2_B14	GeMoMa	prediction	549530	551292	.	-	.	ID=AT3G55280.1.TAIR10_R1;ref-gene=AT3G55280.TAIR10;AA=155;score=765;tae=1;tde=1;tie=1;minSplitReads=16851;tpc=1;minCov=142;avgCov=45475.1742;iAA=0.8839;start=M;stop=*;evidence=1;Parent=gene_63;alternative="AT2G39460.TAIR10"
DCARv2_B14	GeMoMa	CDS	551277	551292	.	-	0	ID=AT3G55280.1.TAIR10_R1_cds0;Parent=AT3G55280.1.TAIR10_R1;de=true;pc=1;minCov=142
DCARv2_B14	GeMoMa	CDS	550343	550706	.	-	2	ID=AT3G55280.1.TAIR10_R1_cds1;Parent=AT3G55280.1.TAIR10_R1;ae=true;de=true;pc=1;minCov=322
DCARv2_B14	GeMoMa	CDS	549530	549614	.	-	1	ID=AT3G55280.1.TAIR10_R1_cds2;Parent=AT3G55280.1.TAIR10_R1;ae=true;pc=1;minCov=6913
DCARv2_B14	GAF	gene	549530	551292	.	-	.	ID=gene_63;transcripts=1;complete=1;maxEvidence=1;maxTie=1.0
DCARv2_B15	GeMoMa	prediction	259454	259543	.	+	.	ID=AT5G35480.1.TAIR10_R1;ref-gene=AT5G35480.TAIR10;AA=30;score=37;tae=NA;tde=NA;tie=NA;minSplitReads=NA;tpc=0;minCov=0;avgCov=0;iAA=0.3077;start=M;stop=*;evidence=1;Parent=gene_64
DCARv2_B15	GeMoMa	CDS	259454	259543	.	+	0	ID=AT5G35480.1.TAIR10_R1_cds0;Parent=AT5G35480.1.TAIR10_R1;pc=0;minCov=0
DCARv2_B15	GAF	gene	259454	259543	.	+	.	ID=gene_64;transcripts=1;complete=1;maxEvidence=1;maxTie=NA
DCARv2_B15	GeMoMa	prediction	253341	254249	.	-	.	ID=AT5G18880.1.TAIR10_R2;ref-gene=AT5G18880.TAIR10;AA=303;score=255;tae=NA;tde=NA;tie=NA;minSplitReads=NA;tpc=0.22;minCov=0;avgCov=0.22;iAA=0.25;start=M;stop=*;evidence=1;Parent=gene_65
DCARv2_B15	GeMoMa	CDS	253341	254249	.	-	0	ID=AT5G18880.1.TAIR10_R2_cds0;Parent=AT5G18880.1.TAIR10_R2;pc=0.22;minCov=0
DCARv2_B15	GAF	gene	253341	254249	.	-	.	ID=gene_65;transcripts=1;complete=1;maxEvidence=1;maxTie=NA
DCARv2_B15	GeMoMa	prediction	256786	257694	.	-	.	ID=AT5G18880.1.TAIR10_R5;ref-gene=AT5G18880.TAIR10;AA=303;score=245;tae=NA;tde=NA;tie=NA;minSplitReads=NA;tpc=0.22;minCov=0;avgCov=0.22;iAA=0.2532;start=M;stop=*;evidence=1;Parent=gene_66
DCARv2_B15	GeMoMa	CDS	256786	257694	.	-	0	ID=AT5G18880.1.TAIR10_R5_cds0;Parent=AT5G18880.1.TAIR10_R5;pc=0.22;minCov=0
DCARv2_B15	GAF	gene	256786	257694	.	-	.	ID=gene_66;transcripts=1;complete=1;maxEvidence=1;maxTie=NA
DCARv2_B17	GeMoMa	prediction	58152	71596	.	-	.	ID=AT1G53200.1.TAIR10_R1;ref-gene=AT1G53200.TAIR10;AA=622;score=584;tae=1;tde=1;tie=1;minSplitReads=8;tpc=0.9979;minCov=0;avgCov=25.4657;iAA=0.303;start=M;stop=*;evidence=1;Parent=gene_67
DCARv2_B17	GeMoMa	CDS	71237	71596	.	-	0	ID=AT1G53200.1.TAIR10_R1_cds0;Parent=AT1G53200.1.TAIR10_R1;de=true;pc=1;minCov=20
DCARv2_B17	GeMoMa	CDS	71034	71150	.	-	0	ID=AT1G53200.1.TAIR10_R1_cds1;Parent=AT1G53200.1.TAIR10_R1;ae=true;de=true;pc=0.9915;minCov=0
DCARv2_B17	GeMoMa	CDS	70623	70705	.	-	0	ID=AT1G53200.1.TAIR10_R1_cds2;Parent=AT1G53200.1.TAIR10_R1;ae=true;de=true;pc=0.988;minCov=0
DCARv2_B17	GeMoMa	CDS	70038	70456	.	-	1	ID=AT1G53200.1.TAIR10_R1_cds3;Parent=AT1G53200.1.TAIR10_R1;ae=true;de=true;pc=1;minCov=1
DCARv2_B17	GeMoMa	CDS	69681	69856	.	-	2	ID=AT1G53200.1.TAIR10_R1_cds4;Parent=AT1G53200.1.TAIR10_R1;ae=true;de=true;pc=0.9943;minCov=0
DCARv2_B17	GeMoMa	CDS	60223	60302	.	-	0	ID=AT1G53200.1.TAIR10_R1_cds5;Parent=AT1G53200.1.TAIR10_R1;ae=true;de=true;pc=1;minCov=1
DCARv2_B17	GeMoMa	CDS	59537	59670	.	-	1	ID=AT1G53200.1.TAIR10_R1_cds6;Parent=AT1G53200.1.TAIR10_R1;ae=true;de=true;pc=1;minCov=2
DCARv2_B17	GeMoMa	CDS	58580	58873	.	-	2	ID=AT1G53200.1.TAIR10_R1_cds7;Parent=AT1G53200.1.TAIR10_R1;ae=true;de=true;pc=0.9966;minCov=0
DCARv2_B17	GeMoMa	CDS	58152	58354	.	-	2	ID=AT1G53200.1.TAIR10_R1_cds8;Parent=AT1G53200.1.TAIR10_R1;ae=true;pc=1;minCov=4
DCARv2_B17	GAF	gene	58152	71596	.	-	.	ID=gene_67;transcripts=1;complete=1;maxEvidence=1;maxTie=1.0
DCARv2_B17	GeMoMa	prediction	56685	65982	.	-	.	ID=AT5G07270.1.TAIR10_R3;ref-gene=AT5G07270.TAIR10;AA=284;score=407;tae=0;tde=0;tie=0;minSplitReads=0;tpc=0.277;minCov=0;avgCov=16.0505;iAA=0.3774;start=M;stop=*;evidence=1;Parent=gene_68
DCARv2_B17	GeMoMa	CDS	65735	65982	.	-	0	ID=AT5G07270.1.TAIR10_R3_cds0;Parent=AT5G07270.1.TAIR10_R3;de=false;pc=0.496;minCov=0
DCARv2_B17	GeMoMa	CDS	65532	65680	.	-	1	ID=AT5G07270.1.TAIR10_R3_cds1;Parent=AT5G07270.1.TAIR10_R3;ae=false;de=false;pc=0;minCov=0
DCARv2_B17	GeMoMa	CDS	57277	57362	.	-	2	ID=AT5G07270.1.TAIR10_R3_cds2;Parent=AT5G07270.1.TAIR10_R3;ae=false;de=false;pc=0;minCov=0
DCARv2_B17	GeMoMa	CDS	57071	57230	.	-	0	ID=AT5G07270.1.TAIR10_R3_cds3;Parent=AT5G07270.1.TAIR10_R3;ae=false;de=false;pc=0.7063;minCov=0
DCARv2_B17	GeMoMa	CDS	56998	57033	.	-	2	ID=AT5G07270.1.TAIR10_R3_cds4;Parent=AT5G07270.1.TAIR10_R3;ae=false;de=false;pc=0;minCov=0
DCARv2_B17	GeMoMa	CDS	56827	56901	.	-	2	ID=AT5G07270.1.TAIR10_R3_cds5;Parent=AT5G07270.1.TAIR10_R3;ae=false;de=false;pc=0;minCov=0
DCARv2_B17	GeMoMa	CDS	56685	56782	.	-	2	ID=AT5G07270.1.TAIR10_R3_cds6;Parent=AT5G07270.1.TAIR10_R3;ae=false;pc=0;minCov=0
DCARv2_B17	GAF	gene	56685	65982	.	-	.	ID=gene_68;transcripts=1;complete=1;maxEvidence=1;maxTie=0.0
DCARv2_B17	GeMoMa	prediction	352536	353572	.	-	.	ID=AT1G43730.1.TAIR10_R2;ref-gene=AT1G43730.TAIR10;AA=299;score=249;tae=0;tde=0;tie=0;minSplitReads=0;tpc=0;minCov=0;avgCov=0;iAA=0.2689;start=M;stop=*;evidence=1;Parent=gene_69
DCARv2_B17	GeMoMa	CDS	353237	353572	.	-	0	ID=AT1G43730.1.TAIR10_R2_cds0;Parent=AT1G43730.1.TAIR10_R2;de=false;pc=0;minCov=0
DCARv2_B17	GeMoMa	CDS	352536	353096	.	-	0	ID=AT1G43730.1.TAIR10_R2_cds1;Parent=AT1G43730.1.TAIR10_R2;ae=false;pc=0;minCov=0
DCARv2_B17	GAF	gene	352536	353572	.	-	.	ID=gene_69;transcripts=1;complete=1;maxEvidence=1;maxTie=0.0
DCARv2_B18	GeMoMa	prediction	51255	56702	.	+	.	ID=AT3G03305.1.TAIR10_R0;ref-gene=AT3G03305.TAIR10;AA=737;score=2223;tae=1;tde=1;tie=1;minSplitReads=498;tpc=1;minCov=7;avgCov=658.8168;iAA=0.5393;start=M;stop=*;evidence=1;Parent=gene_70
DCARv2_B18	GeMoMa	CDS	51255	51543	.	+	0	ID=AT3G03305.1.TAIR10_R0_cds0;Parent=AT3G03305.1.TAIR10_R0;de=true;pc=1;minCov=491
DCARv2_B18	GeMoMa	CDS	53413	53654	.	+	2	ID=AT3G03305.1.TAIR10_R0_cds1;Parent=AT3G03305.1.TAIR10_R0;ae=true;de=true;pc=1;minCov=67
DCARv2_B18	GeMoMa	CDS	53929	55491	.	+	0	ID=AT3G03305.1.TAIR10_R0_cds2;Parent=AT3G03305.1.TAIR10_R0;ae=true;de=true;pc=1;minCov=7
DCARv2_B18	GeMoMa	CDS	56586	56702	.	+	0	ID=AT3G03305.1.TAIR10_R0_cds3;Parent=AT3G03305.1.TAIR10_R0;ae=true;pc=1;minCov=49
DCARv2_B18	GAF	gene	51255	56702	.	+	.	ID=gene_70;transcripts=1;complete=1;maxEvidence=1;maxTie=1.0
DCARv2_B18	GeMoMa	prediction	89366	94181	.	+	.	ID=AT1G65450.1.TAIR10_R0;ref-gene=AT1G65450.TAIR10;AA=457;score=1321;tae=1;tde=1;tie=1;minSplitReads=696;tpc=1;minCov=107;avgCov=807.6937;iAA=0.577;start=M;stop=*;evidence=1;Parent=gene_71
DCARv2_B18	GeMoMa	CDS	89366	89830	.	+	0	ID=AT1G65450.1.TAIR10_R0_cds0;Parent=AT1G65450.1.TAIR10_R0;de=true;pc=1;minCov=307
DCARv2_B18	GeMoMa	CDS	93276	94181	.	+	0	ID=AT1G65450.1.TAIR10_R0_cds1;Parent=AT1G65450.1.TAIR10_R0;ae=true;pc=1;minCov=107
DCARv2_B18	GAF	gene	89366	94181	.	+	.	ID=gene_71;transcripts=1;complete=1;maxEvidence=1;maxTie=1.0
DCARv2_B18	GeMoMa	prediction	98356	105613	.	+	.	ID=AT1G65470.1.TAIR10_R0;ref-gene=AT1G65470.TAIR10;AA=825;score=2141;tae=1;tde=1;tie=1;minSplitReads=1041;tpc=0.9996;minCov=0;avgCov=1415.2848;iAA=0.5054;start=M;stop=*;evidence=1;Parent=gene_72
DCARv2_B18	GeMoMa	CDS	98356	98802	.	+	0	ID=AT1G65470.1.TAIR10_R0_cds0;Parent=AT1G65470.1.TAIR10_R0;de=true;pc=1;minCov=1091
DCARv2_B18	GeMoMa	CDS	99256	99355	.	+	0	ID=AT1G65470.1.TAIR10_R0_cds1;Parent=AT1G65470.1.TAIR10_R0;ae=true;de=true;pc=1;minCov=2
DCARv2_B18	GeMoMa	CDS	99888	100035	.	+	2	ID=AT1G65470.1.TAIR10_R0_cds2;Parent=AT1G65470.1.TAIR10_R0;ae=true;de=true;pc=1;minCov=25
DCARv2_B18	GeMoMa	CDS	100126	100249	.	+	1	ID=AT1G65470.1.TAIR10_R0_cds3;Parent=AT1G65470.1.TAIR10_R0;ae=true;de=true;pc=1;minCov=2
DCARv2_B18	GeMoMa	CDS	100438	100805	.	+	0	ID=AT1G65470.1.TAIR10_R0_cds4;Parent=AT1G65470.1.TAIR10_R0;ae=true;de=true;pc=0.9973;minCov=0
DCARv2_B18	GeMoMa	CDS	100922	101239	.	+	1	ID=AT1G65470.1.TAIR10_R0_cds5;Parent=AT1G65470.1.TAIR10_R0;ae=true;de=true;pc=1;minCov=4
DCARv2_B18	GeMoMa	CDS	102042	102123	.	+	1	ID=AT1G65470.1.TAIR10_R0_cds6;Parent=AT1G65470.1.TAIR10_R0;ae=true;de=true;pc=1;minCov=13
DCARv2_B18	GeMoMa	CDS	103528	103668	.	+	0	ID=AT1G65470.1.TAIR10_R0_cds7;Parent=AT1G65470.1.TAIR10_R0;ae=true;de=true;pc=1;minCov=29
DCARv2_B18	GeMoMa	CDS	103965	104375	.	+	0	ID=AT1G65470.1.TAIR10_R0_cds8;Parent=AT1G65470.1.TAIR10_R0;ae=true;de=true;pc=1;minCov=12
DCARv2_B18	GeMoMa	CDS	104987	105124	.	+	0	ID=AT1G65470.1.TAIR10_R0_cds9;Parent=AT1G65470.1.TAIR10_R0;ae=true;de=true;pc=1;minCov=22
DCARv2_B18	GeMoMa	CDS	105319	105370	.	+	0	ID=AT1G65470.1.TAIR10_R0_cds10;Parent=AT1G65470.1.TAIR10_R0;ae=true;de=true;pc=1;minCov=76
DCARv2_B18	GeMoMa	CDS	105468	105613	.	+	2	ID=AT1G65470.1.TAIR10_R0_cds11;Parent=AT1G65470.1.TAIR10_R0;ae=true;pc=1;minCov=61
DCARv2_B18	GAF	gene	98356	105613	.	+	.	ID=gene_72;transcripts=1;complete=1;maxEvidence=1;maxTie=1.0
DCARv2_B18	GeMoMa	prediction	107661	110313	.	+	.	ID=AT3G02630.1.TAIR10_R1;ref-gene=AT3G02630.TAIR10;AA=375;score=1440;tae=1;tde=0.6667;tie=0.6667;minSplitReads=0;tpc=1;minCov=36;avgCov=15180.1253;iAA=0.7211;start=M;stop=*;evidence=1;Parent=gene_73
DCARv2_B18	GeMoMa	CDS	107661	107785	.	+	0	ID=AT3G02630.1.TAIR10_R1_cds0;Parent=AT3G02630.1.TAIR10_R1;de=true;pc=1;minCov=22569
DCARv2_B18	GeMoMa	CDS	108665	109169	.	+	1	ID=AT3G02630.1.TAIR10_R1_cds1;Parent=AT3G02630.1.TAIR10_R1;ae=true;de=true;pc=1;minCov=36
DCARv2_B18	GeMoMa	CDS	109753	110133	.	+	0	ID=AT3G02630.1.TAIR10_R1_cds2;Parent=AT3G02630.1.TAIR10_R1;ae=true;de=false;pc=1;minCov=179
DCARv2_B18	GeMoMa	CDS	110200	110313	.	+	0	ID=AT3G02630.1.TAIR10_R1_cds3;Parent=AT3G02630.1.TAIR10_R1;ae=true;pc=1;minCov=6523
DCARv2_B18	GeMoMa	prediction	108732	110313	.	+	.	ID=AT1G43800.1.TAIR10_R0;ref-gene=AT1G43800.TAIR10;AA=333;score=1271;tae=1;tde=1;tie=1;minSplitReads=15358;tpc=1;minCov=179;avgCov=13729.3493;iAA=0.6285;start=M;stop=*;evidence=1;Parent=gene_73
DCARv2_B18	GeMoMa	CDS	108732	109169	.	+	0	ID=AT1G43800.1.TAIR10_R0_cds0;Parent=AT1G43800.1.TAIR10_R0;de=true;pc=1;minCov=10946
DCARv2_B18	GeMoMa	CDS	109753	110313	.	+	0	ID=AT1G43800.1.TAIR10_R0_cds1;Parent=AT1G43800.1.TAIR10_R0;ae=true;pc=1;minCov=179
DCARv2_B18	GAF	gene	107661	110313	.	+	.	ID=gene_73;transcripts=2;complete=2;maxEvidence=1;maxTie=1.0
DCARv2_B18	GeMoMa	prediction	137484	145984	.	+	.	ID=AT1G65540.1.TAIR10_R0;ref-gene=AT1G65540.TAIR10;AA=750;score=2507;tae=1;tde=1;tie=1;minSplitReads=1022;tpc=1;minCov=1;avgCov=1711.0498;iAA=0.6931;start=M;stop=*;evidence=1;Parent=gene_74;alternative="AT3G59820.TAIR10"
DCARv2_B18	GeMoMa	CDS	137484	138049	.	+	0	ID=AT1G65540.1.TAIR10_R0_cds0;Parent=AT1G65540.1.TAIR10_R0;de=true;pc=1;minCov=671
DCARv2_B18	GeMoMa	CDS	138137	138449	.	+	1	ID=AT1G65540.1.TAIR10_R0_cds1;Parent=AT1G65540.1.TAIR10_R0;ae=true;de=true;pc=1;minCov=32
DCARv2_B18	GeMoMa	CDS	138722	138868	.	+	0	ID=AT1G65540.1.TAIR10_R0_cds2;Parent=AT1G65540.1.TAIR10_R0;ae=true;de=true;pc=1;minCov=31
DCARv2_B18	GeMoMa	CDS	139028	139116	.	+	0	ID=AT1G65540.1.TAIR10_R0_cds3;Parent=AT1G65540.1.TAIR10_R0;ae=true;de=true;pc=1;minCov=5
DCARv2_B18	GeMoMa	CDS	139409	139501	.	+	1	ID=AT1G65540.1.TAIR10_R0_cds4;Parent=AT1G65540.1.TAIR10_R0;ae=true;de=true;pc=1;minCov=58
DCARv2_B18	GeMoMa	CDS	140523	140649	.	+	1	ID=AT1G65540.1.TAIR10_R0_cds5;Parent=AT1G65540.1.TAIR10_R0;ae=true;de=true;pc=1;minCov=19
DCARv2_B18	GeMoMa	CDS	142246	142310	.	+	0	ID=AT1G65540.1.TAIR10_R0_cds6;Parent=AT1G65540.1.TAIR10_R0;ae=true;de=true;pc=1;minCov=55
DCARv2_B18	GeMoMa	CDS	142458	142632	.	+	1	ID=AT1G65540.1.TAIR10_R0_cds7;Parent=AT1G65540.1.TAIR10_R0;ae=true;de=true;pc=1;minCov=55
DCARv2_B18	GeMoMa	CDS	142752	142943	.	+	0	ID=AT1G65540.1.TAIR10_R0_cds8;Parent=AT1G65540.1.TAIR10_R0;ae=true;de=true;pc=1;minCov=42
DCARv2_B18	GeMoMa	CDS	143036	143083	.	+	0	ID=AT1G65540.1.TAIR10_R0_cds9;Parent=AT1G65540.1.TAIR10_R0;ae=true;de=true;pc=1;minCov=1
DCARv2_B18	GeMoMa	CDS	144320	144466	.	+	0	ID=AT1G65540.1.TAIR10_R0_cds10;Parent=AT1G65540.1.TAIR10_R0;ae=true;de=true;pc=1;minCov=8
DCARv2_B18	GeMoMa	CDS	144576	144658	.	+	0	ID=AT1G65540.1.TAIR10_R0_cds11;Parent=AT1G65540.1.TAIR10_R0;ae=true;de=true;pc=1;minCov=86
DCARv2_B18	GeMoMa	CDS	145313	145428	.	+	1	ID=AT1G65540.1.TAIR10_R0_cds12;Parent=AT1G65540.1.TAIR10_R0;ae=true;de=true;pc=1;minCov=51
DCARv2_B18	GeMoMa	CDS	145896	145984	.	+	2	ID=AT1G65540.1.TAIR10_R0_cds13;Parent=AT1G65540.1.TAIR10_R0;ae=true;pc=1;minCov=38
DCARv2_B18	GAF	gene	137484	145984	.	+	.	ID=gene_74;transcripts=1;complete=1;maxEvidence=1;maxTie=1.0
DCARv2_B18	GeMoMa	prediction	147999	156488	.	+	.	ID=AT3G02830.1.TAIR10_R0;ref-gene=AT3G02830.TAIR10;AA=430;score=1334;tae=1;tde=1;tie=1;minSplitReads=1304;tpc=1;minCov=10;avgCov=2469.6318;iAA=0.6014;start=M;stop=*;evidence=1;Parent=gene_75
DCARv2_B18	GeMoMa	CDS	147999	148053	.	+	0	ID=AT3G02830.1.TAIR10_R0_cds0;Parent=AT3G02830.1.TAIR10_R0;de=true;pc=1;minCov=1775
DCARv2_B18	GeMoMa	CDS	149480	149637	.	+	2	ID=AT3G02830.1.TAIR10_R0_cds1;Parent=AT3G02830.1.TAIR10_R0;ae=true;de=true;pc=1;minCov=21
DCARv2_B18	GeMoMa	CDS	150395	150457	.	+	0	ID=AT3G02830.1.TAIR10_R0_cds2;Parent=AT3G02830.1.TAIR10_R0;ae=true;de=true;pc=1;minCov=12
DCARv2_B18	GeMoMa	CDS	150643	150762	.	+	0	ID=AT3G02830.1.TAIR10_R0_cds3;Parent=AT3G02830.1.TAIR10_R0;ae=true;de=true;pc=1;minCov=161
DCARv2_B18	GeMoMa	CDS	151854	152147	.	+	0	ID=AT3G02830.1.TAIR10_R0_cds4;Parent=AT3G02830.1.TAIR10_R0;ae=true;de=true;pc=1;minCov=668
DCARv2_B18	GeMoMa	CDS	153062	153379	.	+	0	ID=AT3G02830.1.TAIR10_R0_cds5;Parent=AT3G02830.1.TAIR10_R0;ae=true;de=true;pc=1;minCov=10
DCARv2_B18	GeMoMa	CDS	156207	156488	.	+	0	ID=AT3G02830.1.TAIR10_R0_cds6;Parent=AT3G02830.1.TAIR10_R0;ae=true;pc=1;minCov=57
DCARv2_B18	GeMoMa	prediction	149494	156488	.	+	.	ID=AT5G16540.3.TAIR10_R0;ref-gene=AT5G16540.TAIR10;AA=407;score=1071;tae=1;tde=1;tie=1;minSplitReads=1304;tpc=1;minCov=10;avgCov=2488.7854;iAA=0.5459;start=M;stop=*;evidence=1;Parent=gene_75
DCARv2_B18	GeMoMa	CDS	149494	149637	.	+	0	ID=AT5G16540.3.TAIR10_R0_cds0;Parent=AT5G16540.3.TAIR10_R0;de=true;pc=1;minCov=2060
DCARv2_B18	GeMoMa	CDS	150395	150457	.	+	0	ID=AT5G16540.3.TAIR10_R0_cds1;Parent=AT5G16540.3.TAIR10_R0;ae=true;de=true;pc=1;minCov=12
DCARv2_B18	GeMoMa	CDS	150643	150762	.	+	0	ID=AT5G16540.3.TAIR10_R0_cds2;Parent=AT5G16540.3.TAIR10_R0;ae=true;de=true;pc=1;minCov=161
DCARv2_B18	GeMoMa	CDS	151854	152147	.	+	0	ID=AT5G16540.3.TAIR10_R0_cds3;Parent=AT5G16540.3.TAIR10_R0;ae=true;de=true;pc=1;minCov=668
DCARv2_B18	GeMoMa	CDS	153062	153379	.	+	0	ID=AT5G16540.3.TAIR10_R0_cds4;Parent=AT5G16540.3.TAIR10_R0;ae=true;de=true;pc=1;minCov=10
DCARv2_B18	GeMoMa	CDS	156207	156488	.	+	0	ID=AT5G16540.3.TAIR10_R0_cds5;Parent=AT5G16540.3.TAIR10_R0;ae=true;pc=1;minCov=57
DCARv2_B18	GeMoMa	prediction	149494	156488	.	+	.	ID=AT5G63260.1.TAIR10_R2;ref-gene=AT5G63260.TAIR10;AA=405;score=489;tae=1;tde=1;tie=1;minSplitReads=11;tpc=1;minCov=12;avgCov=2489.2099;iAA=0.2964;start=M;stop=*;evidence=1;Parent=gene_75
DCARv2_B18	GeMoMa	CDS	149494	149637	.	+	0	ID=AT5G63260.1.TAIR10_R2_cds0;Parent=AT5G63260.1.TAIR10_R2;de=true;pc=1;minCov=2060
DCARv2_B18	GeMoMa	CDS	150395	150457	.	+	0	ID=AT5G63260.1.TAIR10_R2_cds1;Parent=AT5G63260.1.TAIR10_R2;ae=true;de=true;pc=1;minCov=12
DCARv2_B18	GeMoMa	CDS	150643	150762	.	+	0	ID=AT5G63260.1.TAIR10_R2_cds2;Parent=AT5G63260.1.TAIR10_R2;ae=true;de=true;pc=1;minCov=161
DCARv2_B18	GeMoMa	CDS	151854	152147	.	+	0	ID=AT5G63260.1.TAIR10_R2_cds3;Parent=AT5G63260.1.TAIR10_R2;ae=true;de=true;pc=1;minCov=668
DCARv2_B18	GeMoMa	CDS	153068	153379	.	+	0	ID=AT5G63260.1.TAIR10_R2_cds4;Parent=AT5G63260.1.TAIR10_R2;ae=true;de=true;pc=1;minCov=1458
DCARv2_B18	GeMoMa	CDS	156207	156488	.	+	0	ID=AT5G63260.1.TAIR10_R2_cds5;Parent=AT5G63260.1.TAIR10_R2;ae=true;pc=1;minCov=57
DCARv2_B18	GAF	gene	147999	156488	.	+	.	ID=gene_75;transcripts=3;complete=3;maxEvidence=1;maxTie=1.0
DCARv2_B18	GeMoMa	prediction	237436	243206	.	+	.	ID=AT1G20610.1.TAIR10_R6;ref-gene=AT1G20610.TAIR10;AA=433;score=411;tae=0.6667;tde=0.5556;tie=0.5556;minSplitReads=0;tpc=0.9238;minCov=0;avgCov=421.6451;iAA=0.3484;start=M;stop=*;evidence=1;Parent=gene_76
DCARv2_B18	GeMoMa	CDS	237436	237479	.	+	0	ID=AT1G20610.1.TAIR10_R6_cds0;Parent=AT1G20610.1.TAIR10_R6;de=false;pc=0;minCov=0
DCARv2_B18	GeMoMa	CDS	238810	238832	.	+	1	ID=AT1G20610.1.TAIR10_R6_cds1;Parent=AT1G20610.1.TAIR10_R6;ae=false;de=false;pc=0;minCov=0
DCARv2_B18	GeMoMa	CDS	239503	239597	.	+	2	ID=AT1G20610.1.TAIR10_R6_cds2;Parent=AT1G20610.1.TAIR10_R6;ae=false;de=false;pc=0.7053;minCov=0
DCARv2_B18	GeMoMa	CDS	240261	240329	.	+	0	ID=AT1G20610.1.TAIR10_R6_cds3;Parent=AT1G20610.1.TAIR10_R6;ae=false;de=false;pc=0.971;minCov=0
DCARv2_B18	GeMoMa	CDS	241648	241863	.	+	0	ID=AT1G20610.1.TAIR10_R6_cds4;Parent=AT1G20610.1.TAIR10_R6;ae=true;de=true;pc=1;minCov=41
DCARv2_B18	GeMoMa	CDS	241962	242090	.	+	0	ID=AT1G20610.1.TAIR10_R6_cds5;Parent=AT1G20610.1.TAIR10_R6;ae=true;de=true;pc=0.9922;minCov=0
DCARv2_B18	GeMoMa	CDS	242173	242421	.	+	0	ID=AT1G20610.1.TAIR10_R6_cds6;Parent=AT1G20610.1.TAIR10_R6;ae=true;de=true;pc=1;minCov=2
DCARv2_B18	GeMoMa	CDS	242520	242681	.	+	0	ID=AT1G20610.1.TAIR10_R6_cds7;Parent=AT1G20610.1.TAIR10_R6;ae=true;de=true;pc=1;minCov=33
DCARv2_B18	GeMoMa	CDS	242769	242950	.	+	0	ID=AT1G20610.1.TAIR10_R6_cds8;Parent=AT1G20610.1.TAIR10_R6;ae=true;de=true;pc=1;minCov=7
DCARv2_B18	GeMoMa	CDS	243077	243206	.	+	1	ID=AT1G20610.1.TAIR10_R6_cds9;Parent=AT1G20610.1.TAIR10_R6;ae=true;pc=0.9923;minCov=0
DCARv2_B18	GAF	gene	237436	243206	.	+	.	ID=gene_76;transcripts=1;complete=1;maxEvidence=1;maxTie=0.5556
DCARv2_B18	GeMoMa	prediction	305705	308068	.	+	.	ID=AT4G21300.1.TAIR10_R7;ref-gene=AT4G21300.TAIR10;AA=788;score=1080;tae=NA;tde=NA;tie=NA;minSplitReads=NA;tpc=1;minCov=53;avgCov=231.5169;iAA=0.3122;start=M;stop=*;evidence=1;Parent=gene_77;alternative="AT1G69350.TAIR10,AT2G39620.TAIR10,AT2G40720.TAIR10,AT3G58590.TAIR10,AT4G39952.TAIR10"
DCARv2_B18	GeMoMa	CDS	305705	308068	.	+	0	ID=AT4G21300.1.TAIR10_R7_cds0;Parent=AT4G21300.1.TAIR10_R7;pc=1;minCov=53
DCARv2_B18	GAF	gene	305705	308068	.	+	.	ID=gene_77;transcripts=1;complete=1;maxEvidence=1;maxTie=NA
DCARv2_B18	GeMoMa	prediction	308896	314871	.	+	.	ID=AT1G77150.1.TAIR10_R4;ref-gene=AT1G77150.TAIR10;AA=108;score=122;tae=0;tde=0;tie=0;minSplitReads=0;tpc=1;minCov=2;avgCov=97.7593;iAA=0.2946;start=M;stop=*;evidence=1;Parent=gene_78
DCARv2_B18	GeMoMa	CDS	308896	309136	.	+	0	ID=AT1G77150.1.TAIR10_R4_cds0;Parent=AT1G77150.1.TAIR10_R4;de=false;pc=1;minCov=63
DCARv2_B18	GeMoMa	CDS	314789	314871	.	+	2	ID=AT1G77150.1.TAIR10_R4_cds1;Parent=AT1G77150.1.TAIR10_R4;ae=false;pc=1;minCov=2
DCARv2_B18	GAF	gene	308896	314871	.	+	.	ID=gene_78;transcripts=1;complete=1;maxEvidence=1;maxTie=0.0
DCARv2_B18	GeMoMa	prediction	332636	342094	.	+	.	ID=AT4G30890.1.TAIR10_R1;ref-gene=AT4G30890.TAIR10;AA=532;score=1196;tae=1;tde=0.8333;tie=0.8333;minSplitReads=0;tpc=0.9756;minCov=0;avgCov=1503.943;iAA=0.4983;start=M;stop=*;evidence=1;Parent=gene_79
DCARv2_B18	GeMoMa	CDS	332636	332674	.	+	0	ID=AT4G30890.1.TAIR10_R1_cds0;Parent=AT4G30890.1.TAIR10_R1;de=false;pc=0;minCov=0
DCARv2_B18	GeMoMa	CDS	333130	333744	.	+	0	ID=AT4G30890.1.TAIR10_R1_cds1;Parent=AT4G30890.1.TAIR10_R1;ae=true;de=true;pc=1;minCov=13
DCARv2_B18	GeMoMa	CDS	334287	334471	.	+	0	ID=AT4G30890.1.TAIR10_R1_cds2;Parent=AT4G30890.1.TAIR10_R1;ae=true;de=true;pc=1;minCov=37
DCARv2_B18	GeMoMa	CDS	334796	335040	.	+	1	ID=AT4G30890.1.TAIR10_R1_cds3;Parent=AT4G30890.1.TAIR10_R1;ae=true;de=true;pc=1;minCov=29
DCARv2_B18	GeMoMa	CDS	339047	339192	.	+	2	ID=AT4G30890.1.TAIR10_R1_cds4;Parent=AT4G30890.1.TAIR10_R1;ae=true;de=true;pc=1;minCov=37
DCARv2_B18	GeMoMa	CDS	339284	339460	.	+	0	ID=AT4G30890.1.TAIR10_R1_cds5;Parent=AT4G30890.1.TAIR10_R1;ae=true;de=true;pc=1;minCov=5
DCARv2_B18	GeMoMa	CDS	341906	342094	.	+	0	ID=AT4G30890.1.TAIR10_R1_cds6;Parent=AT4G30890.1.TAIR10_R1;ae=true;pc=1;minCov=13
DCARv2_B18	GAF	gene	332636	342094	.	+	.	ID=gene_79;transcripts=1;complete=1;maxEvidence=1;maxTie=0.8333
DCARv2_B18	GeMoMa	prediction	351592	360202	.	+	.	ID=AT2G26770.1.TAIR10_R0;ref-gene=AT2G26770.TAIR10;AA=495;score=1904;tae=1;tde=1;tie=1;minSplitReads=2796;tpc=1;minCov=1;avgCov=4567.8485;iAA=0.7626;start=M;stop=*;evidence=1;Parent=gene_80;alternative="AT2G40820.TAIR10,AT3G56480.TAIR10"
DCARv2_B18	GeMoMa	CDS	351592	351873	.	+	0	ID=AT2G26770.1.TAIR10_R0_cds0;Parent=AT2G26770.1.TAIR10_R0;de=true;pc=1;minCov=2771
DCARv2_B18	GeMoMa	CDS	352251	352379	.	+	0	ID=AT2G26770.1.TAIR10_R0_cds1;Parent=AT2G26770.1.TAIR10_R0;ae=true;de=true;pc=1;minCov=422
DCARv2_B18	GeMoMa	CDS	353352	353444	.	+	0	ID=AT2G26770.1.TAIR10_R0_cds2;Parent=AT2G26770.1.TAIR10_R0;ae=true;de=true;pc=1;minCov=25
DCARv2_B18	GeMoMa	CDS	353868	354008	.	+	0	ID=AT2G26770.1.TAIR10_R0_cds3;Parent=AT2G26770.1.TAIR10_R0;ae=true;de=true;pc=1;minCov=50
DCARv2_B18	GeMoMa	CDS	354577	354645	.	+	0	ID=AT2G26770.1.TAIR10_R0_cds4;Parent=AT2G26770.1.TAIR10_R0;ae=true;de=true;pc=1;minCov=146
DCARv2_B18	GeMoMa	CDS	354920	355003	.	+	0	ID=AT2G26770.1.TAIR10_R0_cds5;Parent=AT2G26770.1.TAIR10_R0;ae=true;de=true;pc=1;minCov=173
DCARv2_B18	GeMoMa	CDS	357192	357372	.	+	0	ID=AT2G26770.1.TAIR10_R0_cds6;Parent=AT2G26770.1.TAIR10_R0;ae=true;de=true;pc=1;minCov=496
DCARv2_B18	GeMoMa	CDS	358770	358886	.	+	2	ID=AT2G26770.1.TAIR10_R0_cds7;Parent=AT2G26770.1.TAIR10_R0;ae=true;de=true;pc=1;minCov=531
DCARv2_B18	GeMoMa	CDS	359107	359165	.	+	2	ID=AT2G26770.1.TAIR10_R0_cds8;Parent=AT2G26770.1.TAIR10_R0;ae=true;de=true;pc=1;minCov=43
DCARv2_B18	GeMoMa	CDS	359581	359715	.	+	0	ID=AT2G26770.1.TAIR10_R0_cds9;Parent=AT2G26770.1.TAIR10_R0;ae=true;de=true;pc=1;minCov=27
DCARv2_B18	GeMoMa	CDS	359880	360029	.	+	0	ID=AT2G26770.1.TAIR10_R0_cds10;Parent=AT2G26770.1.TAIR10_R0;ae=true;de=true;pc=1;minCov=64
DCARv2_B18	GeMoMa	CDS	360158	360202	.	+	0	ID=AT2G26770.1.TAIR10_R0_cds11;Parent=AT2G26770.1.TAIR10_R0;ae=true;pc=1;minCov=1
DCARv2_B18	GAF	gene	351592	360202	.	+	.	ID=gene_80;transcripts=1;complete=1;maxEvidence=1;maxTie=1.0
DCARv2_B18	GeMoMa	prediction	452157	462938	.	+	.	ID=AT1G33810.1.TAIR10_R1;ref-gene=AT1G33810.TAIR10;AA=132;score=363;tae=0;tde=0.5;tie=0;minSplitReads=0;tpc=1;minCov=39;avgCov=99.6894;iAA=0.5857;start=M;stop=*;evidence=1;Parent=gene_81
DCARv2_B18	GeMoMa	CDS	452157	452363	.	+	0	ID=AT1G33810.1.TAIR10_R1_cds0;Parent=AT1G33810.1.TAIR10_R1;de=false;pc=1;minCov=63
DCARv2_B18	GeMoMa	CDS	454452	454566	.	+	0	ID=AT1G33810.1.TAIR10_R1_cds1;Parent=AT1G33810.1.TAIR10_R1;ae=false;de=true;pc=1;minCov=104
DCARv2_B18	GeMoMa	CDS	462865	462938	.	+	2	ID=AT1G33810.1.TAIR10_R1_cds2;Parent=AT1G33810.1.TAIR10_R1;ae=false;pc=1;minCov=39
DCARv2_B18	GAF	gene	452157	462938	.	+	.	ID=gene_81;transcripts=1;complete=1;maxEvidence=1;maxTie=0.0
DCARv2_B18	GeMoMa	prediction	465217	467812	.	+	.	ID=AT3G57090.1.TAIR10_R2;ref-gene=AT3G57090.TAIR10;AA=164;score=494;tae=1;tde=1;tie=1;minSplitReads=82;tpc=0.998;minCov=0;avgCov=270.6707;iAA=0.5814;start=M;stop=*;evidence=1;Parent=gene_82
DCARv2_B18	GeMoMa	CDS	465217	465297	.	+	0	ID=AT3G57090.1.TAIR10_R2_cds0;Parent=AT3G57090.1.TAIR10_R2;de=true;pc=1;minCov=163
DCARv2_B18	GeMoMa	CDS	466883	467018	.	+	0	ID=AT3G57090.1.TAIR10_R2_cds1;Parent=AT3G57090.1.TAIR10_R2;ae=true;de=true;pc=1;minCov=61
DCARv2_B18	GeMoMa	CDS	467124	467248	.	+	2	ID=AT3G57090.1.TAIR10_R2_cds2;Parent=AT3G57090.1.TAIR10_R2;ae=true;de=true;pc=1;minCov=5
DCARv2_B18	GeMoMa	CDS	467561	467624	.	+	0	ID=AT3G57090.1.TAIR10_R2_cds3;Parent=AT3G57090.1.TAIR10_R2;ae=true;de=true;pc=1;minCov=2
DCARv2_B18	GeMoMa	CDS	467727	467812	.	+	2	ID=AT3G57090.1.TAIR10_R2_cds4;Parent=AT3G57090.1.TAIR10_R2;ae=true;pc=0.9884;minCov=0
DCARv2_B18	GAF	gene	465217	467812	.	+	.	ID=gene_82;transcripts=1;complete=1;maxEvidence=1;maxTie=1.0
DCARv2_B18	GeMoMa	prediction	619220	619645	.	+	.	ID=AT3G29785.1.TAIR10_R1;ref-gene=AT3G29785.TAIR10;AA=142;score=184;tae=NA;tde=NA;tie=NA;minSplitReads=NA;tpc=0.3169;minCov=0;avgCov=0.777;iAA=0.3451;start=M;stop=*;evidence=1;Parent=gene_83
DCARv2_B18	GeMoMa	CDS	619220	619645	.	+	0	ID=AT3G29785.1.TAIR10_R1_cds0;Parent=AT3G29785.1.TAIR10_R1;pc=0.3169;minCov=0
DCARv2_B18	GAF	gene	619220	619645	.	+	.	ID=gene_83;transcripts=1;complete=1;maxEvidence=1;maxTie=NA
DCARv2_B18	GeMoMa	prediction	620875	621321	.	+	.	ID=ATMG00300.1.TAIR10_R2;ref-gene=ATMG00300.TAIR10;AA=149;score=165;tae=NA;tde=NA;tie=NA;minSplitReads=NA;tpc=0.6577;minCov=0;avgCov=2.4944;iAA=0.3052;start=M;stop=*;evidence=1;Parent=gene_84
DCARv2_B18	GeMoMa	CDS	620875	621321	.	+	0	ID=ATMG00300.1.TAIR10_R2_cds0;Parent=ATMG00300.1.TAIR10_R2;pc=0.6577;minCov=0
DCARv2_B18	GAF	gene	620875	621321	.	+	.	ID=gene_84;transcripts=1;complete=1;maxEvidence=1;maxTie=NA
DCARv2_B18	GeMoMa	prediction	648330	650888	.	+	.	ID=AT5G08490.1.TAIR10_R0;ref-gene=AT5G08490.TAIR10;AA=853;score=2387;tae=NA;tde=NA;tie=NA;minSplitReads=NA;tpc=1;minCov=51;avgCov=362.3775;iAA=0.5245;start=M;stop=*;evidence=1;Parent=gene_85;alternative="AT3G58590.TAIR10"
DCARv2_B18	GeMoMa	CDS	648330	650888	.	+	0	ID=AT5G08490.1.TAIR10_R0_cds0;Parent=AT5G08490.1.TAIR10_R0;pc=1;minCov=51
DCARv2_B18	GAF	gene	648330	650888	.	+	.	ID=gene_85;transcripts=1;complete=1;maxEvidence=1;maxTie=NA
DCARv2_B18	GeMoMa	prediction	23513	25532	.	-	.	ID=AT4G20830.1.TAIR10_R8;ref-gene=AT4G20830.TAIR10;AA=569;score=1240;tae=0;tde=0;tie=0;minSplitReads=0;tpc=1;minCov=45;avgCov=177.4148;iAA=0.407;start=M;stop=*;evidence=1;Parent=gene_86
DCARv2_B18	GeMoMa	CDS	23914	25532	.	-	0	ID=AT4G20830.1.TAIR10_R8_cds0;Parent=AT4G20830.1.TAIR10_R8;de=false;pc=1;minCov=45
DCARv2_B18	GeMoMa	CDS	23513	23600	.	-	1	ID=AT4G20830.1.TAIR10_R8_cds1;Parent=AT4G20830.1.TAIR10_R8;ae=false;pc=1;minCov=73
DCARv2_B18	GAF	gene	23513	25532	.	-	.	ID=gene_86;transcripts=1;complete=1;maxEvidence=1;maxTie=0.0
DCARv2_B18	GeMoMa	prediction	112816	125523	.	-	.	ID=AT5G16270.1.TAIR10_R0;ref-gene=AT5G16270.TAIR10;AA=1128;score=1521;tae=0.9167;tde=0.9167;tie=0.6667;minSplitReads=0;tpc=1;minCov=1;avgCov=3101.9639;iAA=0.3975;start=M;stop=*;evidence=1;Parent=gene_87
DCARv2_B18	GeMoMa	CDS	125400	125523	.	-	0	ID=AT5G16270.1.TAIR10_R0_cds0;Parent=AT5G16270.1.TAIR10_R0;de=true;pc=1;minCov=6
DCARv2_B18	GeMoMa	CDS	124031	124292	.	-	2	ID=AT5G16270.1.TAIR10_R0_cds1;Parent=AT5G16270.1.TAIR10_R0;ae=true;de=true;pc=1;minCov=1
DCARv2_B18	GeMoMa	CDS	123420	123517	.	-	1	ID=AT5G16270.1.TAIR10_R0_cds2;Parent=AT5G16270.1.TAIR10_R0;ae=true;de=true;pc=1;minCov=7
DCARv2_B18	GeMoMa	CDS	123275	123318	.	-	2	ID=AT5G16270.1.TAIR10_R0_cds3;Parent=AT5G16270.1.TAIR10_R0;ae=true;de=true;pc=1;minCov=52
DCARv2_B18	GeMoMa	CDS	122909	122941	.	-	0	ID=AT5G16270.1.TAIR10_R0_cds4;Parent=AT5G16270.1.TAIR10_R0;ae=false;de=false;pc=1;minCov=4
DCARv2_B18	GeMoMa	CDS	119529	120255	.	-	0	ID=AT5G16270.1.TAIR10_R0_cds5;Parent=AT5G16270.1.TAIR10_R0;ae=true;de=true;pc=1;minCov=1662
DCARv2_B18	GeMoMa	CDS	118813	119214	.	-	2	ID=AT5G16270.1.TAIR10_R0_cds6;Parent=AT5G16270.1.TAIR10_R0;ae=true;de=true;pc=1;minCov=11
DCARv2_B18	GeMoMa	CDS	118557	118698	.	-	2	ID=AT5G16270.1.TAIR10_R0_cds7;Parent=AT5G16270.1.TAIR10_R0;ae=true;de=true;pc=1;minCov=52
DCARv2_B18	GeMoMa	CDS	117673	117809	.	-	1	ID=AT5G16270.1.TAIR10_R0_cds8;Parent=AT5G16270.1.TAIR10_R0;ae=true;de=true;pc=1;minCov=104
DCARv2_B18	GeMoMa	CDS	116185	117263	.	-	2	ID=AT5G16270.1.TAIR10_R0_cds9;Parent=AT5G16270.1.TAIR10_R0;ae=true;de=true;pc=1;minCov=14
DCARv2_B18	GeMoMa	CDS	114364	114470	.	-	0	ID=AT5G16270.1.TAIR10_R0_cds10;Parent=AT5G16270.1.TAIR10_R0;ae=true;de=true;pc=1;minCov=36
DCARv2_B18	GeMoMa	CDS	113569	113698	.	-	1	ID=AT5G16270.1.TAIR10_R0_cds11;Parent=AT5G16270.1.TAIR10_R0;ae=true;de=true;pc=1;minCov=56
DCARv2_B18	GeMoMa	CDS	112816	112914	.	-	0	ID=AT5G16270.1.TAIR10_R0_cds12;Parent=AT5G16270.1.TAIR10_R0;ae=true;pc=1;minCov=1962
DCARv2_B18	GAF	gene	112816	125523	.	-	.	ID=gene_87;transcripts=1;complete=1;maxEvidence=1;maxTie=0.6667
DCARv2_B18	GeMoMa	prediction	158071	164304	.	-	.	ID=AT2G27090.1.TAIR10_R0;ref-gene=AT2G27090.TAIR10;AA=771;score=2122;tae=1;tde=1;tie=1;minSplitReads=1591;tpc=1;minCov=8;avgCov=1741.0389;iAA=0.5374;start=M;stop=*;evidence=1;Parent=gene_88
DCARv2_B18	GeMoMa	CDS	163200	164304	.	-	0	ID=AT2G27090.1.TAIR10_R0_cds0;Parent=AT2G27090.1.TAIR10_R0;de=true;pc=1;minCov=28
DCARv2_B18	GeMoMa	CDS	162857	162928	.	-	2	ID=AT2G27090.1.TAIR10_R0_cds1;Parent=AT2G27090.1.TAIR10_R0;ae=true;de=true;pc=1;minCov=8
DCARv2_B18	GeMoMa	CDS	160631	160848	.	-	2	ID=AT2G27090.1.TAIR10_R0_cds2;Parent=AT2G27090.1.TAIR10_R0;ae=true;de=true;pc=1;minCov=16
DCARv2_B18	GeMoMa	CDS	159599	159822	.	-	0	ID=AT2G27090.1.TAIR10_R0_cds3;Parent=AT2G27090.1.TAIR10_R0;ae=true;de=true;pc=1;minCov=27
DCARv2_B18	GeMoMa	CDS	158071	158764	.	-	1	ID=AT2G27090.1.TAIR10_R0_cds4;Parent=AT2G27090.1.TAIR10_R0;ae=true;pc=1;minCov=1078
DCARv2_B18	GAF	gene	158071	164304	.	-	.	ID=gene_88;transcripts=1;complete=1;maxEvidence=1;maxTie=1.0
DCARv2_B18	GeMoMa	prediction	166249	168572	.	-	.	ID=AT5G21070.1.TAIR10_R1;ref-gene=AT5G21070.TAIR10;AA=236;score=973;tae=1;tde=1;tie=1;minSplitReads=2080;tpc=1;minCov=78;avgCov=3202.9124;iAA=0.8517;start=M;stop=*;evidence=1;Parent=gene_89
DCARv2_B18	GeMoMa	CDS	168416	168572	.	-	0	ID=AT5G21070.1.TAIR10_R1_cds0;Parent=AT5G21070.1.TAIR10_R1;de=true;pc=1;minCov=78
DCARv2_B18	GeMoMa	CDS	166967	167294	.	-	2	ID=AT5G21070.1.TAIR10_R1_cds1;Parent=AT5G21070.1.TAIR10_R1;ae=true;de=true;pc=1;minCov=226
DCARv2_B18	GeMoMa	CDS	166249	166471	.	-	1	ID=AT5G21070.1.TAIR10_R1_cds2;Parent=AT5G21070.1.TAIR10_R1;ae=true;pc=1;minCov=2376
DCARv2_B18	GAF	gene	166249	168572	.	-	.	ID=gene_89;transcripts=1;complete=1;maxEvidence=1;maxTie=1.0
DCARv2_B18	GeMoMa	prediction	191587	207710	.	-	.	ID=AT5G39390.1.TAIR10_R2;ref-gene=AT5G39390.TAIR10;AA=513;score=1032;tae=0;tde=0;tie=0;minSplitReads=0;tpc=0.7063;minCov=0;avgCov=122.7518;iAA=0.4269;start=M;stop=*;evidence=1;Parent=gene_90
DCARv2_B18	GeMoMa	CDS	207506	207710	.	-	0	ID=AT5G39390.1.TAIR10_R2_cds0;Parent=AT5G39390.1.TAIR10_R2;de=false;pc=1;minCov=429
DCARv2_B18	GeMoMa	CDS	194449	194571	.	-	2	ID=AT5G39390.1.TAIR10_R2_cds1;Parent=AT5G39390.1.TAIR10_R2;ae=false;de=false;pc=1;minCov=1
DCARv2_B18	GeMoMa	CDS	192783	193011	.	-	2	ID=AT5G39390.1.TAIR10_R2_cds2;Parent=AT5G39390.1.TAIR10_R2;ae=false;de=false;pc=0.4803;minCov=0
DCARv2_B18	GeMoMa	CDS	192139	192737	.	-	1	ID=AT5G39390.1.TAIR10_R2_cds3;Parent=AT5G39390.1.TAIR10_R2;ae=false;de=false;pc=0.4457;minCov=0
DCARv2_B18	GeMoMa	CDS	191587	191969	.	-	2	ID=AT5G39390.1.TAIR10_R2_cds4;Parent=AT5G39390.1.TAIR10_R2;ae=false;pc=0.9974;minCov=0
DCARv2_B18	GAF	gene	191587	207710	.	-	.	ID=gene_90;transcripts=1;complete=1;maxEvidence=1;maxTie=0.0
DCARv2_B18	GeMoMa	prediction	209197	211604	.	-	.	ID=AT2G24190.1.TAIR10_R8;ref-gene=AT2G24190.TAIR10;AA=308;score=626;tae=1;tde=0.75;tie=0.75;minSplitReads=0;tpc=1;minCov=1;avgCov=153.0335;iAA=0.4444;start=M;stop=*;evidence=1;Parent=gene_91
DCARv2_B18	GeMoMa	CDS	211558	211604	.	-	0	ID=AT2G24190.1.TAIR10_R8_cds0;Parent=AT2G24190.1.TAIR10_R8;de=false;pc=1;minCov=1
DCARv2_B18	GeMoMa	CDS	210275	210509	.	-	1	ID=AT2G24190.1.TAIR10_R8_cds1;Parent=AT2G24190.1.TAIR10_R8;ae=true;de=true;pc=1;minCov=3
DCARv2_B18	GeMoMa	CDS	210107	210184	.	-	0	ID=AT2G24190.1.TAIR10_R8_cds2;Parent=AT2G24190.1.TAIR10_R8;ae=true;de=true;pc=1;minCov=25
DCARv2_B18	GeMoMa	CDS	209829	210014	.	-	0	ID=AT2G24190.1.TAIR10_R8_cds3;Parent=AT2G24190.1.TAIR10_R8;ae=true;de=true;pc=1;minCov=23
DCARv2_B18	GeMoMa	CDS	209197	209574	.	-	0	ID=AT2G24190.1.TAIR10_R8_cds4;Parent=AT2G24190.1.TAIR10_R8;ae=true;pc=1;minCov=12
DCARv2_B18	GAF	gene	209197	211604	.	-	.	ID=gene_91;transcripts=1;complete=1;maxEvidence=1;maxTie=0.75
DCARv2_B18	GeMoMa	prediction	212498	222821	.	-	.	ID=AT3G03740.1.TAIR10_R0;ref-gene=AT3G03740.TAIR10;AA=401;score=1468;tae=1;tde=1;tie=1;minSplitReads=3547;tpc=1;minCov=31;avgCov=5102.2801;iAA=0.6309;start=M;stop=*;evidence=1;Parent=gene_92;alternative="AT2G39760.TAIR10,AT3G06190.TAIR10,AT3G43700.TAIR10,AT5G19000.TAIR10,AT5G21010.TAIR10"
DCARv2_B18	GeMoMa	CDS	222424	222821	.	-	0	ID=AT3G03740.1.TAIR10_R0_cds0;Parent=AT3G03740.1.TAIR10_R0;de=true;pc=1;minCov=407
DCARv2_B18	GeMoMa	CDS	217119	217464	.	-	1	ID=AT3G03740.1.TAIR10_R0_cds1;Parent=AT3G03740.1.TAIR10_R0;ae=true;de=true;pc=1;minCov=31
DCARv2_B18	GeMoMa	CDS	216700	216970	.	-	0	ID=AT3G03740.1.TAIR10_R0_cds2;Parent=AT3G03740.1.TAIR10_R0;ae=true;de=true;pc=1;minCov=177
DCARv2_B18	GeMoMa	CDS	212498	212685	.	-	2	ID=AT3G03740.1.TAIR10_R0_cds3;Parent=AT3G03740.1.TAIR10_R0;ae=true;pc=1;minCov=5265
DCARv2_B18	GeMoMa	prediction	216692	222821	.	-	.	ID=AT2G39760.2.TAIR10_R5;ref-gene=AT2G39760.TAIR10;AA=341;score=984;tae=1;tde=1;tie=1;minSplitReads=3547;tpc=1;minCov=31;avgCov=4581.1329;iAA=0.5533;start=M;stop=*;evidence=1;Parent=gene_92
DCARv2_B18	GeMoMa	CDS	222424	222821	.	-	0	ID=AT2G39760.2.TAIR10_R5_cds0;Parent=AT2G39760.2.TAIR10_R5;de=true;pc=1;minCov=407
DCARv2_B18	GeMoMa	CDS	217119	217464	.	-	1	ID=AT2G39760.2.TAIR10_R5_cds1;Parent=AT2G39760.2.TAIR10_R5;ae=true;de=true;pc=1;minCov=31
DCARv2_B18	GeMoMa	CDS	216692	216970	.	-	0	ID=AT2G39760.2.TAIR10_R5_cds2;Parent=AT2G39760.2.TAIR10_R5;ae=true;pc=1;minCov=131
DCARv2_B18	GAF	gene	212498	222821	.	-	.	ID=gene_92;transcripts=2;complete=2;maxEvidence=1;maxTie=1.0
DCARv2_B18	GeMoMa	prediction	228497	236156	.	-	.	ID=AT5G19485.1.TAIR10_R0;ref-gene=AT5G19485.TAIR10;AA=462;score=1710;tae=1;tde=1;tie=1;minSplitReads=1899;tpc=1;minCov=6;avgCov=2651.4401;iAA=0.6839;start=M;stop=*;evidence=1;Parent=gene_93
DCARv2_B18	GeMoMa	CDS	236091	236156	.	-	0	ID=AT5G19485.1.TAIR10_R0_cds0;Parent=AT5G19485.1.TAIR10_R0;de=true;pc=1;minCov=106
DCARv2_B18	GeMoMa	CDS	235924	236019	.	-	0	ID=AT5G19485.1.TAIR10_R0_cds1;Parent=AT5G19485.1.TAIR10_R0;ae=true;de=true;pc=1;minCov=26
DCARv2_B18	GeMoMa	CDS	235451	235528	.	-	0	ID=AT5G19485.1.TAIR10_R0_cds2;Parent=AT5G19485.1.TAIR10_R0;ae=true;de=true;pc=1;minCov=23
DCARv2_B18	GeMoMa	CDS	231572	231652	.	-	0	ID=AT5G19485.1.TAIR10_R0_cds3;Parent=AT5G19485.1.TAIR10_R0;ae=true;de=true;pc=1;minCov=9
DCARv2_B18	GeMoMa	CDS	231279	231495	.	-	0	ID=AT5G19485.1.TAIR10_R0_cds4;Parent=AT5G19485.1.TAIR10_R0;ae=true;de=true;pc=1;minCov=49
DCARv2_B18	GeMoMa	CDS	231109	231167	.	-	2	ID=AT5G19485.1.TAIR10_R0_cds5;Parent=AT5G19485.1.TAIR10_R0;ae=true;de=true;pc=1;minCov=26
DCARv2_B18	GeMoMa	CDS	230642	230691	.	-	0	ID=AT5G19485.1.TAIR10_R0_cds6;Parent=AT5G19485.1.TAIR10_R0;ae=true;de=true;pc=1;minCov=25
DCARv2_B18	GeMoMa	CDS	230473	230560	.	-	1	ID=AT5G19485.1.TAIR10_R0_cds7;Parent=AT5G19485.1.TAIR10_R0;ae=true;de=true;pc=1;minCov=17
DCARv2_B18	GeMoMa	CDS	230109	230369	.	-	0	ID=AT5G19485.1.TAIR10_R0_cds8;Parent=AT5G19485.1.TAIR10_R0;ae=true;de=true;pc=1;minCov=25
DCARv2_B18	GeMoMa	CDS	229931	230023	.	-	0	ID=AT5G19485.1.TAIR10_R0_cds9;Parent=AT5G19485.1.TAIR10_R0;ae=true;de=true;pc=1;minCov=9
DCARv2_B18	GeMoMa	CDS	229632	229736	.	-	0	ID=AT5G19485.1.TAIR10_R0_cds10;Parent=AT5G19485.1.TAIR10_R0;ae=true;de=true;pc=1;minCov=64
DCARv2_B18	GeMoMa	CDS	228668	228784	.	-	0	ID=AT5G19485.1.TAIR10_R0_cds11;Parent=AT5G19485.1.TAIR10_R0;ae=true;de=true;pc=1;minCov=6
DCARv2_B18	GeMoMa	CDS	228497	228571	.	-	0	ID=AT5G19485.1.TAIR10_R0_cds12;Parent=AT5G19485.1.TAIR10_R0;ae=true;pc=1;minCov=1341
DCARv2_B18	GAF	gene	228497	236156	.	-	.	ID=gene_93;transcripts=1;complete=1;maxEvidence=1;maxTie=1.0
DCARv2_B18	GeMoMa	prediction	244439	246928	.	-	.	ID=AT5G16460.1.TAIR10_R1;ref-gene=AT5G16460.TAIR10;AA=386;score=554;tae=1;tde=1;tie=1;minSplitReads=359;tpc=1;minCov=15;avgCov=824.5363;iAA=0.3599;start=M;stop=*;evidence=1;Parent=gene_94
DCARv2_B18	GeMoMa	CDS	246461	246928	.	-	0	ID=AT5G16460.1.TAIR10_R1_cds0;Parent=AT5G16460.1.TAIR10_R1;de=true;pc=1;minCov=15
DCARv2_B18	GeMoMa	CDS	244439	245128	.	-	0	ID=AT5G16460.1.TAIR10_R1_cds1;Parent=AT5G16460.1.TAIR10_R1;ae=true;pc=1;minCov=360
DCARv2_B18	GAF	gene	244439	246928	.	-	.	ID=gene_94;transcripts=1;complete=1;maxEvidence=1;maxTie=1.0
DCARv2_B18	GeMoMa	prediction	247880	248461	.	-	.	ID=AT5G47920.1.TAIR10_R0;ref-gene=AT5G47920.TAIR10;AA=194;score=375;tae=NA;tde=NA;tie=NA;minSplitReads=NA;tpc=1;minCov=39;avgCov=147.232;iAA=0.4394;start=M;stop=*;evidence=1;Parent=gene_95;alternative="AT5G13880.TAIR10"
DCARv2_B18	GeMoMa	CDS	247880	248461	.	-	0	ID=AT5G47920.1.TAIR10_R0_cds0;Parent=AT5G47920.1.TAIR10_R0;pc=1;minCov=39
DCARv2_B18	GAF	gene	247880	248461	.	-	.	ID=gene_95;transcripts=1;complete=1;maxEvidence=1;maxTie=NA
DCARv2_B18	GeMoMa	prediction	253830	255428	.	-	.	ID=AT2G21910.1.TAIR10_R9;ref-gene=AT2G21910.TAIR10;AA=533;score=1161;tae=NA;tde=NA;tie=NA;minSplitReads=NA;tpc=1;minCov=12;avgCov=64.0757;iAA=0.4257;start=M;stop=*;evidence=1;Parent=gene_96;alternative="AT4G32170.TAIR10,AT5G52320.TAIR10"
DCARv2_B18	GeMoMa	CDS	253830	255428	.	-	0	ID=AT2G21910.1.TAIR10_R9_cds0;Parent=AT2G21910.1.TAIR10_R9;pc=1;minCov=12
DCARv2_B18	GAF	gene	253830	255428	.	-	.	ID=gene_96;transcripts=1;complete=1;maxEvidence=1;maxTie=NA
DCARv2_B18	GeMoMa	prediction	258126	259724	.	-	.	ID=AT4G39480.1.TAIR10_R4;ref-gene=AT4G39480.TAIR10;AA=533;score=1279;tae=NA;tde=NA;tie=NA;minSplitReads=NA;tpc=1;minCov=27;avgCov=107.7073;iAA=0.4545;start=M;stop=*;evidence=1;Parent=gene_97;alternative="AT1G47620.TAIR10,AT1G65340.TAIR10,AT2G21910.TAIR10,AT2G23180.TAIR10,AT4G32170.TAIR10,AT4G39490.TAIR10,AT5G52320.TAIR10"
DCARv2_B18	GeMoMa	CDS	258126	259724	.	-	0	ID=AT4G39480.1.TAIR10_R4_cds0;Parent=AT4G39480.1.TAIR10_R4;pc=1;minCov=27
DCARv2_B18	GAF	gene	258126	259724	.	-	.	ID=gene_97;transcripts=1;complete=1;maxEvidence=1;maxTie=NA
DCARv2_B18	GeMoMa	prediction	315808	320133	.	-	.	ID=AT5G12260.1.TAIR10_R0;ref-gene=AT5G12260.TAIR10;AA=600;score=1731;tae=1;tde=1;tie=1;minSplitReads=471;tpc=1;minCov=25;avgCov=590.3633;iAA=0.5102;start=M;stop=*;evidence=1;Parent=gene_98
DCARv2_B18	GeMoMa	CDS	319542	320133	.	-	0	ID=AT5G12260.1.TAIR10_R0_cds0;Parent=AT5G12260.1.TAIR10_R0;de=true;pc=1;minCov=45
DCARv2_B18	GeMoMa	CDS	316968	317131	.	-	2	ID=AT5G12260.1.TAIR10_R0_cds1;Parent=AT5G12260.1.TAIR10_R0;ae=true;de=true;pc=1;minCov=25
DCARv2_B18	GeMoMa	CDS	315808	316851	.	-	0	ID=AT5G12260.1.TAIR10_R0_cds2;Parent=AT5G12260.1.TAIR10_R0;ae=true;pc=1;minCov=140
DCARv2_B18	GAF	gene	315808	320133	.	-	.	ID=gene_98;transcripts=1;complete=1;maxEvidence=1;maxTie=1.0
DCARv2_B18	GeMoMa	prediction	329686	330047	.	-	.	ID=AT2G33233.1.TAIR10_R1;ref-gene=AT2G33233.TAIR10;AA=83;score=64;tae=1;tde=1;tie=1;minSplitReads=17;tpc=0.996;minCov=0;avgCov=14.0643;iAA=0.2989;start=M;stop=*;evidence=1;Parent=gene_99
DCARv2_B18	GeMoMa	CDS	329975	330047	.	-	0	ID=AT2G33233.1.TAIR10_R1_cds0;Parent=AT2G33233.1.TAIR10_R1;de=true;pc=0.9863;minCov=0
DCARv2_B18	GeMoMa	CDS	329686	329861	.	-	2	ID=AT2G33233.1.TAIR10_R1_cds1;Parent=AT2G33233.1.TAIR10_R1;ae=true;pc=1;minCov=1
DCARv2_B18	GAF	gene	329686	330047	.	-	.	ID=gene_99;transcripts=1;complete=1;maxEvidence=1;maxTie=1.0
DCARv2_B18	GeMoMa	prediction	397687	398774	.	-	.	ID=AT2G44810.1.TAIR10_R1;ref-gene=AT2G44810.TAIR10;AA=348;score=1045;tae=0;tde=0;tie=0;minSplitReads=0;tpc=0.9837;minCov=0;avgCov=11.6303;iAA=0.6;start=M;stop=*;evidence=1;Parent=gene_100
DCARv2_B18	GeMoMa	CDS	397995	398774	.	-	0	ID=AT2G44810.1.TAIR10_R1_cds0;Parent=AT2G44810.1.TAIR10_R1;de=false;pc=1;minCov=5
DCARv2_B18	GeMoMa	CDS	397687	397950	.	-	0	ID=AT2G44810.1.TAIR10_R1_cds1;Parent=AT2G44810.1.TAIR10_R1;ae=false;pc=0.9356;minCov=0
DCARv2_B18	GAF	gene	397687	398774	.	-	.	ID=gene_100;transcripts=1;complete=1;maxEvidence=1;maxTie=0.0
DCARv2_B18	GeMoMa	prediction	437357	439502	.	-	.	ID=AT1G27040.1.TAIR10_R6;ref-gene=AT1G27040.TAIR10;AA=567;score=1058;tae=0.6667;tde=0.6667;tie=0.6667;minSplitReads=0;tpc=0.8301;minCov=0;avgCov=2.1217;iAA=0.3795;start=M;stop=*;evidence=1;Parent=gene_101
DCARv2_B18	GeMoMa	CDS	439500	439502	.	-	0	ID=AT1G27040.1.TAIR10_R6_cds0;Parent=AT1G27040.1.TAIR10_R6;de=true;pc=0.6667;minCov=0
DCARv2_B18	GeMoMa	CDS	439322	439409	.	-	0	ID=AT1G27040.1.TAIR10_R6_cds1;Parent=AT1G27040.1.TAIR10_R6;ae=true;de=false;pc=0.625;minCov=0
DCARv2_B18	GeMoMa	CDS	438950	439167	.	-	2	ID=AT1G27040.1.TAIR10_R6_cds2;Parent=AT1G27040.1.TAIR10_R6;ae=false;de=true;pc=0.7798;minCov=0
DCARv2_B18	GeMoMa	CDS	437357	438748	.	-	0	ID=AT1G27040.1.TAIR10_R6_cds3;Parent=AT1G27040.1.TAIR10_R6;ae=true;pc=0.8513;minCov=0
DCARv2_B18	GAF	gene	437357	439502	.	-	.	ID=gene_101;transcripts=1;complete=1;maxEvidence=1;maxTie=0.6667
DCARv2_B18	GeMoMa	prediction	442194	444061	.	-	.	ID=AT1G08500.1.TAIR10_R0;ref-gene=AT1G08500.TAIR10;AA=240;score=731;tae=1;tde=1;tie=1;minSplitReads=10430;tpc=1;minCov=77;avgCov=5199.7056;iAA=0.5104;start=M;stop=*;evidence=1;Parent=gene_102
DCARv2_B18	GeMoMa	CDS	443857	444061	.	-	0	ID=AT1G08500.1.TAIR10_R0_cds0;Parent=AT1G08500.1.TAIR10_R0;de=true;pc=1;minCov=77
DCARv2_B18	GeMoMa	CDS	442194	442708	.	-	2	ID=AT1G08500.1.TAIR10_R0_cds1;Parent=AT1G08500.1.TAIR10_R0;ae=true;pc=1;minCov=1816
DCARv2_B18	GAF	gene	442194	444061	.	-	.	ID=gene_102;transcripts=1;complete=1;maxEvidence=1;maxTie=1.0
DCARv2_B18	GeMoMa	prediction	463444	463764	.	-	.	ID=AT3G21055.1.TAIR10_R1;ref-gene=AT3G21055.TAIR10;AA=107;score=271;tae=NA;tde=NA;tie=NA;minSplitReads=NA;tpc=1;minCov=405;avgCov=2475.243;iAA=0.4679;start=M;stop=*;evidence=1;Parent=gene_103;alternative="AT1G51400.TAIR10"
DCARv2_B18	GeMoMa	CDS	463444	463764	.	-	0	ID=AT3G21055.1.TAIR10_R1_cds0;Parent=AT3G21055.1.TAIR10_R1;pc=1;minCov=405
DCARv2_B18	GAF	gene	463444	463764	.	-	.	ID=gene_103;transcripts=1;complete=1;maxEvidence=1;maxTie=NA
DCARv2_B18	GeMoMa	prediction	468550	470524	.	-	.	ID=AT3G56630.1.TAIR10_R1;ref-gene=AT3G56630.TAIR10;AA=522;score=1084;tae=1;tde=1;tie=1;minSplitReads=314;tpc=1;minCov=80;avgCov=551.7203;iAA=0.4321;start=M;stop=*;evidence=1;Parent=gene_104;alternative="AT1G34540.TAIR10,AT2G27690.TAIR10,AT3G01900.TAIR10,AT3G48520.TAIR10,AT5G63450.TAIR10"
DCARv2_B18	GeMoMa	CDS	469585	470524	.	-	0	ID=AT3G56630.1.TAIR10_R1_cds0;Parent=AT3G56630.1.TAIR10_R1;de=true;pc=1;minCov=80
DCARv2_B18	GeMoMa	CDS	468550	469175	.	-	2	ID=AT3G56630.1.TAIR10_R1_cds1;Parent=AT3G56630.1.TAIR10_R1;ae=true;pc=1;minCov=100
DCARv2_B18	GAF	gene	468550	470524	.	-	.	ID=gene_104;transcripts=1;complete=1;maxEvidence=1;maxTie=1.0
DCARv2_B18	GeMoMa	prediction	502389	502481	.	-	.	ID=AT5G37667.1.TAIR10_R5;ref-gene=AT5G37667.TAIR10;AA=31;score=25;tae=NA;tde=NA;tie=NA;minSplitReads=NA;tpc=0;minCov=0;avgCov=0;iAA=0.2857;start=M;stop=*;evidence=1;Parent=gene_105
DCARv2_B18	GeMoMa	CDS	502389	502481	.	-	0	ID=AT5G37667.1.TAIR10_R5_cds0;Parent=AT5G37667.1.TAIR10_R5;pc=0;minCov=0
DCARv2_B18	GAF	gene	502389	502481	.	-	.	ID=gene_105;transcripts=1;complete=1;maxEvidence=1;maxTie=NA
DCARv2_B18	GeMoMa	prediction	543760	551110	.	-	.	ID=AT4G14590.1.TAIR10_R0;ref-gene=AT4G14590.TAIR10;AA=573;score=1055;tae=0;tde=0;tie=0;minSplitReads=0;tpc=0.6899;minCov=0;avgCov=21.3816;iAA=0.4373;start=M;stop=*;evidence=1;Parent=gene_106
DCARv2_B18	GeMoMa	CDS	550884	551110	.	-	0	ID=AT4G14590.1.TAIR10_R0_cds0;Parent=AT4G14590.1.TAIR10_R0;de=false;pc=0.7313;minCov=0
DCARv2_B18	GeMoMa	CDS	545006	545291	.	-	1	ID=AT4G14590.1.TAIR10_R0_cds1;Parent=AT4G14590.1.TAIR10_R0;ae=false;de=false;pc=0.6364;minCov=0
DCARv2_B18	GeMoMa	CDS	543760	544965	.	-	0	ID=AT4G14590.1.TAIR10_R0_cds2;Parent=AT4G14590.1.TAIR10_R0;ae=false;pc=0.6949;minCov=0
DCARv2_B18	GAF	gene	543760	551110	.	-	.	ID=gene_106;transcripts=1;complete=1;maxEvidence=1;maxTie=0.0
DCARv2_B18	GeMoMa	prediction	737831	738157	.	-	.	ID=AT1G48720.1.TAIR10_R3;ref-gene=AT1G48720.TAIR10;AA=109;score=238;tae=NA;tde=NA;tie=NA;minSplitReads=NA;tpc=0.5138;minCov=0;avgCov=0.6116;iAA=0.4643;start=M;stop=*;evidence=1;Parent=gene_107
DCARv2_B18	GeMoMa	CDS	737831	738157	.	-	0	ID=AT1G48720.1.TAIR10_R3_cds0;Parent=AT1G48720.1.TAIR10_R3;pc=0.5138;minCov=0
DCARv2_B18	GAF	gene	737831	738157	.	-	.	ID=gene_107;transcripts=1;complete=1;maxEvidence=1;maxTie=NA
DCARv2_B20	GeMoMa	prediction	163830	167753	.	+	.	ID=AT5G22850.1.TAIR10_R1;ref-gene=AT5G22850.TAIR10;AA=489;score=1527;tae=0.8889;tde=0.8889;tie=0.8889;minSplitReads=0;tpc=0.9898;minCov=0;avgCov=5.9298;iAA=0.6016;start=M;stop=*;evidence=1;Parent=gene_108;alternative="AT2G36670.TAIR10"
DCARv2_B20	GeMoMa	CDS	163830	164050	.	+	0	ID=AT5G22850.1.TAIR10_R1_cds0;Parent=AT5G22850.1.TAIR10_R1;de=true;pc=1;minCov=3
DCARv2_B20	GeMoMa	CDS	164329	164458	.	+	1	ID=AT5G22850.1.TAIR10_R1_cds1;Parent=AT5G22850.1.TAIR10_R1;ae=true;de=false;pc=0.9231;minCov=0
DCARv2_B20	GeMoMa	CDS	164541	164791	.	+	0	ID=AT5G22850.1.TAIR10_R1_cds2;Parent=AT5G22850.1.TAIR10_R1;ae=false;de=true;pc=1;minCov=2
DCARv2_B20	GeMoMa	CDS	164880	165107	.	+	1	ID=AT5G22850.1.TAIR10_R1_cds3;Parent=AT5G22850.1.TAIR10_R1;ae=true;de=true;pc=1;minCov=1
DCARv2_B20	GeMoMa	CDS	166081	166243	.	+	1	ID=AT5G22850.1.TAIR10_R1_cds4;Parent=AT5G22850.1.TAIR10_R1;ae=true;de=true;pc=1;minCov=1
DCARv2_B20	GeMoMa	CDS	166411	166484	.	+	0	ID=AT5G22850.1.TAIR10_R1_cds5;Parent=AT5G22850.1.TAIR10_R1;ae=true;de=true;pc=0.9865;minCov=0
DCARv2_B20	GeMoMa	CDS	166588	166684	.	+	1	ID=AT5G22850.1.TAIR10_R1_cds6;Parent=AT5G22850.1.TAIR10_R1;ae=true;de=true;pc=0.9897;minCov=0
DCARv2_B20	GeMoMa	CDS	167252	167312	.	+	0	ID=AT5G22850.1.TAIR10_R1_cds7;Parent=AT5G22850.1.TAIR10_R1;ae=true;de=true;pc=0.9836;minCov=0
DCARv2_B20	GeMoMa	CDS	167427	167498	.	+	2	ID=AT5G22850.1.TAIR10_R1_cds8;Parent=AT5G22850.1.TAIR10_R1;ae=true;de=true;pc=0.9861;minCov=0
DCARv2_B20	GeMoMa	CDS	167584	167753	.	+	2	ID=AT5G22850.1.TAIR10_R1_cds9;Parent=AT5G22850.1.TAIR10_R1;ae=true;pc=0.9941;minCov=0
DCARv2_B20	GAF	gene	163830	167753	.	+	.	ID=gene_108;transcripts=1;complete=1;maxEvidence=1;maxTie=0.8889
DCARv2_B20	GeMoMa	prediction	487923	488174	.	+	.	ID=AT2G07820.1.TAIR10_R2;ref-gene=AT2G07820.TAIR10;AA=84;score=87;tae=NA;tde=NA;tie=NA;minSplitReads=NA;tpc=1;minCov=1;avgCov=13.6786;iAA=0.3146;start=M;stop=*;evidence=1;Parent=gene_109
DCARv2_B20	GeMoMa	CDS	487923	488174	.	+	0	ID=AT2G07820.1.TAIR10_R2_cds0;Parent=AT2G07820.1.TAIR10_R2;pc=1;minCov=1
DCARv2_B20	GAF	gene	487923	488174	.	+	.	ID=gene_109;transcripts=1;complete=1;maxEvidence=1;maxTie=NA
DCARv2_B20	GeMoMa	prediction	489826	490398	.	+	.	ID=ATMG00070.1.TAIR10_R1;ref-gene=ATMG00070.TAIR10;AA=191;score=970;tae=NA;tde=NA;tie=NA;minSplitReads=NA;tpc=1;minCov=202;avgCov=409.0977;iAA=0.9581;start=M;stop=*;evidence=1;Parent=gene_110
DCARv2_B20	GeMoMa	CDS	489826	490398	.	+	0	ID=ATMG00070.1.TAIR10_R1_cds0;Parent=ATMG00070.1.TAIR10_R1;pc=1;minCov=202
DCARv2_B20	GAF	gene	489826	490398	.	+	.	ID=gene_110;transcripts=1;complete=1;maxEvidence=1;maxTie=NA
DCARv2_B20	GeMoMa	prediction	493910	495061	.	+	.	ID=AT2G07741.1.TAIR10_R1;ref-gene=AT2G07741.TAIR10;AA=384;score=1344;tae=NA;tde=NA;tie=NA;minSplitReads=NA;tpc=1;minCov=45;avgCov=376.3056;iAA=0.6491;start=M;stop=*;evidence=1;Parent=gene_111;alternative="ATMG00410.TAIR10"
DCARv2_B20	GeMoMa	CDS	493910	495061	.	+	0	ID=AT2G07741.1.TAIR10_R1_cds0;Parent=AT2G07741.1.TAIR10_R1;pc=1;minCov=45
DCARv2_B20	GAF	gene	493910	495061	.	+	.	ID=gene_111;transcripts=1;complete=1;maxEvidence=1;maxTie=NA
DCARv2_B20	GeMoMa	prediction	47366	51081	.	-	.	ID=AT2G27920.1.TAIR10_R0;ref-gene=AT2G27920.TAIR10;AA=454;score=1579;tae=1;tde=1;tie=1;minSplitReads=649;tpc=1;minCov=13;avgCov=1357.6652;iAA=0.6509;start=M;stop=*;evidence=1;Parent=gene_112
DCARv2_B20	GeMoMa	CDS	50967	51081	.	-	0	ID=AT2G27920.1.TAIR10_R0_cds0;Parent=AT2G27920.1.TAIR10_R0;de=true;pc=1;minCov=117
DCARv2_B20	GeMoMa	CDS	50742	50836	.	-	2	ID=AT2G27920.1.TAIR10_R0_cds1;Parent=AT2G27920.1.TAIR10_R0;ae=true;de=true;pc=1;minCov=40
DCARv2_B20	GeMoMa	CDS	50554	50661	.	-	0	ID=AT2G27920.1.TAIR10_R0_cds2;Parent=AT2G27920.1.TAIR10_R0;ae=true;de=true;pc=1;minCov=48
DCARv2_B20	GeMoMa	CDS	50221	50461	.	-	0	ID=AT2G27920.1.TAIR10_R0_cds3;Parent=AT2G27920.1.TAIR10_R0;ae=true;de=true;pc=1;minCov=54
DCARv2_B20	GeMoMa	CDS	49897	49940	.	-	2	ID=AT2G27920.1.TAIR10_R0_cds4;Parent=AT2G27920.1.TAIR10_R0;ae=true;de=true;pc=1;minCov=13
DCARv2_B20	GeMoMa	CDS	49751	49818	.	-	0	ID=AT2G27920.1.TAIR10_R0_cds5;Parent=AT2G27920.1.TAIR10_R0;ae=true;de=true;pc=1;minCov=27
DCARv2_B20	GeMoMa	CDS	49547	49652	.	-	1	ID=AT2G27920.1.TAIR10_R0_cds6;Parent=AT2G27920.1.TAIR10_R0;ae=true;de=true;pc=1;minCov=17
DCARv2_B20	GeMoMa	CDS	49259	49461	.	-	0	ID=AT2G27920.1.TAIR10_R0_cds7;Parent=AT2G27920.1.TAIR10_R0;ae=true;de=true;pc=1;minCov=34
DCARv2_B20	GeMoMa	CDS	49098	49167	.	-	1	ID=AT2G27920.1.TAIR10_R0_cds8;Parent=AT2G27920.1.TAIR10_R0;ae=true;de=true;pc=1;minCov=110
DCARv2_B20	GeMoMa	CDS	48675	48725	.	-	0	ID=AT2G27920.1.TAIR10_R0_cds9;Parent=AT2G27920.1.TAIR10_R0;ae=true;de=true;pc=1;minCov=100
DCARv2_B20	GeMoMa	CDS	48027	48079	.	-	0	ID=AT2G27920.1.TAIR10_R0_cds10;Parent=AT2G27920.1.TAIR10_R0;ae=true;de=true;pc=1;minCov=101
DCARv2_B20	GeMoMa	CDS	47803	47935	.	-	1	ID=AT2G27920.1.TAIR10_R0_cds11;Parent=AT2G27920.1.TAIR10_R0;ae=true;de=true;pc=1;minCov=121
DCARv2_B20	GeMoMa	CDS	47366	47440	.	-	0	ID=AT2G27920.1.TAIR10_R0_cds12;Parent=AT2G27920.1.TAIR10_R0;ae=true;pc=1;minCov=1049
DCARv2_B20	GAF	gene	47366	51081	.	-	.	ID=gene_112;transcripts=1;complete=1;maxEvidence=1;maxTie=1.0
DCARv2_B20	GeMoMa	prediction	50095	51307	.	-	.	ID=AT3G13403.1.TAIR10_R4;ref-gene=AT3G13403.TAIR10;AA=42;score=34;tae=0;tde=0;tie=0;minSplitReads=0;tpc=1;minCov=11;avgCov=35.7698;iAA=0.2241;start=M;stop=*;evidence=1;Parent=gene_113
DCARv2_B20	GeMoMa	CDS	51266	51307	.	-	0	ID=AT3G13403.1.TAIR10_R4_cds0;Parent=AT3G13403.1.TAIR10_R4;de=false;pc=1;minCov=11
DCARv2_B20	GeMoMa	CDS	50095	50178	.	-	0	ID=AT3G13403.1.TAIR10_R4_cds1;Parent=AT3G13403.1.TAIR10_R4;ae=false;pc=1;minCov=34
DCARv2_B20	GAF	gene	50095	51307	.	-	.	ID=gene_113;transcripts=1;complete=1;maxEvidence=1;maxTie=0.0
DCARv2_B20	GeMoMa	prediction	58324	83892	.	-	.	ID=AT2G27900.1.TAIR10_R0;ref-gene=AT2G27900.TAIR10;AA=1126;score=3420;tae=1;tde=0.9583;tie=0.9583;minSplitReads=0;tpc=0.9997;minCov=0;avgCov=1648.8179;iAA=0.5986;start=M;stop=*;evidence=1;Parent=gene_114
DCARv2_B20	GeMoMa	CDS	83692	83892	.	-	0	ID=AT2G27900.1.TAIR10_R0_cds0;Parent=AT2G27900.1.TAIR10_R0;de=true;pc=1;minCov=28
DCARv2_B20	GeMoMa	CDS	83439	83606	.	-	0	ID=AT2G27900.1.TAIR10_R0_cds1;Parent=AT2G27900.1.TAIR10_R0;ae=true;de=true;pc=1;minCov=42
DCARv2_B20	GeMoMa	CDS	82464	82538	.	-	0	ID=AT2G27900.1.TAIR10_R0_cds2;Parent=AT2G27900.1.TAIR10_R0;ae=true;de=true;pc=1;minCov=11
DCARv2_B20	GeMoMa	CDS	80908	80986	.	-	0	ID=AT2G27900.1.TAIR10_R0_cds3;Parent=AT2G27900.1.TAIR10_R0;ae=true;de=true;pc=1;minCov=7
DCARv2_B20	GeMoMa	CDS	79241	79305	.	-	2	ID=AT2G27900.1.TAIR10_R0_cds4;Parent=AT2G27900.1.TAIR10_R0;ae=true;de=true;pc=0.9846;minCov=0
DCARv2_B20	GeMoMa	CDS	78796	78885	.	-	0	ID=AT2G27900.1.TAIR10_R0_cds5;Parent=AT2G27900.1.TAIR10_R0;ae=true;de=true;pc=1;minCov=14
DCARv2_B20	GeMoMa	CDS	77011	77100	.	-	0	ID=AT2G27900.1.TAIR10_R0_cds6;Parent=AT2G27900.1.TAIR10_R0;ae=true;de=true;pc=1;minCov=25
DCARv2_B20	GeMoMa	CDS	76801	76887	.	-	0	ID=AT2G27900.1.TAIR10_R0_cds7;Parent=AT2G27900.1.TAIR10_R0;ae=true;de=true;pc=1;minCov=45
DCARv2_B20	GeMoMa	CDS	76536	76619	.	-	0	ID=AT2G27900.1.TAIR10_R0_cds8;Parent=AT2G27900.1.TAIR10_R0;ae=true;de=true;pc=1;minCov=13
DCARv2_B20	GeMoMa	CDS	75455	75574	.	-	0	ID=AT2G27900.1.TAIR10_R0_cds9;Parent=AT2G27900.1.TAIR10_R0;ae=true;de=true;pc=1;minCov=22
DCARv2_B20	GeMoMa	CDS	74512	74585	.	-	0	ID=AT2G27900.1.TAIR10_R0_cds10;Parent=AT2G27900.1.TAIR10_R0;ae=true;de=false;pc=1;minCov=4
DCARv2_B20	GeMoMa	CDS	74340	74472	.	-	1	ID=AT2G27900.1.TAIR10_R0_cds11;Parent=AT2G27900.1.TAIR10_R0;ae=true;de=true;pc=1;minCov=112
DCARv2_B20	GeMoMa	CDS	73431	73964	.	-	0	ID=AT2G27900.1.TAIR10_R0_cds12;Parent=AT2G27900.1.TAIR10_R0;ae=true;de=true;pc=1;minCov=11
DCARv2_B20	GeMoMa	CDS	72651	73186	.	-	0	ID=AT2G27900.1.TAIR10_R0_cds13;Parent=AT2G27900.1.TAIR10_R0;ae=true;de=true;pc=1;minCov=147
DCARv2_B20	GeMoMa	CDS	72515	72578	.	-	1	ID=AT2G27900.1.TAIR10_R0_cds14;Parent=AT2G27900.1.TAIR10_R0;ae=true;de=true;pc=1;minCov=37
DCARv2_B20	GeMoMa	CDS	72056	72158	.	-	0	ID=AT2G27900.1.TAIR10_R0_cds15;Parent=AT2G27900.1.TAIR10_R0;ae=true;de=true;pc=1;minCov=18
DCARv2_B20	GeMoMa	CDS	71710	71888	.	-	2	ID=AT2G27900.1.TAIR10_R0_cds16;Parent=AT2G27900.1.TAIR10_R0;ae=true;de=true;pc=1;minCov=7
DCARv2_B20	GeMoMa	CDS	70089	70214	.	-	0	ID=AT2G27900.1.TAIR10_R0_cds17;Parent=AT2G27900.1.TAIR10_R0;ae=true;de=true;pc=1;minCov=39
DCARv2_B20	GeMoMa	CDS	69652	69722	.	-	0	ID=AT2G27900.1.TAIR10_R0_cds18;Parent=AT2G27900.1.TAIR10_R0;ae=true;de=true;pc=1;minCov=5
DCARv2_B20	GeMoMa	CDS	68878	68940	.	-	1	ID=AT2G27900.1.TAIR10_R0_cds19;Parent=AT2G27900.1.TAIR10_R0;ae=true;de=true;pc=1;minCov=113
DCARv2_B20	GeMoMa	CDS	59960	60032	.	-	1	ID=AT2G27900.1.TAIR10_R0_cds20;Parent=AT2G27900.1.TAIR10_R0;ae=true;de=true;pc=1;minCov=157
DCARv2_B20	GeMoMa	CDS	58836	58955	.	-	0	ID=AT2G27900.1.TAIR10_R0_cds21;Parent=AT2G27900.1.TAIR10_R0;ae=true;de=true;pc=1;minCov=18
DCARv2_B20	GeMoMa	CDS	58674	58751	.	-	0	ID=AT2G27900.1.TAIR10_R0_cds22;Parent=AT2G27900.1.TAIR10_R0;ae=true;de=true;pc=1;minCov=111
DCARv2_B20	GeMoMa	CDS	58520	58570	.	-	0	ID=AT2G27900.1.TAIR10_R0_cds23;Parent=AT2G27900.1.TAIR10_R0;ae=true;de=true;pc=1;minCov=31
DCARv2_B20	GeMoMa	CDS	58324	58437	.	-	0	ID=AT2G27900.1.TAIR10_R0_cds24;Parent=AT2G27900.1.TAIR10_R0;ae=true;pc=1;minCov=824
DCARv2_B20	GAF	gene	58324	83892	.	-	.	ID=gene_114;transcripts=1;complete=1;maxEvidence=1;maxTie=0.9583
DCARv2_B20	GeMoMa	prediction	168771	172006	.	-	.	ID=AT3G44830.1.TAIR10_R1;ref-gene=AT3G44830.TAIR10;AA=807;score=2185;tae=1;tde=1;tie=1;minSplitReads=626;tpc=0.8554;minCov=0;avgCov=807.5969;iAA=0.5357;start=M;stop=*;evidence=1;Parent=gene_115;alternative="AT5G13640.TAIR10"
DCARv2_B20	GeMoMa	CDS	171537	172006	.	-	0	ID=AT3G44830.1.TAIR10_R1_cds0;Parent=AT3G44830.1.TAIR10_R1;de=true;pc=1;minCov=4
DCARv2_B20	GeMoMa	CDS	171226	171448	.	-	1	ID=AT3G44830.1.TAIR10_R1_cds1;Parent=AT3G44830.1.TAIR10_R1;ae=true;de=true;pc=1;minCov=11
DCARv2_B20	GeMoMa	CDS	170834	171117	.	-	0	ID=AT3G44830.1.TAIR10_R1_cds2;Parent=AT3G44830.1.TAIR10_R1;ae=true;de=true;pc=1;minCov=7
DCARv2_B20	GeMoMa	CDS	170008	170704	.	-	1	ID=AT3G44830.1.TAIR10_R1_cds3;Parent=AT3G44830.1.TAIR10_R1;ae=true;de=true;pc=0.4978;minCov=0
DCARv2_B20	GeMoMa	CDS	169357	169622	.	-	0	ID=AT3G44830.1.TAIR10_R1_cds4;Parent=AT3G44830.1.TAIR10_R1;ae=true;de=true;pc=1;minCov=130
DCARv2_B20	GeMoMa	CDS	168771	169251	.	-	1	ID=AT3G44830.1.TAIR10_R1_cds5;Parent=AT3G44830.1.TAIR10_R1;ae=true;pc=1;minCov=645
DCARv2_B20	GAF	gene	168771	172006	.	-	.	ID=gene_115;transcripts=1;complete=1;maxEvidence=1;maxTie=1.0
DCARv2_B20	GeMoMa	prediction	265682	267494	.	-	.	ID=AT2G27720.1.TAIR10_R0;ref-gene=AT2G27720.TAIR10;AA=115;score=427;tae=1;tde=1;tie=1;minSplitReads=3831;tpc=1;minCov=66;avgCov=11777.4638;iAA=0.7672;start=M;stop=*;evidence=1;Parent=gene_116;alternative="AT2G27710.TAIR10,AT3G44590.TAIR10"
DCARv2_B20	GeMoMa	CDS	267407	267494	.	-	0	ID=AT2G27720.1.TAIR10_R0_cds0;Parent=AT2G27720.1.TAIR10_R0;de=true;pc=1;minCov=66
DCARv2_B20	GeMoMa	CDS	265908	266137	.	-	2	ID=AT2G27720.1.TAIR10_R0_cds1;Parent=AT2G27720.1.TAIR10_R0;ae=true;de=true;pc=1;minCov=425
DCARv2_B20	GeMoMa	CDS	265682	265708	.	-	0	ID=AT2G27720.1.TAIR10_R0_cds2;Parent=AT2G27720.1.TAIR10_R0;ae=true;pc=1;minCov=2499
DCARv2_B20	GeMoMa	prediction	265863	267494	.	-	.	ID=AT3G28500.1.TAIR10_R1;ref-gene=AT3G28500.TAIR10;AA=121;score=215;tae=1;tde=1;tie=1;minSplitReads=11345;tpc=1;minCov=60;avgCov=10992.6501;iAA=0.4918;start=M;stop=*;evidence=1;Parent=gene_116;alternative="AT5G40040.TAIR10"
DCARv2_B20	GeMoMa	CDS	267407	267494	.	-	0	ID=AT3G28500.1.TAIR10_R1_cds0;Parent=AT3G28500.1.TAIR10_R1;de=true;pc=1;minCov=66
DCARv2_B20	GeMoMa	CDS	265863	266137	.	-	2	ID=AT3G28500.1.TAIR10_R1_cds1;Parent=AT3G28500.1.TAIR10_R1;ae=true;pc=1;minCov=60
DCARv2_B20	GAF	gene	265682	267494	.	-	.	ID=gene_116;transcripts=2;complete=2;maxEvidence=1;maxTie=1.0
DCARv2_B21	GeMoMa	prediction	96697	100048	.	-	.	ID=AT4G01560.1.TAIR10_R1;ref-gene=AT4G01560.TAIR10;AA=250;score=595;tae=0;tde=0;tie=0;minSplitReads=0;tpc=0.344;minCov=0;avgCov=13.648;iAA=0.5378;start=M;stop=*;evidence=1;Parent=gene_117
DCARv2_B21	GeMoMa	CDS	99962	100048	.	-	0	ID=AT4G01560.1.TAIR10_R1_cds0;Parent=AT4G01560.1.TAIR10_R1;de=false;pc=0;minCov=0
DCARv2_B21	GeMoMa	CDS	99332	99920	.	-	0	ID=AT4G01560.1.TAIR10_R1_cds1;Parent=AT4G01560.1.TAIR10_R1;ae=false;de=false;pc=0.438;minCov=0
DCARv2_B21	GeMoMa	CDS	98771	98804	.	-	2	ID=AT4G01560.1.TAIR10_R1_cds2;Parent=AT4G01560.1.TAIR10_R1;ae=false;de=false;pc=0;minCov=0
DCARv2_B21	GeMoMa	CDS	96697	96736	.	-	1	ID=AT4G01560.1.TAIR10_R1_cds3;Parent=AT4G01560.1.TAIR10_R1;ae=false;pc=0;minCov=0
DCARv2_B21	GAF	gene	96697	100048	.	-	.	ID=gene_117;transcripts=1;complete=1;maxEvidence=1;maxTie=0.0
DCARv2_B21	GeMoMa	prediction	128976	129074	.	-	.	ID=AT3G31068.1.TAIR10_R7;ref-gene=AT3G31068.TAIR10;AA=33;score=27;tae=NA;tde=NA;tie=NA;minSplitReads=NA;tpc=0;minCov=0;avgCov=0;iAA=0.2927;start=M;stop=*;evidence=1;Parent=gene_118
DCARv2_B21	GeMoMa	CDS	128976	129074	.	-	0	ID=AT3G31068.1.TAIR10_R7_cds0;Parent=AT3G31068.1.TAIR10_R7;pc=0;minCov=0
DCARv2_B21	GAF	gene	128976	129074	.	-	.	ID=gene_118;transcripts=1;complete=1;maxEvidence=1;maxTie=NA
DCARv2_B21	GeMoMa	prediction	145764	146105	.	-	.	ID=AT4G33585.1.TAIR10_R0;ref-gene=AT4G33585.TAIR10;AA=114;score=90;tae=NA;tde=NA;tie=NA;minSplitReads=NA;tpc=0;minCov=0;avgCov=0;iAA=0.2899;start=M;stop=*;evidence=1;Parent=gene_119
DCARv2_B21	GeMoMa	CDS	145764	146105	.	-	0	ID=AT4G33585.1.TAIR10_R0_cds0;Parent=AT4G33585.1.TAIR10_R0;pc=0;minCov=0
DCARv2_B21	GAF	gene	145764	146105	.	-	.	ID=gene_119;transcripts=1;complete=1;maxEvidence=1;maxTie=NA
DCARv2_B23	GeMoMa	prediction	365555	381842	.	+	.	ID=AT3G51050.1.TAIR10_R0;ref-gene=AT3G51050.TAIR10;AA=696;score=2922;tae=1;tde=1;tie=1;minSplitReads=1481;tpc=1;minCov=12;avgCov=3387.8784;iAA=0.7743;start=M;stop=*;evidence=1;Parent=gene_120
DCARv2_B23	GeMoMa	CDS	365555	365617	.	+	0	ID=AT3G51050.1.TAIR10_R0_cds0;Parent=AT3G51050.1.TAIR10_R0;de=true;pc=1;minCov=3907
DCARv2_B23	GeMoMa	CDS	365794	365952	.	+	0	ID=AT3G51050.1.TAIR10_R0_cds1;Parent=AT3G51050.1.TAIR10_R0;ae=true;de=true;pc=1;minCov=12
DCARv2_B23	GeMoMa	CDS	366243	366494	.	+	0	ID=AT3G51050.1.TAIR10_R0_cds2;Parent=AT3G51050.1.TAIR10_R0;ae=true;de=true;pc=1;minCov=68
DCARv2_B23	GeMoMa	CDS	366610	366729	.	+	0	ID=AT3G51050.1.TAIR10_R0_cds3;Parent=AT3G51050.1.TAIR10_R0;ae=true;de=true;pc=1;minCov=141
DCARv2_B23	GeMoMa	CDS	368241	368318	.	+	0	ID=AT3G51050.1.TAIR10_R0_cds4;Parent=AT3G51050.1.TAIR10_R0;ae=true;de=true;pc=1;minCov=40
DCARv2_B23	GeMoMa	CDS	368636	368728	.	+	0	ID=AT3G51050.1.TAIR10_R0_cds5;Parent=AT3G51050.1.TAIR10_R0;ae=true;de=true;pc=1;minCov=25
DCARv2_B23	GeMoMa	CDS	369259	369354	.	+	0	ID=AT3G51050.1.TAIR10_R0_cds6;Parent=AT3G51050.1.TAIR10_R0;ae=true;de=true;pc=1;minCov=113
DCARv2_B23	GeMoMa	CDS	370031	370084	.	+	0	ID=AT3G51050.1.TAIR10_R0_cds7;Parent=AT3G51050.1.TAIR10_R0;ae=true;de=true;pc=1;minCov=29
DCARv2_B23	GeMoMa	CDS	370164	370367	.	+	0	ID=AT3G51050.1.TAIR10_R0_cds8;Parent=AT3G51050.1.TAIR10_R0;ae=true;de=true;pc=1;minCov=28
DCARv2_B23	GeMoMa	CDS	371953	372078	.	+	0	ID=AT3G51050.1.TAIR10_R0_cds9;Parent=AT3G51050.1.TAIR10_R0;ae=true;de=true;pc=1;minCov=14
DCARv2_B23	GeMoMa	CDS	379921	379986	.	+	0	ID=AT3G51050.1.TAIR10_R0_cds10;Parent=AT3G51050.1.TAIR10_R0;ae=true;de=true;pc=1;minCov=53
DCARv2_B23	GeMoMa	CDS	380382	380681	.	+	0	ID=AT3G51050.1.TAIR10_R0_cds11;Parent=AT3G51050.1.TAIR10_R0;ae=true;de=true;pc=1;minCov=90
DCARv2_B23	GeMoMa	CDS	381366	381842	.	+	0	ID=AT3G51050.1.TAIR10_R0_cds12;Parent=AT3G51050.1.TAIR10_R0;ae=true;pc=1;minCov=128
DCARv2_B23	GAF	gene	365555	381842	.	+	.	ID=gene_120;transcripts=1;complete=1;maxEvidence=1;maxTie=1.0
DCARv2_B23	GeMoMa	prediction	33702	37585	.	-	.	ID=AT5G07830.1.TAIR10_R0;ref-gene=AT5G07830.TAIR10;AA=541;score=1906;tae=1;tde=1;tie=1;minSplitReads=2214;tpc=1;minCov=19;avgCov=3717.467;iAA=0.6395;start=M;stop=*;evidence=1;Parent=gene_121;alternative="AT5G34940.TAIR10,AT5G61250.TAIR10"
DCARv2_B23	GeMoMa	CDS	37376	37585	.	-	0	ID=AT5G07830.1.TAIR10_R0_cds0;Parent=AT5G07830.1.TAIR10_R0;de=true;pc=1;minCov=19
DCARv2_B23	GeMoMa	CDS	37154	37190	.	-	0	ID=AT5G07830.1.TAIR10_R0_cds1;Parent=AT5G07830.1.TAIR10_R0;ae=true;de=true;pc=1;minCov=705
DCARv2_B23	GeMoMa	CDS	36818	37001	.	-	2	ID=AT5G07830.1.TAIR10_R0_cds2;Parent=AT5G07830.1.TAIR10_R0;ae=true;de=true;pc=1;minCov=84
DCARv2_B23	GeMoMa	CDS	36283	36431	.	-	1	ID=AT5G07830.1.TAIR10_R0_cds3;Parent=AT5G07830.1.TAIR10_R0;ae=true;de=true;pc=1;minCov=52
DCARv2_B23	GeMoMa	CDS	35951	36184	.	-	2	ID=AT5G07830.1.TAIR10_R0_cds4;Parent=AT5G07830.1.TAIR10_R0;ae=true;de=true;pc=1;minCov=115
DCARv2_B23	GeMoMa	CDS	35159	35348	.	-	2	ID=AT5G07830.1.TAIR10_R0_cds5;Parent=AT5G07830.1.TAIR10_R0;ae=true;de=true;pc=1;minCov=115
DCARv2_B23	GeMoMa	CDS	34917	35042	.	-	1	ID=AT5G07830.1.TAIR10_R0_cds6;Parent=AT5G07830.1.TAIR10_R0;ae=true;de=true;pc=1;minCov=176
DCARv2_B23	GeMoMa	CDS	34690	34789	.	-	1	ID=AT5G07830.1.TAIR10_R0_cds7;Parent=AT5G07830.1.TAIR10_R0;ae=true;de=true;pc=1;minCov=433
DCARv2_B23	GeMoMa	CDS	33702	34094	.	-	0	ID=AT5G07830.1.TAIR10_R0_cds8;Parent=AT5G07830.1.TAIR10_R0;ae=true;pc=1;minCov=2560
DCARv2_B23	GeMoMa	prediction	33702	36861	.	-	.	ID=AT5G34940.1.TAIR10_R4;ref-gene=AT5G34940.TAIR10;AA=412;score=974;tae=1;tde=1;tie=1;minSplitReads=2214;tpc=1;minCov=52;avgCov=3642.932;iAA=0.4782;start=M;stop=*;evidence=1;Parent=gene_121
DCARv2_B23	GeMoMa	CDS	36818	36861	.	-	0	ID=AT5G34940.1.TAIR10_R4_cds0;Parent=AT5G34940.1.TAIR10_R4;de=true;pc=1;minCov=84
DCARv2_B23	GeMoMa	CDS	36283	36431	.	-	1	ID=AT5G34940.1.TAIR10_R4_cds1;Parent=AT5G34940.1.TAIR10_R4;ae=true;de=true;pc=1;minCov=52
DCARv2_B23	GeMoMa	CDS	35951	36184	.	-	2	ID=AT5G34940.1.TAIR10_R4_cds2;Parent=AT5G34940.1.TAIR10_R4;ae=true;de=true;pc=1;minCov=115
DCARv2_B23	GeMoMa	CDS	35159	35348	.	-	2	ID=AT5G34940.1.TAIR10_R4_cds3;Parent=AT5G34940.1.TAIR10_R4;ae=true;de=true;pc=1;minCov=115
DCARv2_B23	GeMoMa	CDS	34917	35042	.	-	1	ID=AT5G34940.1.TAIR10_R4_cds4;Parent=AT5G34940.1.TAIR10_R4;ae=true;de=true;pc=1;minCov=176
DCARv2_B23	GeMoMa	CDS	34690	34789	.	-	1	ID=AT5G34940.1.TAIR10_R4_cds5;Parent=AT5G34940.1.TAIR10_R4;ae=true;de=true;pc=1;minCov=433
DCARv2_B23	GeMoMa	CDS	33702	34094	.	-	0	ID=AT5G34940.1.TAIR10_R4_cds6;Parent=AT5G34940.1.TAIR10_R4;ae=true;pc=1;minCov=2560
DCARv2_B23	GAF	gene	33702	37585	.	-	.	ID=gene_121;transcripts=2;complete=2;maxEvidence=1;maxTie=1.0
DCARv2_B23	GeMoMa	prediction	383262	386863	.	-	.	ID=AT2G16460.1.TAIR10_R2;ref-gene=AT2G16460.TAIR10;AA=229;score=688;tae=1;tde=1;tie=1;minSplitReads=1179;tpc=1;minCov=1;avgCov=1669.7555;iAA=0.681;start=M;stop=*;evidence=1;Parent=gene_122;alternative="AT3G51090.TAIR10"
DCARv2_B23	GeMoMa	CDS	386690	386863	.	-	0	ID=AT2G16460.1.TAIR10_R2_cds0;Parent=AT2G16460.1.TAIR10_R2;de=true;pc=1;minCov=1
DCARv2_B23	GeMoMa	CDS	386476	386607	.	-	0	ID=AT2G16460.1.TAIR10_R2_cds1;Parent=AT2G16460.1.TAIR10_R2;ae=true;de=true;pc=1;minCov=5
DCARv2_B23	GeMoMa	CDS	386332	386391	.	-	0	ID=AT2G16460.1.TAIR10_R2_cds2;Parent=AT2G16460.1.TAIR10_R2;ae=true;de=true;pc=1;minCov=202
DCARv2_B23	GeMoMa	CDS	383695	383828	.	-	0	ID=AT2G16460.1.TAIR10_R2_cds3;Parent=AT2G16460.1.TAIR10_R2;ae=true;de=true;pc=1;minCov=44
DCARv2_B23	GeMoMa	CDS	383465	383531	.	-	1	ID=AT2G16460.1.TAIR10_R2_cds4;Parent=AT2G16460.1.TAIR10_R2;ae=true;de=true;pc=1;minCov=64
DCARv2_B23	GeMoMa	CDS	383262	383381	.	-	0	ID=AT2G16460.1.TAIR10_R2_cds5;Parent=AT2G16460.1.TAIR10_R2;ae=true;pc=1;minCov=699
DCARv2_B23	GAF	gene	383262	386863	.	-	.	ID=gene_122;transcripts=1;complete=1;maxEvidence=1;maxTie=1.0
DCARv2_B24	GeMoMa	prediction	240028	241964	.	+	.	ID=AT4G00695.1.TAIR10_R0;ref-gene=AT4G00695.TAIR10;AA=128;score=194;tae=0;tde=0.3333;tie=0;minSplitReads=0;tpc=0.2604;minCov=0;avgCov=0.8151;iAA=0.4091;start=M;stop=*;evidence=1;Parent=gene_123
DCARv2_B24	GeMoMa	CDS	240028	240105	.	+	0	ID=AT4G00695.1.TAIR10_R0_cds0;Parent=AT4G00695.1.TAIR10_R0;de=false;pc=0.8333;minCov=0
DCARv2_B24	GeMoMa	CDS	240185	240287	.	+	0	ID=AT4G00695.1.TAIR10_R0_cds1;Parent=AT4G00695.1.TAIR10_R0;ae=false;de=false;pc=0;minCov=0
DCARv2_B24	GeMoMa	CDS	240689	240878	.	+	2	ID=AT4G00695.1.TAIR10_R0_cds2;Parent=AT4G00695.1.TAIR10_R0;ae=false;de=true;pc=0.1842;minCov=0
DCARv2_B24	GeMoMa	CDS	241952	241964	.	+	1	ID=AT4G00695.1.TAIR10_R0_cds3;Parent=AT4G00695.1.TAIR10_R0;ae=false;pc=0;minCov=0
DCARv2_B24	GAF	gene	240028	241964	.	+	.	ID=gene_123;transcripts=1;complete=1;maxEvidence=1;maxTie=0.0
DCARv2_B24	GeMoMa	prediction	407351	419890	.	+	.	ID=ATMG00240.1.TAIR10_R8;ref-gene=ATMG00240.TAIR10;AA=130;score=142;tae=0;tde=0;tie=0;minSplitReads=0;tpc=0.2692;minCov=0;avgCov=15.1231;iAA=0.3615;start=M;stop=*;evidence=1;Parent=gene_124
DCARv2_B24	GeMoMa	CDS	407351	407636	.	+	0	ID=ATMG00240.1.TAIR10_R8_cds0;Parent=ATMG00240.1.TAIR10_R8;de=false;pc=0.3671;minCov=0
DCARv2_B24	GeMoMa	CDS	419787	419890	.	+	2	ID=ATMG00240.1.TAIR10_R8_cds1;Parent=ATMG00240.1.TAIR10_R8;ae=false;pc=0;minCov=0
DCARv2_B24	GAF	gene	407351	419890	.	+	.	ID=gene_124;transcripts=1;complete=1;maxEvidence=1;maxTie=0.0
DCARv2_B25	GeMoMa	prediction	32769	32825	.	+	.	ID=AT5G19257.1.TAIR10_R9;ref-gene=AT5G19257.TAIR10;AA=19;score=25;tae=NA;tde=NA;tie=NA;minSplitReads=NA;tpc=0;minCov=0;avgCov=0;iAA=0.303;start=M;stop=*;evidence=1;Parent=gene_125
DCARv2_B25	GeMoMa	CDS	32769	32825	.	+	0	ID=AT5G19257.1.TAIR10_R9_cds0;Parent=AT5G19257.1.TAIR10_R9;pc=0;minCov=0
DCARv2_B25	GAF	gene	32769	32825	.	+	.	ID=gene_125;transcripts=1;complete=1;maxEvidence=1;maxTie=NA
DCARv2_B25	GeMoMa	prediction	321357	322262	.	-	.	ID=AT5G18880.1.TAIR10_R8;ref-gene=AT5G18880.TAIR10;AA=302;score=240;tae=NA;tde=NA;tie=NA;minSplitReads=NA;tpc=0;minCov=0;avgCov=0;iAA=0.2515;start=M;stop=*;evidence=1;Parent=gene_126
DCARv2_B25	GeMoMa	CDS	321357	322262	.	-	0	ID=AT5G18880.1.TAIR10_R8_cds0;Parent=AT5G18880.1.TAIR10_R8;pc=0;minCov=0
DCARv2_B25	GAF	gene	321357	322262	.	-	.	ID=gene_126;transcripts=1;complete=1;maxEvidence=1;maxTie=NA
DCARv2_B25	GeMoMa	prediction	330681	331568	.	-	.	ID=AT1G60720.1.TAIR10_R0;ref-gene=AT1G60720.TAIR10;AA=296;score=283;tae=NA;tde=NA;tie=NA;minSplitReads=NA;tpc=0;minCov=0;avgCov=0;iAA=0.2669;start=M;stop=*;evidence=1;Parent=gene_127
DCARv2_B25	GeMoMa	CDS	330681	331568	.	-	0	ID=AT1G60720.1.TAIR10_R0_cds0;Parent=AT1G60720.1.TAIR10_R0;pc=0;minCov=0
DCARv2_B25	GAF	gene	330681	331568	.	-	.	ID=gene_127;transcripts=1;complete=1;maxEvidence=1;maxTie=NA
DCARv2_B26	GeMoMa	prediction	347682	349787	.	+	.	ID=AT1G56690.1.TAIR10_R0;ref-gene=AT1G56690.TAIR10;AA=702;score=2429;tae=NA;tde=NA;tie=NA;minSplitReads=NA;tpc=1;minCov=76;avgCov=193.6277;iAA=0.6369;start=M;stop=*;evidence=1;Parent=gene_128;alternative="AT1G09410.TAIR10,AT1G32415.TAIR10,AT1G53600.TAIR10,AT1G62260.TAIR10,AT2G35030.TAIR10,AT4G02750.TAIR10,AT5G46460.TAIR10"
DCARv2_B26	GeMoMa	CDS	347682	349787	.	+	0	ID=AT1G56690.1.TAIR10_R0_cds0;Parent=AT1G56690.1.TAIR10_R0;pc=1;minCov=76
DCARv2_B26	GAF	gene	347682	349787	.	+	.	ID=gene_128;transcripts=1;complete=1;maxEvidence=1;maxTie=NA
DCARv2_B26	GeMoMa	prediction	134603	137222	.	-	.	ID=AT1G06410.1.TAIR10_R8;ref-gene=AT1G06410.TAIR10;AA=761;score=1701;tae=0;tde=0;tie=0;minSplitReads=0;tpc=0;minCov=0;avgCov=0;iAA=0.4442;start=M;stop=*;evidence=1;Parent=gene_129
DCARv2_B26	GeMoMa	CDS	136373	137222	.	-	0	ID=AT1G06410.1.TAIR10_R8_cds0;Parent=AT1G06410.1.TAIR10_R8;de=false;pc=0;minCov=0
DCARv2_B26	GeMoMa	CDS	135847	136341	.	-	2	ID=AT1G06410.1.TAIR10_R8_cds1;Parent=AT1G06410.1.TAIR10_R8;ae=false;de=false;pc=0;minCov=0
DCARv2_B26	GeMoMa	CDS	135324	135804	.	-	2	ID=AT1G06410.1.TAIR10_R8_cds2;Parent=AT1G06410.1.TAIR10_R8;ae=false;de=false;pc=0;minCov=0
DCARv2_B26	GeMoMa	CDS	135020	135251	.	-	1	ID=AT1G06410.1.TAIR10_R8_cds3;Parent=AT1G06410.1.TAIR10_R8;ae=false;de=false;pc=0;minCov=0
DCARv2_B26	GeMoMa	CDS	134800	134909	.	-	0	ID=AT1G06410.1.TAIR10_R8_cds4;Parent=AT1G06410.1.TAIR10_R8;ae=false;de=false;pc=0;minCov=0
DCARv2_B26	GeMoMa	CDS	134603	134717	.	-	1	ID=AT1G06410.1.TAIR10_R8_cds5;Parent=AT1G06410.1.TAIR10_R8;ae=false;pc=0;minCov=0
DCARv2_B26	GAF	gene	134603	137222	.	-	.	ID=gene_129;transcripts=1;complete=1;maxEvidence=1;maxTie=0.0
DCARv2_B26	GeMoMa	prediction	279984	283974	.	-	.	ID=AT1G23870.1.TAIR10_R9;ref-gene=AT1G23870.TAIR10;AA=764;score=2111;tae=0;tde=0;tie=0;minSplitReads=0;tpc=0;minCov=0;avgCov=0;iAA=0.4971;start=M;stop=*;evidence=1;Parent=gene_130
DCARv2_B26	GeMoMa	CDS	282138	283974	.	-	0	ID=AT1G23870.1.TAIR10_R9_cds0;Parent=AT1G23870.1.TAIR10_R9;de=false;pc=0;minCov=0
DCARv2_B26	GeMoMa	CDS	280557	280632	.	-	2	ID=AT1G23870.1.TAIR10_R9_cds1;Parent=AT1G23870.1.TAIR10_R9;ae=false;de=false;pc=0;minCov=0
DCARv2_B26	GeMoMa	CDS	280394	280484	.	-	1	ID=AT1G23870.1.TAIR10_R9_cds2;Parent=AT1G23870.1.TAIR10_R9;ae=false;de=false;pc=0;minCov=0
DCARv2_B26	GeMoMa	CDS	280215	280358	.	-	0	ID=AT1G23870.1.TAIR10_R9_cds3;Parent=AT1G23870.1.TAIR10_R9;ae=false;de=false;pc=0;minCov=0
DCARv2_B26	GeMoMa	CDS	279984	280127	.	-	0	ID=AT1G23870.1.TAIR10_R9_cds4;Parent=AT1G23870.1.TAIR10_R9;ae=false;pc=0;minCov=0
DCARv2_B26	GAF	gene	279984	283974	.	-	.	ID=gene_130;transcripts=1;complete=1;maxEvidence=1;maxTie=0.0
DCARv2_B26	GeMoMa	prediction	319278	325899	.	-	.	ID=AT2G26910.1.TAIR10_R9;ref-gene=AT2G26910.TAIR10;AA=1378;score=4023;tae=0.6818;tde=0.6818;tie=0.6818;minSplitReads=0;tpc=0.8459;minCov=0;avgCov=5.6558;iAA=0.5412;start=M;stop=*;evidence=1;Parent=gene_131
DCARv2_B26	GeMoMa	CDS	325724	325899	.	-	0	ID=AT2G26910.1.TAIR10_R9_cds0;Parent=AT2G26910.1.TAIR10_R9;de=false;pc=0;minCov=0
DCARv2_B26	GeMoMa	CDS	325479	325599	.	-	1	ID=AT2G26910.1.TAIR10_R9_cds1;Parent=AT2G26910.1.TAIR10_R9;ae=false;de=true;pc=0.8182;minCov=0
DCARv2_B26	GeMoMa	CDS	325293	325381	.	-	0	ID=AT2G26910.1.TAIR10_R9_cds2;Parent=AT2G26910.1.TAIR10_R9;ae=true;de=true;pc=0.9888;minCov=0
DCARv2_B26	GeMoMa	CDS	325143	325227	.	-	1	ID=AT2G26910.1.TAIR10_R9_cds3;Parent=AT2G26910.1.TAIR10_R9;ae=true;de=true;pc=0.9882;minCov=0
DCARv2_B26	GeMoMa	CDS	324892	325051	.	-	0	ID=AT2G26910.1.TAIR10_R9_cds4;Parent=AT2G26910.1.TAIR10_R9;ae=true;de=true;pc=0.9812;minCov=0
DCARv2_B26	GeMoMa	CDS	324722	324798	.	-	2	ID=AT2G26910.1.TAIR10_R9_cds5;Parent=AT2G26910.1.TAIR10_R9;ae=true;de=true;pc=0.987;minCov=0
DCARv2_B26	GeMoMa	CDS	324571	324624	.	-	0	ID=AT2G26910.1.TAIR10_R9_cds6;Parent=AT2G26910.1.TAIR10_R9;ae=true;de=true;pc=0.9815;minCov=0
DCARv2_B26	GeMoMa	CDS	324397	324487	.	-	0	ID=AT2G26910.1.TAIR10_R9_cds7;Parent=AT2G26910.1.TAIR10_R9;ae=true;de=false;pc=0.7692;minCov=0
DCARv2_B26	GeMoMa	CDS	323881	324182	.	-	2	ID=AT2G26910.1.TAIR10_R9_cds8;Parent=AT2G26910.1.TAIR10_R9;ae=false;de=true;pc=0.894;minCov=0
DCARv2_B26	GeMoMa	CDS	323510	323791	.	-	0	ID=AT2G26910.1.TAIR10_R9_cds9;Parent=AT2G26910.1.TAIR10_R9;ae=true;de=false;pc=0.6596;minCov=0
DCARv2_B26	GeMoMa	CDS	323095	323411	.	-	0	ID=AT2G26910.1.TAIR10_R9_cds10;Parent=AT2G26910.1.TAIR10_R9;ae=false;de=true;pc=0.9495;minCov=0
DCARv2_B26	GeMoMa	CDS	322864	323024	.	-	1	ID=AT2G26910.1.TAIR10_R9_cds11;Parent=AT2G26910.1.TAIR10_R9;ae=true;de=true;pc=0.913;minCov=0
DCARv2_B26	GeMoMa	CDS	322683	322786	.	-	2	ID=AT2G26910.1.TAIR10_R9_cds12;Parent=AT2G26910.1.TAIR10_R9;ae=true;de=true;pc=0.9904;minCov=0
DCARv2_B26	GeMoMa	CDS	322440	322596	.	-	0	ID=AT2G26910.1.TAIR10_R9_cds13;Parent=AT2G26910.1.TAIR10_R9;ae=true;de=false;pc=0.6306;minCov=0
DCARv2_B26	GeMoMa	CDS	322148	322350	.	-	2	ID=AT2G26910.1.TAIR10_R9_cds14;Parent=AT2G26910.1.TAIR10_R9;ae=false;de=true;pc=0.9951;minCov=0
DCARv2_B26	GeMoMa	CDS	321652	321984	.	-	0	ID=AT2G26910.1.TAIR10_R9_cds15;Parent=AT2G26910.1.TAIR10_R9;ae=true;de=true;pc=0.997;minCov=0
DCARv2_B26	GeMoMa	CDS	321266	321556	.	-	0	ID=AT2G26910.1.TAIR10_R9_cds16;Parent=AT2G26910.1.TAIR10_R9;ae=true;de=true;pc=0.9966;minCov=0
DCARv2_B26	GeMoMa	CDS	321093	321176	.	-	0	ID=AT2G26910.1.TAIR10_R9_cds17;Parent=AT2G26910.1.TAIR10_R9;ae=true;de=false;pc=1;minCov=2
DCARv2_B26	GeMoMa	CDS	320872	321005	.	-	0	ID=AT2G26910.1.TAIR10_R9_cds18;Parent=AT2G26910.1.TAIR10_R9;ae=false;de=true;pc=0.6642;minCov=0
DCARv2_B26	GeMoMa	CDS	320547	320774	.	-	1	ID=AT2G26910.1.TAIR10_R9_cds19;Parent=AT2G26910.1.TAIR10_R9;ae=true;de=false;pc=0.7982;minCov=0
DCARv2_B26	GeMoMa	CDS	320294	320465	.	-	1	ID=AT2G26910.1.TAIR10_R9_cds20;Parent=AT2G26910.1.TAIR10_R9;ae=false;de=true;pc=0.9884;minCov=0
DCARv2_B26	GeMoMa	CDS	319624	319878	.	-	0	ID=AT2G26910.1.TAIR10_R9_cds21;Parent=AT2G26910.1.TAIR10_R9;ae=true;de=false;pc=0.7412;minCov=0
DCARv2_B26	GeMoMa	CDS	319278	319535	.	-	0	ID=AT2G26910.1.TAIR10_R9_cds22;Parent=AT2G26910.1.TAIR10_R9;ae=false;pc=0.876;minCov=0
DCARv2_B26	GAF	gene	319278	325899	.	-	.	ID=gene_131;transcripts=1;complete=1;maxEvidence=1;maxTie=0.6818
DCARv2_B27	GeMoMa	prediction	148168	150077	.	-	.	ID=AT2G02580.1.TAIR10_R9;ref-gene=AT2G02580.TAIR10;AA=504;score=1143;tae=1;tde=1;tie=1;minSplitReads=642;tpc=1;minCov=52;avgCov=799.4292;iAA=0.4308;start=M;stop=*;evidence=1;Parent=gene_132;alternative="AT3G26320.TAIR10,AT4G31500.TAIR10"
DCARv2_B27	GeMoMa	CDS	149199	150077	.	-	0	ID=AT2G02580.1.TAIR10_R9_cds0;Parent=AT2G02580.1.TAIR10_R9;de=true;pc=1;minCov=52
DCARv2_B27	GeMoMa	CDS	148168	148800	.	-	0	ID=AT2G02580.1.TAIR10_R9_cds1;Parent=AT2G02580.1.TAIR10_R9;ae=true;pc=1;minCov=249
DCARv2_B27	GAF	gene	148168	150077	.	-	.	ID=gene_132;transcripts=1;complete=1;maxEvidence=1;maxTie=1.0
DCARv2_B28	GeMoMa	prediction	224057	224350	.	+	.	ID=ATMG00750.1.TAIR10_R6;ref-gene=ATMG00750.TAIR10;AA=98;score=106;tae=NA;tde=NA;tie=NA;minSplitReads=NA;tpc=0;minCov=0;avgCov=0;iAA=0.2984;start=M;stop=*;evidence=1;Parent=gene_133
DCARv2_B28	GeMoMa	CDS	224057	224350	.	+	0	ID=ATMG00750.1.TAIR10_R6_cds0;Parent=ATMG00750.1.TAIR10_R6;pc=0;minCov=0
DCARv2_B28	GAF	gene	224057	224350	.	+	.	ID=gene_133;transcripts=1;complete=1;maxEvidence=1;maxTie=NA
DCARv2_B28	GeMoMa	prediction	278893	278976	.	-	.	ID=AT5G35480.1.TAIR10_R3;ref-gene=AT5G35480.TAIR10;AA=28;score=33;tae=NA;tde=NA;tie=NA;minSplitReads=NA;tpc=0;minCov=0;avgCov=0;iAA=0.2821;start=M;stop=*;evidence=1;Parent=gene_134
DCARv2_B28	GeMoMa	CDS	278893	278976	.	-	0	ID=AT5G35480.1.TAIR10_R3_cds0;Parent=AT5G35480.1.TAIR10_R3;pc=0;minCov=0
DCARv2_B28	GAF	gene	278893	278976	.	-	.	ID=gene_134;transcripts=1;complete=1;maxEvidence=1;maxTie=NA
DCARv2_B29	GeMoMa	prediction	521706	521789	.	+	.	ID=AT5G35480.1.TAIR10_R6;ref-gene=AT5G35480.TAIR10;AA=28;score=29;tae=NA;tde=NA;tie=NA;minSplitReads=NA;tpc=0;minCov=0;avgCov=0;iAA=0.2821;start=M;stop=*;evidence=1;Parent=gene_135
DCARv2_B29	GeMoMa	CDS	521706	521789	.	+	0	ID=AT5G35480.1.TAIR10_R6_cds0;Parent=AT5G35480.1.TAIR10_R6;pc=0;minCov=0
DCARv2_B29	GAF	gene	521706	521789	.	+	.	ID=gene_135;transcripts=1;complete=1;maxEvidence=1;maxTie=NA
DCARv2_B29	GeMoMa	prediction	499147	500774	.	-	.	ID=AT3G01270.1.TAIR10_R2;ref-gene=AT3G01270.TAIR10;AA=442;score=1332;tae=0;tde=0;tie=0;minSplitReads=0;tpc=0;minCov=0;avgCov=0;iAA=0.522;start=M;stop=*;evidence=1;Parent=gene_136;alternative="AT1G14420.TAIR10,AT2G02720.TAIR10,AT5G15110.TAIR10"
DCARv2_B29	GeMoMa	CDS	500575	500774	.	-	0	ID=AT3G01270.1.TAIR10_R2_cds0;Parent=AT3G01270.1.TAIR10_R2;de=false;pc=0;minCov=0
DCARv2_B29	GeMoMa	CDS	499841	500501	.	-	1	ID=AT3G01270.1.TAIR10_R2_cds1;Parent=AT3G01270.1.TAIR10_R2;ae=false;de=false;pc=0;minCov=0
DCARv2_B29	GeMoMa	CDS	499453	499695	.	-	0	ID=AT3G01270.1.TAIR10_R2_cds2;Parent=AT3G01270.1.TAIR10_R2;ae=false;de=false;pc=0;minCov=0
DCARv2_B29	GeMoMa	CDS	499147	499368	.	-	0	ID=AT3G01270.1.TAIR10_R2_cds3;Parent=AT3G01270.1.TAIR10_R2;ae=false;pc=0;minCov=0
DCARv2_B29	GAF	gene	499147	500774	.	-	.	ID=gene_136;transcripts=1;complete=1;maxEvidence=1;maxTie=0.0
DCARv2_B3	GeMoMa	prediction	110034	110537	.	+	.	ID=AT1G36940.1.TAIR10_R2;ref-gene=AT1G36940.TAIR10;AA=168;score=139;tae=NA;tde=NA;tie=NA;minSplitReads=NA;tpc=0;minCov=0;avgCov=0;iAA=0.2959;start=M;stop=*;evidence=1;Parent=gene_137
DCARv2_B3	GeMoMa	CDS	110034	110537	.	+	0	ID=AT1G36940.1.TAIR10_R2_cds0;Parent=AT1G36940.1.TAIR10_R2;pc=0;minCov=0
DCARv2_B3	GAF	gene	110034	110537	.	+	.	ID=gene_137;transcripts=1;complete=1;maxEvidence=1;maxTie=NA
DCARv2_B3	GeMoMa	prediction	322378	323444	.	+	.	ID=AT2G39120.1.TAIR10_R1;ref-gene=AT2G39120.TAIR10;AA=331;score=837;tae=0;tde=0;tie=0;minSplitReads=0;tpc=1;minCov=167;avgCov=311.0806;iAA=0.4923;start=M;stop=*;evidence=1;Parent=gene_138
DCARv2_B3	GeMoMa	CDS	322378	322558	.	+	0	ID=AT2G39120.1.TAIR10_R1_cds0;Parent=AT2G39120.1.TAIR10_R1;de=false;pc=1;minCov=190
DCARv2_B3	GeMoMa	CDS	322601	323214	.	+	2	ID=AT2G39120.1.TAIR10_R1_cds1;Parent=AT2G39120.1.TAIR10_R1;ae=false;de=false;pc=1;minCov=167
DCARv2_B3	GeMoMa	CDS	323247	323444	.	+	0	ID=AT2G39120.1.TAIR10_R1_cds2;Parent=AT2G39120.1.TAIR10_R1;ae=false;pc=1;minCov=295
DCARv2_B3	GAF	gene	322378	323444	.	+	.	ID=gene_138;transcripts=1;complete=1;maxEvidence=1;maxTie=0.0
DCARv2_B3	GeMoMa	prediction	365044	370226	.	+	.	ID=AT1G78950.1.TAIR10_R1;ref-gene=AT1G78950.TAIR10;AA=763;score=3098;tae=1;tde=1;tie=1;minSplitReads=12;tpc=0.9983;minCov=0;avgCov=33.7457;iAA=0.733;start=M;stop=*;evidence=1;Parent=gene_139;alternative="AT1G78500.TAIR10,AT1G78955.TAIR10,AT1G78960.TAIR10,AT1G78970.TAIR10,AT2G07050.TAIR10,AT4G15340.TAIR10,AT5G42600.TAIR10,AT5G48010.TAIR10"
DCARv2_B3	GeMoMa	CDS	365044	365247	.	+	0	ID=AT1G78950.1.TAIR10_R1_cds0;Parent=AT1G78950.1.TAIR10_R1;de=true;pc=1;minCov=19
DCARv2_B3	GeMoMa	CDS	365325	365510	.	+	0	ID=AT1G78950.1.TAIR10_R1_cds1;Parent=AT1G78950.1.TAIR10_R1;ae=true;de=true;pc=0.9946;minCov=0
DCARv2_B3	GeMoMa	CDS	365838	365927	.	+	0	ID=AT1G78950.1.TAIR10_R1_cds2;Parent=AT1G78950.1.TAIR10_R1;ae=true;de=true;pc=1;minCov=6
DCARv2_B3	GeMoMa	CDS	366033	366230	.	+	0	ID=AT1G78950.1.TAIR10_R1_cds3;Parent=AT1G78950.1.TAIR10_R1;ae=true;de=true;pc=1;minCov=2
DCARv2_B3	GeMoMa	CDS	366315	366399	.	+	0	ID=AT1G78950.1.TAIR10_R1_cds4;Parent=AT1G78950.1.TAIR10_R1;ae=true;de=true;pc=1;minCov=1
DCARv2_B3	GeMoMa	CDS	366485	366651	.	+	2	ID=AT1G78950.1.TAIR10_R1_cds5;Parent=AT1G78950.1.TAIR10_R1;ae=true;de=true;pc=1;minCov=1
DCARv2_B3	GeMoMa	CDS	366792	366980	.	+	0	ID=AT1G78950.1.TAIR10_R1_cds6;Parent=AT1G78950.1.TAIR10_R1;ae=true;de=true;pc=1;minCov=2
DCARv2_B3	GeMoMa	CDS	367072	367185	.	+	0	ID=AT1G78950.1.TAIR10_R1_cds7;Parent=AT1G78950.1.TAIR10_R1;ae=true;de=true;pc=0.9912;minCov=0
DCARv2_B3	GeMoMa	CDS	367339	367458	.	+	0	ID=AT1G78950.1.TAIR10_R1_cds8;Parent=AT1G78950.1.TAIR10_R1;ae=true;de=true;pc=1;minCov=7
DCARv2_B3	GeMoMa	CDS	367577	367699	.	+	0	ID=AT1G78950.1.TAIR10_R1_cds9;Parent=AT1G78950.1.TAIR10_R1;ae=true;de=true;pc=0.9919;minCov=0
DCARv2_B3	GeMoMa	CDS	367842	367940	.	+	0	ID=AT1G78950.1.TAIR10_R1_cds10;Parent=AT1G78950.1.TAIR10_R1;ae=true;de=true;pc=0.9899;minCov=0
DCARv2_B3	GeMoMa	CDS	368110	368166	.	+	0	ID=AT1G78950.1.TAIR10_R1_cds11;Parent=AT1G78950.1.TAIR10_R1;ae=true;de=true;pc=1;minCov=2
DCARv2_B3	GeMoMa	CDS	368279	368325	.	+	0	ID=AT1G78950.1.TAIR10_R1_cds12;Parent=AT1G78950.1.TAIR10_R1;ae=true;de=true;pc=1;minCov=2
DCARv2_B3	GeMoMa	CDS	368420	368563	.	+	1	ID=AT1G78950.1.TAIR10_R1_cds13;Parent=AT1G78950.1.TAIR10_R1;ae=true;de=true;pc=1;minCov=3
DCARv2_B3	GeMoMa	CDS	368955	369132	.	+	1	ID=AT1G78950.1.TAIR10_R1_cds14;Parent=AT1G78950.1.TAIR10_R1;ae=true;de=true;pc=1;minCov=1
DCARv2_B3	GeMoMa	CDS	369530	369610	.	+	0	ID=AT1G78950.1.TAIR10_R1_cds15;Parent=AT1G78950.1.TAIR10_R1;ae=true;de=true;pc=1;minCov=3
DCARv2_B3	GeMoMa	CDS	369725	369808	.	+	0	ID=AT1G78950.1.TAIR10_R1_cds16;Parent=AT1G78950.1.TAIR10_R1;ae=true;de=true;pc=1;minCov=2
DCARv2_B3	GeMoMa	CDS	370104	370226	.	+	0	ID=AT1G78950.1.TAIR10_R1_cds17;Parent=AT1G78950.1.TAIR10_R1;ae=true;pc=1;minCov=1
DCARv2_B3	GeMoMa	prediction	365044	370226	.	+	.	ID=AT4G15370.1.TAIR10_R1;ref-gene=AT4G15370.TAIR10;AA=763;score=2315;tae=1;tde=1;tie=1;minSplitReads=7;tpc=0.9983;minCov=0;avgCov=33.7134;iAA=0.5679;start=M;stop=*;evidence=1;Parent=gene_139
DCARv2_B3	GeMoMa	CDS	365044	365247	.	+	0	ID=AT4G15370.1.TAIR10_R1_cds0;Parent=AT4G15370.1.TAIR10_R1;de=true;pc=1;minCov=19
DCARv2_B3	GeMoMa	CDS	365325	365510	.	+	0	ID=AT4G15370.1.TAIR10_R1_cds1;Parent=AT4G15370.1.TAIR10_R1;ae=true;de=true;pc=0.9946;minCov=0
DCARv2_B3	GeMoMa	CDS	365838	365927	.	+	0	ID=AT4G15370.1.TAIR10_R1_cds2;Parent=AT4G15370.1.TAIR10_R1;ae=true;de=true;pc=1;minCov=6
DCARv2_B3	GeMoMa	CDS	366033	366230	.	+	0	ID=AT4G15370.1.TAIR10_R1_cds3;Parent=AT4G15370.1.TAIR10_R1;ae=true;de=true;pc=1;minCov=2
DCARv2_B3	GeMoMa	CDS	366315	366399	.	+	0	ID=AT4G15370.1.TAIR10_R1_cds4;Parent=AT4G15370.1.TAIR10_R1;ae=true;de=true;pc=1;minCov=1
DCARv2_B3	GeMoMa	CDS	366485	366651	.	+	2	ID=AT4G15370.1.TAIR10_R1_cds5;Parent=AT4G15370.1.TAIR10_R1;ae=true;de=true;pc=1;minCov=1
DCARv2_B3	GeMoMa	CDS	366792	366980	.	+	0	ID=AT4G15370.1.TAIR10_R1_cds6;Parent=AT4G15370.1.TAIR10_R1;ae=true;de=true;pc=1;minCov=2
DCARv2_B3	GeMoMa	CDS	367072	367185	.	+	0	ID=AT4G15370.1.TAIR10_R1_cds7;Parent=AT4G15370.1.TAIR10_R1;ae=true;de=true;pc=0.9912;minCov=0
DCARv2_B3	GeMoMa	CDS	367339	367458	.	+	0	ID=AT4G15370.1.TAIR10_R1_cds8;Parent=AT4G15370.1.TAIR10_R1;ae=true;de=true;pc=1;minCov=7
DCARv2_B3	GeMoMa	CDS	367577	367699	.	+	0	ID=AT4G15370.1.TAIR10_R1_cds9;Parent=AT4G15370.1.TAIR10_R1;ae=true;de=true;pc=0.9919;minCov=0
DCARv2_B3	GeMoMa	CDS	367842	367940	.	+	0	ID=AT4G15370.1.TAIR10_R1_cds10;Parent=AT4G15370.1.TAIR10_R1;ae=true;de=true;pc=0.9899;minCov=0
DCARv2_B3	GeMoMa	CDS	368110	368170	.	+	0	ID=AT4G15370.1.TAIR10_R1_cds11;Parent=AT4G15370.1.TAIR10_R1;ae=true;de=true;pc=1;minCov=1
DCARv2_B3	GeMoMa	CDS	368283	368325	.	+	2	ID=AT4G15370.1.TAIR10_R1_cds12;Parent=AT4G15370.1.TAIR10_R1;ae=true;de=true;pc=1;minCov=44
DCARv2_B3	GeMoMa	CDS	368420	368563	.	+	1	ID=AT4G15370.1.TAIR10_R1_cds13;Parent=AT4G15370.1.TAIR10_R1;ae=true;de=true;pc=1;minCov=3
DCARv2_B3	GeMoMa	CDS	368955	369132	.	+	1	ID=AT4G15370.1.TAIR10_R1_cds14;Parent=AT4G15370.1.TAIR10_R1;ae=true;de=true;pc=1;minCov=1
DCARv2_B3	GeMoMa	CDS	369530	369610	.	+	0	ID=AT4G15370.1.TAIR10_R1_cds15;Parent=AT4G15370.1.TAIR10_R1;ae=true;de=true;pc=1;minCov=3
DCARv2_B3	GeMoMa	CDS	369725	369808	.	+	0	ID=AT4G15370.1.TAIR10_R1_cds16;Parent=AT4G15370.1.TAIR10_R1;ae=true;de=true;pc=1;minCov=2
DCARv2_B3	GeMoMa	CDS	370104	370226	.	+	0	ID=AT4G15370.1.TAIR10_R1_cds17;Parent=AT4G15370.1.TAIR10_R1;ae=true;pc=1;minCov=1
DCARv2_B3	GAF	gene	365044	370226	.	+	.	ID=gene_139;transcripts=2;complete=2;maxEvidence=1;maxTie=1.0
DCARv2_B3	GeMoMa	prediction	481742	482051	.	+	.	ID=AT4G18593.1.TAIR10_R3;ref-gene=AT4G18593.TAIR10;AA=73;score=194;tae=1;tde=1;tie=1;minSplitReads=428;tpc=1;minCov=35;avgCov=548.032;iAA=0.3357;start=M;stop=*;evidence=1;Parent=gene_140
DCARv2_B3	GeMoMa	CDS	481742	481805	.	+	0	ID=AT4G18593.1.TAIR10_R3_cds0;Parent=AT4G18593.1.TAIR10_R3;de=true;pc=1;minCov=105
DCARv2_B3	GeMoMa	CDS	481897	482051	.	+	2	ID=AT4G18593.1.TAIR10_R3_cds1;Parent=AT4G18593.1.TAIR10_R3;ae=true;pc=1;minCov=35
DCARv2_B3	GAF	gene	481742	482051	.	+	.	ID=gene_140;transcripts=1;complete=1;maxEvidence=1;maxTie=1.0
DCARv2_B3	GeMoMa	prediction	701470	712791	.	+	.	ID=AT3G55850.1.TAIR10_R0;ref-gene=AT3G55850.TAIR10;AA=579;score=1858;tae=1;tde=1;tie=1;minSplitReads=208;tpc=1;minCov=4;avgCov=431.2879;iAA=0.6203;start=M;stop=*;evidence=1;Parent=gene_141
DCARv2_B3	GeMoMa	CDS	701470	701557	.	+	0	ID=AT3G55850.1.TAIR10_R0_cds0;Parent=AT3G55850.1.TAIR10_R0;de=true;pc=1;minCov=275
DCARv2_B3	GeMoMa	CDS	701635	701786	.	+	2	ID=AT3G55850.1.TAIR10_R0_cds1;Parent=AT3G55850.1.TAIR10_R0;ae=true;de=true;pc=1;minCov=17
DCARv2_B3	GeMoMa	CDS	701873	701974	.	+	0	ID=AT3G55850.1.TAIR10_R0_cds2;Parent=AT3G55850.1.TAIR10_R0;ae=true;de=true;pc=1;minCov=241
DCARv2_B3	GeMoMa	CDS	704620	704692	.	+	0	ID=AT3G55850.1.TAIR10_R0_cds3;Parent=AT3G55850.1.TAIR10_R0;ae=true;de=true;pc=1;minCov=8
DCARv2_B3	GeMoMa	CDS	706759	706865	.	+	2	ID=AT3G55850.1.TAIR10_R0_cds4;Parent=AT3G55850.1.TAIR10_R0;ae=true;de=true;pc=1;minCov=10
DCARv2_B3	GeMoMa	CDS	706982	707105	.	+	0	ID=AT3G55850.1.TAIR10_R0_cds5;Parent=AT3G55850.1.TAIR10_R0;ae=true;de=true;pc=1;minCov=6
DCARv2_B3	GeMoMa	CDS	707341	707535	.	+	2	ID=AT3G55850.1.TAIR10_R0_cds6;Parent=AT3G55850.1.TAIR10_R0;ae=true;de=true;pc=1;minCov=35
DCARv2_B3	GeMoMa	CDS	707865	707950	.	+	2	ID=AT3G55850.1.TAIR10_R0_cds7;Parent=AT3G55850.1.TAIR10_R0;ae=true;de=true;pc=1;minCov=4
DCARv2_B3	GeMoMa	CDS	708782	708889	.	+	0	ID=AT3G55850.1.TAIR10_R0_cds8;Parent=AT3G55850.1.TAIR10_R0;ae=true;de=true;pc=1;minCov=17
DCARv2_B3	GeMoMa	CDS	709427	709522	.	+	0	ID=AT3G55850.1.TAIR10_R0_cds9;Parent=AT3G55850.1.TAIR10_R0;ae=true;de=true;pc=1;minCov=20
DCARv2_B3	GeMoMa	CDS	709616	709714	.	+	0	ID=AT3G55850.1.TAIR10_R0_cds10;Parent=AT3G55850.1.TAIR10_R0;ae=true;de=true;pc=1;minCov=24
DCARv2_B3	GeMoMa	CDS	710842	710916	.	+	0	ID=AT3G55850.1.TAIR10_R0_cds11;Parent=AT3G55850.1.TAIR10_R0;ae=true;de=true;pc=1;minCov=25
DCARv2_B3	GeMoMa	CDS	711570	711701	.	+	0	ID=AT3G55850.1.TAIR10_R0_cds12;Parent=AT3G55850.1.TAIR10_R0;ae=true;de=true;pc=1;minCov=6
DCARv2_B3	GeMoMa	CDS	711820	711935	.	+	0	ID=AT3G55850.1.TAIR10_R0_cds13;Parent=AT3G55850.1.TAIR10_R0;ae=true;de=true;pc=1;minCov=18
DCARv2_B3	GeMoMa	CDS	712608	712791	.	+	1	ID=AT3G55850.1.TAIR10_R0_cds14;Parent=AT3G55850.1.TAIR10_R0;ae=true;pc=1;minCov=4
DCARv2_B3	GAF	gene	701470	712791	.	+	.	ID=gene_141;transcripts=1;complete=1;maxEvidence=1;maxTie=1.0
DCARv2_B3	GeMoMa	prediction	112450	152990	.	-	.	ID=AT5G09740.1.TAIR10_R1;ref-gene=AT5G09740.TAIR10;AA=299;score=979;tae=0.3333;tde=0.5;tie=0.3333;minSplitReads=0;tpc=0.5463;minCov=0;avgCov=0.825;iAA=0.5426;start=M;stop=*;evidence=1;Parent=gene_142
DCARv2_B3	GeMoMa	CDS	152916	152990	.	-	0	ID=AT5G09740.1.TAIR10_R1_cds0;Parent=AT5G09740.1.TAIR10_R1;de=false;pc=0;minCov=0
DCARv2_B3	GeMoMa	CDS	152415	152495	.	-	0	ID=AT5G09740.1.TAIR10_R1_cds1;Parent=AT5G09740.1.TAIR10_R1;ae=false;de=false;pc=0;minCov=0
DCARv2_B3	GeMoMa	CDS	133062	133271	.	-	0	ID=AT5G09740.1.TAIR10_R1_cds2;Parent=AT5G09740.1.TAIR10_R1;ae=false;de=false;pc=0;minCov=0
DCARv2_B3	GeMoMa	CDS	132637	132705	.	-	0	ID=AT5G09740.1.TAIR10_R1_cds3;Parent=AT5G09740.1.TAIR10_R1;ae=false;de=true;pc=0.8406;minCov=0
DCARv2_B3	GeMoMa	CDS	132154	132314	.	-	0	ID=AT5G09740.1.TAIR10_R1_cds4;Parent=AT5G09740.1.TAIR10_R1;ae=true;de=true;pc=0.8199;minCov=0
DCARv2_B3	GeMoMa	CDS	113611	113707	.	-	1	ID=AT5G09740.1.TAIR10_R1_cds5;Parent=AT5G09740.1.TAIR10_R1;ae=false;de=true;pc=0.9897;minCov=0
DCARv2_B3	GeMoMa	CDS	112450	112653	.	-	0	ID=AT5G09740.1.TAIR10_R1_cds6;Parent=AT5G09740.1.TAIR10_R1;ae=true;pc=1;minCov=1
DCARv2_B3	GAF	gene	112450	152990	.	-	.	ID=gene_142;transcripts=1;complete=1;maxEvidence=1;maxTie=0.3333
DCARv2_B3	GeMoMa	prediction	694287	695673	.	-	.	ID=AT4G01150.2.TAIR10_R2;ref-gene=AT4G01150.TAIR10;AA=117;score=202;tae=1;tde=0.5;tie=0.5;minSplitReads=0;tpc=1;minCov=3;avgCov=21.3105;iAA=0.4196;start=M;stop=*;evidence=1;Parent=gene_143
DCARv2_B3	GeMoMa	CDS	695583	695673	.	-	0	ID=AT4G01150.2.TAIR10_R2_cds0;Parent=AT4G01150.2.TAIR10_R2;de=false;pc=1;minCov=12
DCARv2_B3	GeMoMa	CDS	694593	694684	.	-	2	ID=AT4G01150.2.TAIR10_R2_cds1;Parent=AT4G01150.2.TAIR10_R2;ae=true;de=true;pc=1;minCov=17
DCARv2_B3	GeMoMa	CDS	694287	694454	.	-	0	ID=AT4G01150.2.TAIR10_R2_cds2;Parent=AT4G01150.2.TAIR10_R2;ae=true;pc=1;minCov=3
DCARv2_B3	GAF	gene	694287	695673	.	-	.	ID=gene_143;transcripts=1;complete=1;maxEvidence=1;maxTie=0.5
DCARv2_B3	GeMoMa	prediction	732756	736310	.	-	.	ID=AT1G21980.1.TAIR10_R0;ref-gene=AT1G21980.TAIR10;AA=750;score=2955;tae=1;tde=1;tie=1;minSplitReads=485;tpc=1;minCov=2;avgCov=1112.1516;iAA=0.7001;start=M;stop=*;evidence=1;Parent=gene_144;alternative="AT1G77740.TAIR10,AT2G41210.TAIR10,AT3G07960.TAIR10,AT3G56960.TAIR10"
DCARv2_B3	GeMoMa	CDS	735205	736310	.	-	0	ID=AT1G21980.1.TAIR10_R0_cds0;Parent=AT1G21980.1.TAIR10_R0;de=true;pc=1;minCov=23
DCARv2_B3	GeMoMa	CDS	734930	735094	.	-	1	ID=AT1G21980.1.TAIR10_R0_cds1;Parent=AT1G21980.1.TAIR10_R0;ae=true;de=true;pc=1;minCov=6
DCARv2_B3	GeMoMa	CDS	734648	734813	.	-	1	ID=AT1G21980.1.TAIR10_R0_cds2;Parent=AT1G21980.1.TAIR10_R0;ae=true;de=true;pc=1;minCov=6
DCARv2_B3	GeMoMa	CDS	734391	734501	.	-	0	ID=AT1G21980.1.TAIR10_R0_cds3;Parent=AT1G21980.1.TAIR10_R0;ae=true;de=true;pc=1;minCov=12
DCARv2_B3	GeMoMa	CDS	734090	734283	.	-	0	ID=AT1G21980.1.TAIR10_R0_cds4;Parent=AT1G21980.1.TAIR10_R0;ae=true;de=true;pc=1;minCov=2
DCARv2_B3	GeMoMa	CDS	733861	733991	.	-	1	ID=AT1G21980.1.TAIR10_R0_cds5;Parent=AT1G21980.1.TAIR10_R0;ae=true;de=true;pc=1;minCov=21
DCARv2_B3	GeMoMa	CDS	733685	733778	.	-	2	ID=AT1G21980.1.TAIR10_R0_cds6;Parent=AT1G21980.1.TAIR10_R0;ae=true;de=true;pc=1;minCov=30
DCARv2_B3	GeMoMa	CDS	732756	733038	.	-	1	ID=AT1G21980.1.TAIR10_R0_cds7;Parent=AT1G21980.1.TAIR10_R0;ae=true;pc=1;minCov=896
DCARv2_B3	GAF	gene	732756	736310	.	-	.	ID=gene_144;transcripts=1;complete=1;maxEvidence=1;maxTie=1.0
DCARv2_B3	GeMoMa	prediction	773111	783307	.	-	.	ID=AT4G08180.1.TAIR10_R1;ref-gene=AT4G08180.TAIR10;AA=758;score=2856;tae=0.6667;tde=0.6667;tie=0.6667;minSplitReads=0;tpc=0.6737;minCov=0;avgCov=1.4019;iAA=0.6614;start=M;stop=*;evidence=1;Parent=gene_145;alternative="AT1G13170.TAIR10,AT2G31020.TAIR10"
DCARv2_B3	GeMoMa	CDS	782903	783307	.	-	0	ID=AT4G08180.1.TAIR10_R1_cds0;Parent=AT4G08180.1.TAIR10_R1;de=true;pc=0.9556;minCov=0
DCARv2_B3	GeMoMa	CDS	782203	782559	.	-	0	ID=AT4G08180.1.TAIR10_R1_cds1;Parent=AT4G08180.1.TAIR10_R1;ae=true;de=false;pc=0.1821;minCov=0
DCARv2_B3	GeMoMa	CDS	779460	779559	.	-	0	ID=AT4G08180.1.TAIR10_R1_cds2;Parent=AT4G08180.1.TAIR10_R1;ae=false;de=true;pc=0.91;minCov=0
DCARv2_B3	GeMoMa	CDS	777404	777843	.	-	2	ID=AT4G08180.1.TAIR10_R1_cds3;Parent=AT4G08180.1.TAIR10_R1;ae=true;de=true;pc=0.5909;minCov=0
DCARv2_B3	GeMoMa	CDS	776615	776770	.	-	0	ID=AT4G08180.1.TAIR10_R1_cds4;Parent=AT4G08180.1.TAIR10_R1;ae=true;de=true;pc=0.8974;minCov=0
DCARv2_B3	GeMoMa	CDS	776129	776296	.	-	0	ID=AT4G08180.1.TAIR10_R1_cds5;Parent=AT4G08180.1.TAIR10_R1;ae=true;de=true;pc=0.994;minCov=0
DCARv2_B3	GeMoMa	CDS	775920	776060	.	-	0	ID=AT4G08180.1.TAIR10_R1_cds6;Parent=AT4G08180.1.TAIR10_R1;ae=true;de=false;pc=0.5248;minCov=0
DCARv2_B3	GeMoMa	CDS	774240	774464	.	-	0	ID=AT4G08180.1.TAIR10_R1_cds7;Parent=AT4G08180.1.TAIR10_R1;ae=false;de=true;pc=0.8489;minCov=0
DCARv2_B3	GeMoMa	CDS	773910	774023	.	-	0	ID=AT4G08180.1.TAIR10_R1_cds8;Parent=AT4G08180.1.TAIR10_R1;ae=true;de=false;pc=0.5439;minCov=0
DCARv2_B3	GeMoMa	CDS	773111	773278	.	-	0	ID=AT4G08180.1.TAIR10_R1_cds9;Parent=AT4G08180.1.TAIR10_R1;ae=false;pc=0.5655;minCov=0
DCARv2_B3	GeMoMa	prediction	782095	783307	.	-	.	ID=AT1G77730.1.TAIR10_R1;ref-gene=AT1G77730.TAIR10;AA=290;score=505;tae=1;tde=1;tie=1;minSplitReads=3;tpc=0.5195;minCov=0;avgCov=1.1437;iAA=0.396;start=M;stop=*;evidence=1;Parent=gene_145
DCARv2_B3	GeMoMa	CDS	782903	783307	.	-	0	ID=AT1G77730.1.TAIR10_R1_cds0;Parent=AT1G77730.1.TAIR10_R1;de=true;pc=0.9556;minCov=0
DCARv2_B3	GeMoMa	CDS	782095	782559	.	-	0	ID=AT1G77730.1.TAIR10_R1_cds1;Parent=AT1G77730.1.TAIR10_R1;ae=true;pc=0.1398;minCov=0
DCARv2_B3	GAF	gene	773111	783307	.	-	.	ID=gene_145;transcripts=2;complete=2;maxEvidence=1;maxTie=1.0
DCARv2_B4	GeMoMa	prediction	396527	397222	.	+	.	ID=AT5G53670.1.TAIR10_R3;ref-gene=AT5G53670.TAIR10;AA=212;score=234;tae=0;tde=0;tie=0;minSplitReads=0;tpc=0;minCov=0;avgCov=0;iAA=0.3426;start=M;stop=*;evidence=1;Parent=gene_146
DCARv2_B4	GeMoMa	CDS	396527	396666	.	+	0	ID=AT5G53670.1.TAIR10_R3_cds0;Parent=AT5G53670.1.TAIR10_R3;de=false;pc=0;minCov=0
DCARv2_B4	GeMoMa	CDS	396727	397222	.	+	1	ID=AT5G53670.1.TAIR10_R3_cds1;Parent=AT5G53670.1.TAIR10_R3;ae=false;pc=0;minCov=0
DCARv2_B4	GAF	gene	396527	397222	.	+	.	ID=gene_146;transcripts=1;complete=1;maxEvidence=1;maxTie=0.0
DCARv2_B4	GeMoMa	prediction	864203	864373	.	+	.	ID=AT3G22415.1.TAIR10_R0;ref-gene=AT3G22415.TAIR10;AA=57;score=43;tae=NA;tde=NA;tie=NA;minSplitReads=NA;tpc=0.0877;minCov=0;avgCov=0.152;iAA=0.2609;start=M;stop=*;evidence=1;Parent=gene_147
DCARv2_B4	GeMoMa	CDS	864203	864373	.	+	0	ID=AT3G22415.1.TAIR10_R0_cds0;Parent=AT3G22415.1.TAIR10_R0;pc=0.0877;minCov=0
DCARv2_B4	GAF	gene	864203	864373	.	+	.	ID=gene_147;transcripts=1;complete=1;maxEvidence=1;maxTie=NA
DCARv2_B4	GeMoMa	prediction	214696	214968	.	-	.	ID=ATMG00760.1.TAIR10_R6;ref-gene=ATMG00760.TAIR10;AA=91;score=71;tae=NA;tde=NA;tie=NA;minSplitReads=NA;tpc=0.4762;minCov=0;avgCov=0.4762;iAA=0.3083;start=M;stop=*;evidence=1;Parent=gene_148
DCARv2_B4	GeMoMa	CDS	214696	214968	.	-	0	ID=ATMG00760.1.TAIR10_R6_cds0;Parent=ATMG00760.1.TAIR10_R6;pc=0.4762;minCov=0
DCARv2_B4	GAF	gene	214696	214968	.	-	.	ID=gene_148;transcripts=1;complete=1;maxEvidence=1;maxTie=NA
DCARv2_B4	GeMoMa	prediction	703619	718962	.	-	.	ID=AT3G29375.1.TAIR10_R3;ref-gene=AT3G29375.TAIR10;AA=279;score=327;tae=0.4;tde=0.4;tie=0.4;minSplitReads=0;tpc=0.7539;minCov=0;avgCov=5.8507;iAA=0.3168;start=M;stop=*;evidence=1;Parent=gene_149
DCARv2_B4	GeMoMa	CDS	718896	718962	.	-	0	ID=AT3G29375.1.TAIR10_R3_cds0;Parent=AT3G29375.1.TAIR10_R3;de=false;pc=0.3433;minCov=0
DCARv2_B4	GeMoMa	CDS	718225	718294	.	-	2	ID=AT3G29375.1.TAIR10_R3_cds1;Parent=AT3G29375.1.TAIR10_R3;ae=false;de=false;pc=1;minCov=1
DCARv2_B4	GeMoMa	CDS	717992	718036	.	-	1	ID=AT3G29375.1.TAIR10_R3_cds2;Parent=AT3G29375.1.TAIR10_R3;ae=false;de=false;pc=1;minCov=3
DCARv2_B4	GeMoMa	CDS	704711	704918	.	-	1	ID=AT3G29375.1.TAIR10_R3_cds3;Parent=AT3G29375.1.TAIR10_R3;ae=false;de=true;pc=0.2212;minCov=0
DCARv2_B4	GeMoMa	CDS	704100	704315	.	-	0	ID=AT3G29375.1.TAIR10_R3_cds4;Parent=AT3G29375.1.TAIR10_R3;ae=true;de=true;pc=1;minCov=4
DCARv2_B4	GeMoMa	CDS	703619	703849	.	-	0	ID=AT3G29375.1.TAIR10_R3_cds5;Parent=AT3G29375.1.TAIR10_R3;ae=true;pc=1;minCov=7
DCARv2_B4	GAF	gene	703619	718962	.	-	.	ID=gene_149;transcripts=1;complete=1;maxEvidence=1;maxTie=0.4
DCARv2_B4	GeMoMa	prediction	824648	827476	.	-	.	ID=AT3G29375.1.TAIR10_R4;ref-gene=AT3G29375.TAIR10;AA=263;score=315;tae=0.4;tde=0.4;tie=0.4;minSplitReads=0;tpc=1;minCov=1;avgCov=14.27;iAA=0.3011;start=M;stop=*;evidence=1;Parent=gene_150
DCARv2_B4	GeMoMa	CDS	827458	827476	.	-	0	ID=AT3G29375.1.TAIR10_R4_cds0;Parent=AT3G29375.1.TAIR10_R4;de=false;pc=1;minCov=1
DCARv2_B4	GeMoMa	CDS	826963	827032	.	-	2	ID=AT3G29375.1.TAIR10_R4_cds1;Parent=AT3G29375.1.TAIR10_R4;ae=false;de=false;pc=1;minCov=1
DCARv2_B4	GeMoMa	CDS	826730	826774	.	-	1	ID=AT3G29375.1.TAIR10_R4_cds2;Parent=AT3G29375.1.TAIR10_R4;ae=false;de=false;pc=1;minCov=4
DCARv2_B4	GeMoMa	CDS	825762	825969	.	-	1	ID=AT3G29375.1.TAIR10_R4_cds3;Parent=AT3G29375.1.TAIR10_R4;ae=false;de=true;pc=1;minCov=3
DCARv2_B4	GeMoMa	CDS	825151	825366	.	-	0	ID=AT3G29375.1.TAIR10_R4_cds4;Parent=AT3G29375.1.TAIR10_R4;ae=true;de=true;pc=1;minCov=8
DCARv2_B4	GeMoMa	CDS	824648	824878	.	-	0	ID=AT3G29375.1.TAIR10_R4_cds5;Parent=AT3G29375.1.TAIR10_R4;ae=true;pc=1;minCov=6
DCARv2_B4	GAF	gene	824648	827476	.	-	.	ID=gene_150;transcripts=1;complete=1;maxEvidence=1;maxTie=0.4
DCARv2_B4	GeMoMa	prediction	886768	890151	.	-	.	ID=AT3G29375.1.TAIR10_R2;ref-gene=AT3G29375.TAIR10;AA=272;score=327;tae=0.4;tde=0.4;tie=0.4;minSplitReads=0;tpc=0.8027;minCov=0;avgCov=9.7169;iAA=0.2983;start=M;stop=*;evidence=1;Parent=gene_151
DCARv2_B4	GeMoMa	CDS	890106	890151	.	-	0	ID=AT3G29375.1.TAIR10_R2_cds0;Parent=AT3G29375.1.TAIR10_R2;de=false;pc=0;minCov=0
DCARv2_B4	GeMoMa	CDS	889186	889255	.	-	2	ID=AT3G29375.1.TAIR10_R2_cds1;Parent=AT3G29375.1.TAIR10_R2;ae=false;de=false;pc=0;minCov=0
DCARv2_B4	GeMoMa	CDS	888965	889009	.	-	1	ID=AT3G29375.1.TAIR10_R2_cds2;Parent=AT3G29375.1.TAIR10_R2;ae=false;de=false;pc=0;minCov=0
DCARv2_B4	GeMoMa	CDS	887998	888205	.	-	1	ID=AT3G29375.1.TAIR10_R2_cds3;Parent=AT3G29375.1.TAIR10_R2;ae=false;de=true;pc=1;minCov=3
DCARv2_B4	GeMoMa	CDS	887387	887602	.	-	0	ID=AT3G29375.1.TAIR10_R2_cds4;Parent=AT3G29375.1.TAIR10_R2;ae=true;de=true;pc=1;minCov=5
DCARv2_B4	GeMoMa	CDS	886768	886998	.	-	0	ID=AT3G29375.1.TAIR10_R2_cds5;Parent=AT3G29375.1.TAIR10_R2;ae=true;pc=1;minCov=6
DCARv2_B4	GAF	gene	886768	890151	.	-	.	ID=gene_151;transcripts=1;complete=1;maxEvidence=1;maxTie=0.4
DCARv2_B4	GeMoMa	prediction	920143	922968	.	-	.	ID=AT3G29375.1.TAIR10_R5;ref-gene=AT3G29375.TAIR10;AA=263;score=309;tae=0.4;tde=0.4;tie=0.4;minSplitReads=0;tpc=0.7098;minCov=0;avgCov=8.5019;iAA=0.2983;start=M;stop=*;evidence=1;Parent=gene_152
DCARv2_B4	GeMoMa	CDS	922950	922968	.	-	0	ID=AT3G29375.1.TAIR10_R5_cds0;Parent=AT3G29375.1.TAIR10_R5;de=false;pc=0;minCov=0
DCARv2_B4	GeMoMa	CDS	922455	922524	.	-	2	ID=AT3G29375.1.TAIR10_R5_cds1;Parent=AT3G29375.1.TAIR10_R5;ae=false;de=false;pc=0;minCov=0
DCARv2_B4	GeMoMa	CDS	922225	922269	.	-	1	ID=AT3G29375.1.TAIR10_R5_cds2;Parent=AT3G29375.1.TAIR10_R5;ae=false;de=false;pc=0;minCov=0
DCARv2_B4	GeMoMa	CDS	921257	921464	.	-	1	ID=AT3G29375.1.TAIR10_R5_cds3;Parent=AT3G29375.1.TAIR10_R5;ae=false;de=true;pc=1;minCov=3
DCARv2_B4	GeMoMa	CDS	920646	920861	.	-	0	ID=AT3G29375.1.TAIR10_R5_cds4;Parent=AT3G29375.1.TAIR10_R5;ae=true;de=true;pc=0.5602;minCov=0
DCARv2_B4	GeMoMa	CDS	920143	920373	.	-	0	ID=AT3G29375.1.TAIR10_R5_cds5;Parent=AT3G29375.1.TAIR10_R5;ae=true;pc=1;minCov=6
DCARv2_B4	GAF	gene	920143	922968	.	-	.	ID=gene_152;transcripts=1;complete=1;maxEvidence=1;maxTie=0.4
DCARv2_B4	GeMoMa	prediction	1087860	1105931	.	-	.	ID=AT5G62600.1.TAIR10_R0;ref-gene=AT5G62600.TAIR10;AA=957;score=3336;tae=1;tde=1;tie=1;minSplitReads=699;tpc=0.9997;minCov=0;avgCov=1548.2393;iAA=0.6895;start=M;stop=*;evidence=1;Parent=gene_153
DCARv2_B4	GeMoMa	CDS	1105809	1105931	.	-	0	ID=AT5G62600.1.TAIR10_R0_cds0;Parent=AT5G62600.1.TAIR10_R0;de=true;pc=1;minCov=20
DCARv2_B4	GeMoMa	CDS	1104789	1104866	.	-	0	ID=AT5G62600.1.TAIR10_R0_cds1;Parent=AT5G62600.1.TAIR10_R0;ae=true;de=true;pc=1;minCov=40
DCARv2_B4	GeMoMa	CDS	1104623	1104685	.	-	0	ID=AT5G62600.1.TAIR10_R0_cds2;Parent=AT5G62600.1.TAIR10_R0;ae=true;de=true;pc=1;minCov=19
DCARv2_B4	GeMoMa	CDS	1104460	1104507	.	-	0	ID=AT5G62600.1.TAIR10_R0_cds3;Parent=AT5G62600.1.TAIR10_R0;ae=true;de=true;pc=1;minCov=29
DCARv2_B4	GeMoMa	CDS	1104216	1104362	.	-	0	ID=AT5G62600.1.TAIR10_R0_cds4;Parent=AT5G62600.1.TAIR10_R0;ae=true;de=true;pc=1;minCov=11
DCARv2_B4	GeMoMa	CDS	1103194	1103325	.	-	0	ID=AT5G62600.1.TAIR10_R0_cds5;Parent=AT5G62600.1.TAIR10_R0;ae=true;de=true;pc=1;minCov=46
DCARv2_B4	GeMoMa	CDS	1100325	1100365	.	-	0	ID=AT5G62600.1.TAIR10_R0_cds6;Parent=AT5G62600.1.TAIR10_R0;ae=true;de=true;pc=1;minCov=4
DCARv2_B4	GeMoMa	CDS	1099796	1099887	.	-	1	ID=AT5G62600.1.TAIR10_R0_cds7;Parent=AT5G62600.1.TAIR10_R0;ae=true;de=true;pc=1;minCov=5
DCARv2_B4	GeMoMa	CDS	1099468	1099595	.	-	2	ID=AT5G62600.1.TAIR10_R0_cds8;Parent=AT5G62600.1.TAIR10_R0;ae=true;de=true;pc=1;minCov=2
DCARv2_B4	GeMoMa	CDS	1099006	1099081	.	-	0	ID=AT5G62600.1.TAIR10_R0_cds9;Parent=AT5G62600.1.TAIR10_R0;ae=true;de=true;pc=1;minCov=45
DCARv2_B4	GeMoMa	CDS	1098730	1098850	.	-	2	ID=AT5G62600.1.TAIR10_R0_cds10;Parent=AT5G62600.1.TAIR10_R0;ae=true;de=true;pc=1;minCov=13
DCARv2_B4	GeMoMa	CDS	1098559	1098658	.	-	1	ID=AT5G62600.1.TAIR10_R0_cds11;Parent=AT5G62600.1.TAIR10_R0;ae=true;de=true;pc=1;minCov=14
DCARv2_B4	GeMoMa	CDS	1095632	1095713	.	-	0	ID=AT5G62600.1.TAIR10_R0_cds12;Parent=AT5G62600.1.TAIR10_R0;ae=true;de=true;pc=1;minCov=1
DCARv2_B4	GeMoMa	CDS	1095018	1095100	.	-	2	ID=AT5G62600.1.TAIR10_R0_cds13;Parent=AT5G62600.1.TAIR10_R0;ae=true;de=true;pc=1;minCov=3
DCARv2_B4	GeMoMa	CDS	1093423	1093542	.	-	0	ID=AT5G62600.1.TAIR10_R0_cds14;Parent=AT5G62600.1.TAIR10_R0;ae=true;de=true;pc=1;minCov=5
DCARv2_B4	GeMoMa	CDS	1092761	1092812	.	-	0	ID=AT5G62600.1.TAIR10_R0_cds15;Parent=AT5G62600.1.TAIR10_R0;ae=true;de=true;pc=1;minCov=4
DCARv2_B4	GeMoMa	CDS	1092359	1092514	.	-	2	ID=AT5G62600.1.TAIR10_R0_cds16;Parent=AT5G62600.1.TAIR10_R0;ae=true;de=true;pc=1;minCov=5
DCARv2_B4	GeMoMa	CDS	1090686	1090809	.	-	2	ID=AT5G62600.1.TAIR10_R0_cds17;Parent=AT5G62600.1.TAIR10_R0;ae=true;de=true;pc=0.9919;minCov=0
DCARv2_B4	GeMoMa	CDS	1090480	1090561	.	-	1	ID=AT5G62600.1.TAIR10_R0_cds18;Parent=AT5G62600.1.TAIR10_R0;ae=true;de=true;pc=1;minCov=13
DCARv2_B4	GeMoMa	CDS	1090310	1090398	.	-	0	ID=AT5G62600.1.TAIR10_R0_cds19;Parent=AT5G62600.1.TAIR10_R0;ae=true;de=true;pc=1;minCov=11
DCARv2_B4	GeMoMa	CDS	1090153	1090227	.	-	1	ID=AT5G62600.1.TAIR10_R0_cds20;Parent=AT5G62600.1.TAIR10_R0;ae=true;de=true;pc=1;minCov=31
DCARv2_B4	GeMoMa	CDS	1090020	1090074	.	-	1	ID=AT5G62600.1.TAIR10_R0_cds21;Parent=AT5G62600.1.TAIR10_R0;ae=true;de=true;pc=1;minCov=136
DCARv2_B4	GeMoMa	CDS	1089092	1089211	.	-	0	ID=AT5G62600.1.TAIR10_R0_cds22;Parent=AT5G62600.1.TAIR10_R0;ae=true;de=true;pc=1;minCov=1
DCARv2_B4	GeMoMa	CDS	1088891	1088983	.	-	0	ID=AT5G62600.1.TAIR10_R0_cds23;Parent=AT5G62600.1.TAIR10_R0;ae=true;de=true;pc=1;minCov=33
DCARv2_B4	GeMoMa	CDS	1088657	1088802	.	-	0	ID=AT5G62600.1.TAIR10_R0_cds24;Parent=AT5G62600.1.TAIR10_R0;ae=true;de=true;pc=1;minCov=8
DCARv2_B4	GeMoMa	CDS	1088211	1088388	.	-	1	ID=AT5G62600.1.TAIR10_R0_cds25;Parent=AT5G62600.1.TAIR10_R0;ae=true;de=true;pc=1;minCov=88
DCARv2_B4	GeMoMa	CDS	1087860	1088126	.	-	0	ID=AT5G62600.1.TAIR10_R0_cds26;Parent=AT5G62600.1.TAIR10_R0;ae=true;pc=1;minCov=1372
DCARv2_B4	GAF	gene	1087860	1105931	.	-	.	ID=gene_153;transcripts=1;complete=1;maxEvidence=1;maxTie=1.0
DCARv2_B4	GeMoMa	prediction	1189062	1205614	.	-	.	ID=AT1G18950.1.TAIR10_R0;ref-gene=AT1G18950.TAIR10;AA=740;score=2045;tae=1;tde=1;tie=1;minSplitReads=387;tpc=0.9995;minCov=0;avgCov=949.2122;iAA=0.5261;start=M;stop=*;evidence=1;Parent=gene_154
DCARv2_B4	GeMoMa	CDS	1205240	1205614	.	-	0	ID=AT1G18950.1.TAIR10_R0_cds0;Parent=AT1G18950.1.TAIR10_R0;de=true;pc=1;minCov=9
DCARv2_B4	GeMoMa	CDS	1205046	1205156	.	-	0	ID=AT1G18950.1.TAIR10_R0_cds1;Parent=AT1G18950.1.TAIR10_R0;ae=true;de=true;pc=1;minCov=38
DCARv2_B4	GeMoMa	CDS	1196268	1196354	.	-	0	ID=AT1G18950.1.TAIR10_R0_cds2;Parent=AT1G18950.1.TAIR10_R0;ae=true;de=true;pc=1;minCov=14
DCARv2_B4	GeMoMa	CDS	1196141	1196178	.	-	0	ID=AT1G18950.1.TAIR10_R0_cds3;Parent=AT1G18950.1.TAIR10_R0;ae=true;de=true;pc=1;minCov=23
DCARv2_B4	GeMoMa	CDS	1195979	1196060	.	-	1	ID=AT1G18950.1.TAIR10_R0_cds4;Parent=AT1G18950.1.TAIR10_R0;ae=true;de=true;pc=0.9878;minCov=0
DCARv2_B4	GeMoMa	CDS	1195598	1195704	.	-	0	ID=AT1G18950.1.TAIR10_R0_cds5;Parent=AT1G18950.1.TAIR10_R0;ae=true;de=true;pc=1;minCov=13
DCARv2_B4	GeMoMa	CDS	1195227	1195383	.	-	1	ID=AT1G18950.1.TAIR10_R0_cds6;Parent=AT1G18950.1.TAIR10_R0;ae=true;de=true;pc=1;minCov=6
DCARv2_B4	GeMoMa	CDS	1191256	1191348	.	-	0	ID=AT1G18950.1.TAIR10_R0_cds7;Parent=AT1G18950.1.TAIR10_R0;ae=true;de=true;pc=1;minCov=1
DCARv2_B4	GeMoMa	CDS	1190986	1191109	.	-	0	ID=AT1G18950.1.TAIR10_R0_cds8;Parent=AT1G18950.1.TAIR10_R0;ae=true;de=true;pc=1;minCov=15
DCARv2_B4	GeMoMa	CDS	1190422	1190464	.	-	2	ID=AT1G18950.1.TAIR10_R0_cds9;Parent=AT1G18950.1.TAIR10_R0;ae=true;de=true;pc=1;minCov=25
DCARv2_B4	GeMoMa	CDS	1189945	1190133	.	-	1	ID=AT1G18950.1.TAIR10_R0_cds10;Parent=AT1G18950.1.TAIR10_R0;ae=true;de=true;pc=1;minCov=8
DCARv2_B4	GeMoMa	CDS	1189062	1189875	.	-	1	ID=AT1G18950.1.TAIR10_R0_cds11;Parent=AT1G18950.1.TAIR10_R0;ae=true;pc=1;minCov=373
DCARv2_B4	GAF	gene	1189062	1205614	.	-	.	ID=gene_154;transcripts=1;complete=1;maxEvidence=1;maxTie=1.0
DCARv2_B4	GeMoMa	prediction	1269588	1272142	.	-	.	ID=AT1G74790.1.TAIR10_R0;ref-gene=AT1G74790.TAIR10;AA=683;score=2259;tae=1;tde=1;tie=1;minSplitReads=84;tpc=1;minCov=2;avgCov=156.7038;iAA=0.6145;start=M;stop=*;evidence=1;Parent=gene_155;alternative="AT5G39970.TAIR10,AT5G62630.TAIR10"
DCARv2_B4	GeMoMa	CDS	1272037	1272142	.	-	0	ID=AT1G74790.1.TAIR10_R0_cds0;Parent=AT1G74790.1.TAIR10_R0;de=true;pc=1;minCov=7
DCARv2_B4	GeMoMa	CDS	1271798	1271955	.	-	2	ID=AT1G74790.1.TAIR10_R0_cds1;Parent=AT1G74790.1.TAIR10_R0;ae=true;de=true;pc=1;minCov=10
DCARv2_B4	GeMoMa	CDS	1270948	1271718	.	-	0	ID=AT1G74790.1.TAIR10_R0_cds2;Parent=AT1G74790.1.TAIR10_R0;ae=true;de=true;pc=1;minCov=2
DCARv2_B4	GeMoMa	CDS	1270638	1270848	.	-	0	ID=AT1G74790.1.TAIR10_R0_cds3;Parent=AT1G74790.1.TAIR10_R0;ae=true;de=true;pc=1;minCov=15
DCARv2_B4	GeMoMa	CDS	1270384	1270562	.	-	2	ID=AT1G74790.1.TAIR10_R0_cds4;Parent=AT1G74790.1.TAIR10_R0;ae=true;de=true;pc=1;minCov=13
DCARv2_B4	GeMoMa	CDS	1270073	1270314	.	-	0	ID=AT1G74790.1.TAIR10_R0_cds5;Parent=AT1G74790.1.TAIR10_R0;ae=true;de=true;pc=1;minCov=7
DCARv2_B4	GeMoMa	CDS	1269588	1269969	.	-	1	ID=AT1G74790.1.TAIR10_R0_cds6;Parent=AT1G74790.1.TAIR10_R0;ae=true;pc=1;minCov=25
DCARv2_B4	GAF	gene	1269588	1272142	.	-	.	ID=gene_155;transcripts=1;complete=1;maxEvidence=1;maxTie=1.0
DCARv2_B5	GeMoMa	prediction	38531	39760	.	+	.	ID=AT1G24130.1.TAIR10_R2;ref-gene=AT1G24130.TAIR10;AA=410;score=1110;tae=NA;tde=NA;tie=NA;minSplitReads=NA;tpc=1;minCov=37;avgCov=79.0846;iAA=0.5198;start=M;stop=*;evidence=1;Parent=gene_156;alternative="AT1G24530.TAIR10,AT3G51930.TAIR10"
DCARv2_B5	GeMoMa	CDS	38531	39760	.	+	0	ID=AT1G24130.1.TAIR10_R2_cds0;Parent=AT1G24130.1.TAIR10_R2;pc=1;minCov=37
DCARv2_B5	GAF	gene	38531	39760	.	+	.	ID=gene_156;transcripts=1;complete=1;maxEvidence=1;maxTie=NA
DCARv2_B5	GeMoMa	prediction	439967	444029	.	+	.	ID=AT3G47833.1.TAIR10_R1;ref-gene=AT3G47833.TAIR10;AA=92;score=249;tae=1;tde=1;tie=1;minSplitReads=8596;tpc=1;minCov=41;avgCov=11559.2862;iAA=0.625;start=M;stop=*;evidence=1;Parent=gene_157
DCARv2_B5	GeMoMa	CDS	439967	440020	.	+	0	ID=AT3G47833.1.TAIR10_R1_cds0;Parent=AT3G47833.1.TAIR10_R1;de=true;pc=1;minCov=7867
DCARv2_B5	GeMoMa	CDS	440165	440239	.	+	0	ID=AT3G47833.1.TAIR10_R1_cds1;Parent=AT3G47833.1.TAIR10_R1;ae=true;de=true;pc=1;minCov=291
DCARv2_B5	GeMoMa	CDS	443343	443445	.	+	0	ID=AT3G47833.1.TAIR10_R1_cds2;Parent=AT3G47833.1.TAIR10_R1;ae=true;de=true;pc=1;minCov=41
DCARv2_B5	GeMoMa	CDS	443986	444029	.	+	2	ID=AT3G47833.1.TAIR10_R1_cds3;Parent=AT3G47833.1.TAIR10_R1;ae=true;pc=1;minCov=133
DCARv2_B5	GAF	gene	439967	444029	.	+	.	ID=gene_157;transcripts=1;complete=1;maxEvidence=1;maxTie=1.0
DCARv2_B5	GeMoMa	prediction	485414	485680	.	+	.	ID=AT3G30730.1.TAIR10_R1;ref-gene=AT3G30730.TAIR10;AA=89;score=73;tae=NA;tde=NA;tie=NA;minSplitReads=NA;tpc=0;minCov=0;avgCov=0;iAA=0.3;start=M;stop=*;evidence=1;Parent=gene_158
DCARv2_B5	GeMoMa	CDS	485414	485680	.	+	0	ID=AT3G30730.1.TAIR10_R1_cds0;Parent=AT3G30730.1.TAIR10_R1;pc=0;minCov=0
DCARv2_B5	GAF	gene	485414	485680	.	+	.	ID=gene_158;transcripts=1;complete=1;maxEvidence=1;maxTie=NA
DCARv2_B5	GeMoMa	prediction	486330	489071	.	+	.	ID=AT5G28780.1.TAIR10_R5;ref-gene=AT5G28780.TAIR10;AA=300;score=483;tae=0;tde=0;tie=0;minSplitReads=0;tpc=0.1367;minCov=0;avgCov=0.1367;iAA=0.382;start=M;stop=*;evidence=1;Parent=gene_159
DCARv2_B5	GeMoMa	CDS	486330	486379	.	+	0	ID=AT5G28780.1.TAIR10_R5_cds0;Parent=AT5G28780.1.TAIR10_R5;de=false;pc=0;minCov=0
DCARv2_B5	GeMoMa	CDS	487403	487442	.	+	1	ID=AT5G28780.1.TAIR10_R5_cds1;Parent=AT5G28780.1.TAIR10_R5;ae=false;de=false;pc=0;minCov=0
DCARv2_B5	GeMoMa	CDS	487591	488349	.	+	0	ID=AT5G28780.1.TAIR10_R5_cds2;Parent=AT5G28780.1.TAIR10_R5;ae=false;de=false;pc=0.1621;minCov=0
DCARv2_B5	GeMoMa	CDS	489021	489071	.	+	0	ID=AT5G28780.1.TAIR10_R5_cds3;Parent=AT5G28780.1.TAIR10_R5;ae=false;pc=0;minCov=0
DCARv2_B5	GAF	gene	486330	489071	.	+	.	ID=gene_159;transcripts=1;complete=1;maxEvidence=1;maxTie=0.0
DCARv2_B5	GeMoMa	prediction	496953	498576	.	+	.	ID=AT5G50990.1.TAIR10_R7;ref-gene=AT5G50990.TAIR10;AA=528;score=924;tae=0;tde=0;tie=0;minSplitReads=0;tpc=1;minCov=27;avgCov=51.6414;iAA=0.3685;start=M;stop=*;evidence=1;Parent=gene_160
DCARv2_B5	GeMoMa	CDS	496953	497007	.	+	0	ID=AT5G50990.1.TAIR10_R7_cds0;Parent=AT5G50990.1.TAIR10_R7;de=false;pc=1;minCov=46
DCARv2_B5	GeMoMa	CDS	497048	498576	.	+	2	ID=AT5G50990.1.TAIR10_R7_cds1;Parent=AT5G50990.1.TAIR10_R7;ae=false;pc=1;minCov=27
DCARv2_B5	GAF	gene	496953	498576	.	+	.	ID=gene_160;transcripts=1;complete=1;maxEvidence=1;maxTie=0.0
DCARv2_B5	GeMoMa	prediction	574614	577599	.	+	.	ID=AT2G19480.2.TAIR10_R2;ref-gene=AT2G19480.TAIR10;AA=370;score=1510;tae=1;tde=1;tie=1;minSplitReads=5831;tpc=1;minCov=11;avgCov=7432.8207;iAA=0.7076;start=M;stop=*;evidence=1;Parent=gene_161;alternative="AT4G26110.TAIR10,AT5G56950.TAIR10"
DCARv2_B5	GeMoMa	CDS	574614	574674	.	+	0	ID=AT2G19480.2.TAIR10_R2_cds0;Parent=AT2G19480.2.TAIR10_R2;de=true;pc=1;minCov=5465
DCARv2_B5	GeMoMa	CDS	574800	574843	.	+	2	ID=AT2G19480.2.TAIR10_R2_cds1;Parent=AT2G19480.2.TAIR10_R2;ae=true;de=true;pc=1;minCov=47
DCARv2_B5	GeMoMa	CDS	574945	575040	.	+	0	ID=AT2G19480.2.TAIR10_R2_cds2;Parent=AT2G19480.2.TAIR10_R2;ae=true;de=true;pc=1;minCov=140
DCARv2_B5	GeMoMa	CDS	575824	575916	.	+	0	ID=AT2G19480.2.TAIR10_R2_cds3;Parent=AT2G19480.2.TAIR10_R2;ae=true;de=true;pc=1;minCov=457
DCARv2_B5	GeMoMa	CDS	576005	576089	.	+	0	ID=AT2G19480.2.TAIR10_R2_cds4;Parent=AT2G19480.2.TAIR10_R2;ae=true;de=true;pc=1;minCov=100
DCARv2_B5	GeMoMa	CDS	576200	576255	.	+	2	ID=AT2G19480.2.TAIR10_R2_cds5;Parent=AT2G19480.2.TAIR10_R2;ae=true;de=true;pc=1;minCov=26
DCARv2_B5	GeMoMa	CDS	576371	576555	.	+	0	ID=AT2G19480.2.TAIR10_R2_cds6;Parent=AT2G19480.2.TAIR10_R2;ae=true;de=true;pc=1;minCov=189
DCARv2_B5	GeMoMa	CDS	576649	576826	.	+	1	ID=AT2G19480.2.TAIR10_R2_cds7;Parent=AT2G19480.2.TAIR10_R2;ae=true;de=true;pc=1;minCov=50
DCARv2_B5	GeMoMa	CDS	576912	576955	.	+	0	ID=AT2G19480.2.TAIR10_R2_cds8;Parent=AT2G19480.2.TAIR10_R2;ae=true;de=true;pc=1;minCov=11
DCARv2_B5	GeMoMa	CDS	577160	577358	.	+	1	ID=AT2G19480.2.TAIR10_R2_cds9;Parent=AT2G19480.2.TAIR10_R2;ae=true;de=true;pc=1;minCov=63
DCARv2_B5	GeMoMa	CDS	577531	577599	.	+	0	ID=AT2G19480.2.TAIR10_R2_cds10;Parent=AT2G19480.2.TAIR10_R2;ae=true;pc=1;minCov=146
DCARv2_B5	GAF	gene	574614	577599	.	+	.	ID=gene_161;transcripts=1;complete=1;maxEvidence=1;maxTie=1.0
DCARv2_B5	GeMoMa	prediction	578270	579038	.	+	.	ID=AT3G13850.1.TAIR10_R1;ref-gene=AT3G13850.TAIR10;AA=244;score=318;tae=0;tde=0;tie=0;minSplitReads=0;tpc=0.8648;minCov=0;avgCov=2.8484;iAA=0.3633;start=M;stop=*;evidence=1;Parent=gene_162
DCARv2_B5	GeMoMa	CDS	578270	578618	.	+	0	ID=AT3G13850.1.TAIR10_R1_cds0;Parent=AT3G13850.1.TAIR10_R1;de=false;pc=0.9026;minCov=0
DCARv2_B5	GeMoMa	CDS	578656	579038	.	+	2	ID=AT3G13850.1.TAIR10_R1_cds1;Parent=AT3G13850.1.TAIR10_R1;ae=false;pc=0.8303;minCov=0
DCARv2_B5	GAF	gene	578270	579038	.	+	.	ID=gene_162;transcripts=1;complete=1;maxEvidence=1;maxTie=0.0
DCARv2_B5	GeMoMa	prediction	580665	585490	.	+	.	ID=AT2G20300.1.TAIR10_R5;ref-gene=AT2G20300.TAIR10;AA=742;score=1385;tae=1;tde=0.8333;tie=0.6667;minSplitReads=0;tpc=1;minCov=10;avgCov=716.2745;iAA=0.4552;start=M;stop=*;evidence=1;Parent=gene_163
DCARv2_B5	GeMoMa	CDS	580665	580731	.	+	0	ID=AT2G20300.1.TAIR10_R5_cds0;Parent=AT2G20300.1.TAIR10_R5;de=false;pc=1;minCov=38
DCARv2_B5	GeMoMa	CDS	581745	581942	.	+	2	ID=AT2G20300.1.TAIR10_R5_cds1;Parent=AT2G20300.1.TAIR10_R5;ae=true;de=true;pc=1;minCov=26
DCARv2_B5	GeMoMa	CDS	582441	582812	.	+	2	ID=AT2G20300.1.TAIR10_R5_cds2;Parent=AT2G20300.1.TAIR10_R5;ae=true;de=true;pc=1;minCov=10
DCARv2_B5	GeMoMa	CDS	583191	583478	.	+	2	ID=AT2G20300.1.TAIR10_R5_cds3;Parent=AT2G20300.1.TAIR10_R5;ae=true;de=true;pc=1;minCov=44
DCARv2_B5	GeMoMa	CDS	583646	584038	.	+	2	ID=AT2G20300.1.TAIR10_R5_cds4;Parent=AT2G20300.1.TAIR10_R5;ae=true;de=true;pc=1;minCov=31
DCARv2_B5	GeMoMa	CDS	584168	584411	.	+	2	ID=AT2G20300.1.TAIR10_R5_cds5;Parent=AT2G20300.1.TAIR10_R5;ae=true;de=true;pc=1;minCov=16
DCARv2_B5	GeMoMa	CDS	584827	585490	.	+	1	ID=AT2G20300.1.TAIR10_R5_cds6;Parent=AT2G20300.1.TAIR10_R5;ae=true;pc=1;minCov=57
DCARv2_B5	GAF	gene	580665	585490	.	+	.	ID=gene_163;transcripts=1;complete=1;maxEvidence=1;maxTie=0.6667
DCARv2_B5	GeMoMa	prediction	604119	608359	.	+	.	ID=AT4G11130.1.TAIR10_R0;ref-gene=AT4G11130.TAIR10;AA=1119;score=3364;tae=1;tde=1;tie=1;minSplitReads=413;tpc=1;minCov=8;avgCov=359.1653;iAA=0.5708;start=M;stop=*;evidence=1;Parent=gene_164
DCARv2_B5	GeMoMa	CDS	604119	604661	.	+	0	ID=AT4G11130.1.TAIR10_R0_cds0;Parent=AT4G11130.1.TAIR10_R0;de=true;pc=1;minCov=203
DCARv2_B5	GeMoMa	CDS	605331	607234	.	+	0	ID=AT4G11130.1.TAIR10_R0_cds1;Parent=AT4G11130.1.TAIR10_R0;ae=true;de=true;pc=1;minCov=22
DCARv2_B5	GeMoMa	CDS	607359	607509	.	+	1	ID=AT4G11130.1.TAIR10_R0_cds2;Parent=AT4G11130.1.TAIR10_R0;ae=true;de=true;pc=1;minCov=8
DCARv2_B5	GeMoMa	CDS	607601	608359	.	+	0	ID=AT4G11130.1.TAIR10_R0_cds3;Parent=AT4G11130.1.TAIR10_R0;ae=true;pc=1;minCov=36
DCARv2_B5	GeMoMa	prediction	605802	608359	.	+	.	ID=AT1G14790.1.TAIR10_R2;ref-gene=AT1G14790.TAIR10;AA=781;score=1454;tae=1;tde=1;tie=1;minSplitReads=413;tpc=1;minCov=8;avgCov=364.8203;iAA=0.317;start=M;stop=*;evidence=1;Parent=gene_164
DCARv2_B5	GeMoMa	CDS	605802	607234	.	+	0	ID=AT1G14790.1.TAIR10_R2_cds0;Parent=AT1G14790.1.TAIR10_R2;de=true;pc=1;minCov=159
DCARv2_B5	GeMoMa	CDS	607359	607509	.	+	1	ID=AT1G14790.1.TAIR10_R2_cds1;Parent=AT1G14790.1.TAIR10_R2;ae=true;de=true;pc=1;minCov=8
DCARv2_B5	GeMoMa	CDS	607601	608359	.	+	0	ID=AT1G14790.1.TAIR10_R2_cds2;Parent=AT1G14790.1.TAIR10_R2;ae=true;pc=1;minCov=36
DCARv2_B5	GAF	gene	604119	608359	.	+	.	ID=gene_164;transcripts=2;complete=2;maxEvidence=1;maxTie=1.0
DCARv2_B5	GeMoMa	prediction	604834	605070	.	+	.	ID=AT2G07671.1.TAIR10_R2;ref-gene=AT2G07671.TAIR10;AA=79;score=147;tae=NA;tde=NA;tie=NA;minSplitReads=NA;tpc=1;minCov=7;avgCov=31.0844;iAA=0.5604;start=M;stop=*;evidence=1;Parent=gene_165;alternative="ATMG01080.TAIR10"
DCARv2_B5	GeMoMa	CDS	604834	605070	.	+	0	ID=AT2G07671.1.TAIR10_R2_cds0;Parent=AT2G07671.1.TAIR10_R2;pc=1;minCov=7
DCARv2_B5	GAF	gene	604834	605070	.	+	.	ID=gene_165;transcripts=1;complete=1;maxEvidence=1;maxTie=NA
DCARv2_B5	GeMoMa	prediction	716317	720198	.	+	.	ID=AT3G48000.1.TAIR10_R0;ref-gene=AT3G48000.TAIR10;AA=539;score=2221;tae=1;tde=1;tie=1;minSplitReads=6741;tpc=1;minCov=101;avgCov=14589.6407;iAA=0.7833;start=M;stop=*;evidence=1;Parent=gene_166;alternative="AT1G23800.TAIR10"
DCARv2_B5	GeMoMa	CDS	716317	716395	.	+	0	ID=AT3G48000.1.TAIR10_R0_cds0;Parent=AT3G48000.1.TAIR10_R0;de=true;pc=1;minCov=29120
DCARv2_B5	GeMoMa	CDS	716929	717063	.	+	2	ID=AT3G48000.1.TAIR10_R0_cds1;Parent=AT3G48000.1.TAIR10_R0;ae=true;de=true;pc=1;minCov=3543
DCARv2_B5	GeMoMa	CDS	717139	717281	.	+	2	ID=AT3G48000.1.TAIR10_R0_cds2;Parent=AT3G48000.1.TAIR10_R0;ae=true;de=true;pc=1;minCov=214
DCARv2_B5	GeMoMa	CDS	717392	717545	.	+	0	ID=AT3G48000.1.TAIR10_R0_cds3;Parent=AT3G48000.1.TAIR10_R0;ae=true;de=true;pc=1;minCov=201
DCARv2_B5	GeMoMa	CDS	717660	717889	.	+	2	ID=AT3G48000.1.TAIR10_R0_cds4;Parent=AT3G48000.1.TAIR10_R0;ae=true;de=true;pc=1;minCov=247
DCARv2_B5	GeMoMa	CDS	718365	718454	.	+	0	ID=AT3G48000.1.TAIR10_R0_cds5;Parent=AT3G48000.1.TAIR10_R0;ae=true;de=true;pc=1;minCov=331
DCARv2_B5	GeMoMa	CDS	718816	718989	.	+	0	ID=AT3G48000.1.TAIR10_R0_cds6;Parent=AT3G48000.1.TAIR10_R0;ae=true;de=true;pc=1;minCov=408
DCARv2_B5	GeMoMa	CDS	719110	719247	.	+	0	ID=AT3G48000.1.TAIR10_R0_cds7;Parent=AT3G48000.1.TAIR10_R0;ae=true;de=true;pc=1;minCov=101
DCARv2_B5	GeMoMa	CDS	719543	719680	.	+	0	ID=AT3G48000.1.TAIR10_R0_cds8;Parent=AT3G48000.1.TAIR10_R0;ae=true;de=true;pc=1;minCov=577
DCARv2_B5	GeMoMa	CDS	719771	719832	.	+	0	ID=AT3G48000.1.TAIR10_R0_cds9;Parent=AT3G48000.1.TAIR10_R0;ae=true;de=true;pc=1;minCov=468
DCARv2_B5	GeMoMa	CDS	719925	720198	.	+	1	ID=AT3G48000.1.TAIR10_R0_cds10;Parent=AT3G48000.1.TAIR10_R0;ae=true;pc=1;minCov=127
DCARv2_B5	GAF	gene	716317	720198	.	+	.	ID=gene_166;transcripts=1;complete=1;maxEvidence=1;maxTie=1.0
DCARv2_B5	GeMoMa	prediction	722679	725582	.	+	.	ID=AT3G48000.1.TAIR10_R2;ref-gene=AT3G48000.TAIR10;AA=538;score=2176;tae=1;tde=1;tie=1;minSplitReads=87;tpc=1;minCov=1;avgCov=315.3556;iAA=0.7704;start=M;stop=*;evidence=1;Parent=gene_167;alternative="AT1G23800.TAIR10"
DCARv2_B5	GeMoMa	CDS	722679	722754	.	+	0	ID=AT3G48000.1.TAIR10_R2_cds0;Parent=AT3G48000.1.TAIR10_R2;de=true;pc=1;minCov=138
DCARv2_B5	GeMoMa	CDS	722890	723024	.	+	2	ID=AT3G48000.1.TAIR10_R2_cds1;Parent=AT3G48000.1.TAIR10_R2;ae=true;de=true;pc=1;minCov=106
DCARv2_B5	GeMoMa	CDS	723103	723245	.	+	2	ID=AT3G48000.1.TAIR10_R2_cds2;Parent=AT3G48000.1.TAIR10_R2;ae=true;de=true;pc=1;minCov=4
DCARv2_B5	GeMoMa	CDS	723355	723508	.	+	0	ID=AT3G48000.1.TAIR10_R2_cds3;Parent=AT3G48000.1.TAIR10_R2;ae=true;de=true;pc=1;minCov=1
DCARv2_B5	GeMoMa	CDS	723583	723812	.	+	2	ID=AT3G48000.1.TAIR10_R2_cds4;Parent=AT3G48000.1.TAIR10_R2;ae=true;de=true;pc=1;minCov=11
DCARv2_B5	GeMoMa	CDS	724200	724289	.	+	0	ID=AT3G48000.1.TAIR10_R2_cds5;Parent=AT3G48000.1.TAIR10_R2;ae=true;de=true;pc=1;minCov=28
DCARv2_B5	GeMoMa	CDS	724393	724566	.	+	0	ID=AT3G48000.1.TAIR10_R2_cds6;Parent=AT3G48000.1.TAIR10_R2;ae=true;de=true;pc=1;minCov=29
DCARv2_B5	GeMoMa	CDS	724678	724815	.	+	0	ID=AT3G48000.1.TAIR10_R2_cds7;Parent=AT3G48000.1.TAIR10_R2;ae=true;de=true;pc=1;minCov=21
DCARv2_B5	GeMoMa	CDS	724938	725075	.	+	0	ID=AT3G48000.1.TAIR10_R2_cds8;Parent=AT3G48000.1.TAIR10_R2;ae=true;de=true;pc=1;minCov=34
DCARv2_B5	GeMoMa	CDS	725163	725224	.	+	0	ID=AT3G48000.1.TAIR10_R2_cds9;Parent=AT3G48000.1.TAIR10_R2;ae=true;de=true;pc=1;minCov=4
DCARv2_B5	GeMoMa	CDS	725309	725582	.	+	1	ID=AT3G48000.1.TAIR10_R2_cds10;Parent=AT3G48000.1.TAIR10_R2;ae=true;pc=1;minCov=52
DCARv2_B5	GAF	gene	722679	725582	.	+	.	ID=gene_167;transcripts=1;complete=1;maxEvidence=1;maxTie=1.0
DCARv2_B5	GeMoMa	prediction	730355	736734	.	+	.	ID=AT1G57820.1.TAIR10_R2;ref-gene=AT1G57820.TAIR10;AA=587;score=1488;tae=1;tde=1;tie=0.875;minSplitReads=0;tpc=0.9983;minCov=0;avgCov=21.1317;iAA=0.47;start=M;stop=*;evidence=1;Parent=gene_168;alternative="AT1G66040.TAIR10,AT1G66050.TAIR10,AT5G39550.TAIR10"
DCARv2_B5	GeMoMa	CDS	730355	730747	.	+	0	ID=AT1G57820.1.TAIR10_R2_cds0;Parent=AT1G57820.1.TAIR10_R2;de=true;pc=1;minCov=5
DCARv2_B5	GeMoMa	CDS	732103	732614	.	+	0	ID=AT1G57820.1.TAIR10_R2_cds1;Parent=AT1G57820.1.TAIR10_R2;ae=true;de=true;pc=1;minCov=10
DCARv2_B5	GeMoMa	CDS	733408	733527	.	+	1	ID=AT1G57820.1.TAIR10_R2_cds2;Parent=AT1G57820.1.TAIR10_R2;ae=true;de=true;pc=1;minCov=2
DCARv2_B5	GeMoMa	CDS	734468	734567	.	+	1	ID=AT1G57820.1.TAIR10_R2_cds3;Parent=AT1G57820.1.TAIR10_R2;ae=true;de=true;pc=0.99;minCov=0
DCARv2_B5	GeMoMa	CDS	734657	734718	.	+	0	ID=AT1G57820.1.TAIR10_R2_cds4;Parent=AT1G57820.1.TAIR10_R2;ae=true;de=true;pc=0.9839;minCov=0
DCARv2_B5	GeMoMa	CDS	734844	734946	.	+	1	ID=AT1G57820.1.TAIR10_R2_cds5;Parent=AT1G57820.1.TAIR10_R2;ae=true;de=true;pc=0.9903;minCov=0
DCARv2_B5	GeMoMa	CDS	735922	736060	.	+	0	ID=AT1G57820.1.TAIR10_R2_cds6;Parent=AT1G57820.1.TAIR10_R2;ae=true;de=true;pc=1;minCov=2
DCARv2_B5	GeMoMa	CDS	736160	736377	.	+	2	ID=AT1G57820.1.TAIR10_R2_cds7;Parent=AT1G57820.1.TAIR10_R2;ae=true;de=true;pc=1;minCov=4
DCARv2_B5	GeMoMa	CDS	736621	736734	.	+	0	ID=AT1G57820.1.TAIR10_R2_cds8;Parent=AT1G57820.1.TAIR10_R2;ae=true;pc=1;minCov=3
DCARv2_B5	GAF	gene	730355	736734	.	+	.	ID=gene_168;transcripts=1;complete=1;maxEvidence=1;maxTie=0.875
DCARv2_B5	GeMoMa	prediction	812200	816430	.	+	.	ID=AT3G47990.1.TAIR10_R0;ref-gene=AT3G47990.TAIR10;AA=373;score=1486;tae=1;tde=1;tie=1;minSplitReads=973;tpc=1;minCov=5;avgCov=1643.3432;iAA=0.7287;start=M;stop=*;evidence=1;Parent=gene_169
DCARv2_B5	GeMoMa	CDS	812200	812228	.	+	0	ID=AT3G47990.1.TAIR10_R0_cds0;Parent=AT3G47990.1.TAIR10_R0;de=true;pc=1;minCov=1263
DCARv2_B5	GeMoMa	CDS	812310	812348	.	+	1	ID=AT3G47990.1.TAIR10_R0_cds1;Parent=AT3G47990.1.TAIR10_R0;ae=true;de=true;pc=1;minCov=108
DCARv2_B5	GeMoMa	CDS	812922	812988	.	+	1	ID=AT3G47990.1.TAIR10_R0_cds2;Parent=AT3G47990.1.TAIR10_R0;ae=true;de=true;pc=1;minCov=76
DCARv2_B5	GeMoMa	CDS	813090	813163	.	+	0	ID=AT3G47990.1.TAIR10_R0_cds3;Parent=AT3G47990.1.TAIR10_R0;ae=true;de=true;pc=1;minCov=27
DCARv2_B5	GeMoMa	CDS	814380	814518	.	+	1	ID=AT3G47990.1.TAIR10_R0_cds4;Parent=AT3G47990.1.TAIR10_R0;ae=true;de=true;pc=1;minCov=5
DCARv2_B5	GeMoMa	CDS	814600	814692	.	+	0	ID=AT3G47990.1.TAIR10_R0_cds5;Parent=AT3G47990.1.TAIR10_R0;ae=true;de=true;pc=1;minCov=30
DCARv2_B5	GeMoMa	CDS	814900	814968	.	+	0	ID=AT3G47990.1.TAIR10_R0_cds6;Parent=AT3G47990.1.TAIR10_R0;ae=true;de=true;pc=1;minCov=64
DCARv2_B5	GeMoMa	CDS	815281	815400	.	+	0	ID=AT3G47990.1.TAIR10_R0_cds7;Parent=AT3G47990.1.TAIR10_R0;ae=true;de=true;pc=1;minCov=58
DCARv2_B5	GeMoMa	CDS	815666	815779	.	+	0	ID=AT3G47990.1.TAIR10_R0_cds8;Parent=AT3G47990.1.TAIR10_R0;ae=true;de=true;pc=1;minCov=37
DCARv2_B5	GeMoMa	CDS	816056	816430	.	+	0	ID=AT3G47990.1.TAIR10_R0_cds9;Parent=AT3G47990.1.TAIR10_R0;ae=true;pc=1;minCov=95
DCARv2_B5	GAF	gene	812200	816430	.	+	.	ID=gene_169;transcripts=1;complete=1;maxEvidence=1;maxTie=1.0
DCARv2_B5	GeMoMa	prediction	1117213	1117758	.	+	.	ID=AT4G21030.1.TAIR10_R1;ref-gene=AT4G21030.TAIR10;AA=182;score=152;tae=NA;tde=NA;tie=NA;minSplitReads=NA;tpc=0.815;minCov=0;avgCov=0.9799;iAA=0.271;start=M;stop=*;evidence=1;Parent=gene_170
DCARv2_B5	GeMoMa	CDS	1117213	1117758	.	+	0	ID=AT4G21030.1.TAIR10_R1_cds0;Parent=AT4G21030.1.TAIR10_R1;pc=0.815;minCov=0
DCARv2_B5	GAF	gene	1117213	1117758	.	+	.	ID=gene_170;transcripts=1;complete=1;maxEvidence=1;maxTie=NA
DCARv2_B5	GeMoMa	prediction	1218589	1223967	.	+	.	ID=AT2G47160.1.TAIR10_R3;ref-gene=AT2G47160.TAIR10;AA=713;score=2753;tae=1;tde=1;tie=1;minSplitReads=67;tpc=0.9995;minCov=0;avgCov=146.2791;iAA=0.7298;start=M;stop=*;evidence=1;Parent=gene_171;alternative="AT3G06450.TAIR10,AT3G62270.TAIR10"
DCARv2_B5	GeMoMa	CDS	1218589	1218692	.	+	0	ID=AT2G47160.1.TAIR10_R3_cds0;Parent=AT2G47160.1.TAIR10_R3;de=true;pc=1;minCov=127
DCARv2_B5	GeMoMa	CDS	1218898	1218980	.	+	1	ID=AT2G47160.1.TAIR10_R3_cds1;Parent=AT2G47160.1.TAIR10_R3;ae=true;de=true;pc=1;minCov=11
DCARv2_B5	GeMoMa	CDS	1219068	1219260	.	+	2	ID=AT2G47160.1.TAIR10_R3_cds2;Parent=AT2G47160.1.TAIR10_R3;ae=true;de=true;pc=1;minCov=4
DCARv2_B5	GeMoMa	CDS	1219338	1219476	.	+	1	ID=AT2G47160.1.TAIR10_R3_cds3;Parent=AT2G47160.1.TAIR10_R3;ae=true;de=true;pc=1;minCov=3
DCARv2_B5	GeMoMa	CDS	1220003	1220168	.	+	0	ID=AT2G47160.1.TAIR10_R3_cds4;Parent=AT2G47160.1.TAIR10_R3;ae=true;de=true;pc=0.994;minCov=0
DCARv2_B5	GeMoMa	CDS	1220621	1220787	.	+	2	ID=AT2G47160.1.TAIR10_R3_cds5;Parent=AT2G47160.1.TAIR10_R3;ae=true;de=true;pc=1;minCov=5
DCARv2_B5	GeMoMa	CDS	1220905	1221078	.	+	0	ID=AT2G47160.1.TAIR10_R3_cds6;Parent=AT2G47160.1.TAIR10_R3;ae=true;de=true;pc=1;minCov=21
DCARv2_B5	GeMoMa	CDS	1221184	1221279	.	+	0	ID=AT2G47160.1.TAIR10_R3_cds7;Parent=AT2G47160.1.TAIR10_R3;ae=true;de=true;pc=1;minCov=15
DCARv2_B5	GeMoMa	CDS	1221574	1221711	.	+	0	ID=AT2G47160.1.TAIR10_R3_cds8;Parent=AT2G47160.1.TAIR10_R3;ae=true;de=true;pc=1;minCov=5
DCARv2_B5	GeMoMa	CDS	1221790	1222109	.	+	0	ID=AT2G47160.1.TAIR10_R3_cds9;Parent=AT2G47160.1.TAIR10_R3;ae=true;de=true;pc=1;minCov=1
DCARv2_B5	GeMoMa	CDS	1222333	1222603	.	+	1	ID=AT2G47160.1.TAIR10_R3_cds10;Parent=AT2G47160.1.TAIR10_R3;ae=true;de=true;pc=1;minCov=5
DCARv2_B5	GeMoMa	CDS	1223680	1223967	.	+	0	ID=AT2G47160.1.TAIR10_R3_cds11;Parent=AT2G47160.1.TAIR10_R3;ae=true;pc=1;minCov=6
DCARv2_B5	GeMoMa	prediction	1218589	1222627	.	+	.	ID=AT4G32510.1.TAIR10_R5;ref-gene=AT4G32510.TAIR10;AA=625;score=1875;tae=1;tde=1;tie=1;minSplitReads=67;tpc=0.9995;minCov=0;avgCov=139.9024;iAA=0.4993;start=M;stop=*;evidence=1;Parent=gene_171
DCARv2_B5	GeMoMa	CDS	1218589	1218692	.	+	0	ID=AT4G32510.1.TAIR10_R5_cds0;Parent=AT4G32510.1.TAIR10_R5;de=true;pc=1;minCov=127
DCARv2_B5	GeMoMa	CDS	1218898	1218980	.	+	1	ID=AT4G32510.1.TAIR10_R5_cds1;Parent=AT4G32510.1.TAIR10_R5;ae=true;de=true;pc=1;minCov=11
DCARv2_B5	GeMoMa	CDS	1219068	1219260	.	+	2	ID=AT4G32510.1.TAIR10_R5_cds2;Parent=AT4G32510.1.TAIR10_R5;ae=true;de=true;pc=1;minCov=4
DCARv2_B5	GeMoMa	CDS	1219338	1219476	.	+	1	ID=AT4G32510.1.TAIR10_R5_cds3;Parent=AT4G32510.1.TAIR10_R5;ae=true;de=true;pc=1;minCov=3
DCARv2_B5	GeMoMa	CDS	1220003	1220168	.	+	0	ID=AT4G32510.1.TAIR10_R5_cds4;Parent=AT4G32510.1.TAIR10_R5;ae=true;de=true;pc=0.994;minCov=0
DCARv2_B5	GeMoMa	CDS	1220621	1220787	.	+	2	ID=AT4G32510.1.TAIR10_R5_cds5;Parent=AT4G32510.1.TAIR10_R5;ae=true;de=true;pc=1;minCov=5
DCARv2_B5	GeMoMa	CDS	1220905	1221078	.	+	0	ID=AT4G32510.1.TAIR10_R5_cds6;Parent=AT4G32510.1.TAIR10_R5;ae=true;de=true;pc=1;minCov=21
DCARv2_B5	GeMoMa	CDS	1221184	1221279	.	+	0	ID=AT4G32510.1.TAIR10_R5_cds7;Parent=AT4G32510.1.TAIR10_R5;ae=true;de=true;pc=1;minCov=15
DCARv2_B5	GeMoMa	CDS	1221574	1221711	.	+	0	ID=AT4G32510.1.TAIR10_R5_cds8;Parent=AT4G32510.1.TAIR10_R5;ae=true;de=true;pc=1;minCov=5
DCARv2_B5	GeMoMa	CDS	1221790	1222109	.	+	0	ID=AT4G32510.1.TAIR10_R5_cds9;Parent=AT4G32510.1.TAIR10_R5;ae=true;de=true;pc=1;minCov=1
DCARv2_B5	GeMoMa	CDS	1222333	1222627	.	+	1	ID=AT4G32510.1.TAIR10_R5_cds10;Parent=AT4G32510.1.TAIR10_R5;ae=true;pc=1;minCov=4
DCARv2_B5	GAF	gene	1218589	1223967	.	+	.	ID=gene_171;transcripts=2;complete=2;maxEvidence=1;maxTie=1.0
DCARv2_B5	GeMoMa	prediction	1308838	1312609	.	+	.	ID=AT5G56960.1.TAIR10_R1;ref-gene=AT5G56960.TAIR10;AA=470;score=663;tae=1;tde=0.75;tie=0.75;minSplitReads=0;tpc=1;minCov=1;avgCov=75.8113;iAA=0.3651;start=M;stop=*;evidence=1;Parent=gene_172
DCARv2_B5	GeMoMa	CDS	1308838	1309013	.	+	0	ID=AT5G56960.1.TAIR10_R1_cds0;Parent=AT5G56960.1.TAIR10_R1;de=true;pc=1;minCov=1
DCARv2_B5	GeMoMa	CDS	1309174	1309279	.	+	1	ID=AT5G56960.1.TAIR10_R1_cds1;Parent=AT5G56960.1.TAIR10_R1;ae=true;de=false;pc=1;minCov=5
DCARv2_B5	GeMoMa	CDS	1309763	1310410	.	+	0	ID=AT5G56960.1.TAIR10_R1_cds2;Parent=AT5G56960.1.TAIR10_R1;ae=true;de=true;pc=1;minCov=8
DCARv2_B5	GeMoMa	CDS	1310817	1311224	.	+	0	ID=AT5G56960.1.TAIR10_R1_cds3;Parent=AT5G56960.1.TAIR10_R1;ae=true;de=true;pc=1;minCov=6
DCARv2_B5	GeMoMa	CDS	1312538	1312609	.	+	0	ID=AT5G56960.1.TAIR10_R1_cds4;Parent=AT5G56960.1.TAIR10_R1;ae=true;pc=1;minCov=2
DCARv2_B5	GAF	gene	1308838	1312609	.	+	.	ID=gene_172;transcripts=1;complete=1;maxEvidence=1;maxTie=0.75
DCARv2_B5	GeMoMa	prediction	1404188	1407461	.	+	.	ID=AT5G56940.1.TAIR10_R1;ref-gene=AT5G56940.TAIR10;AA=134;score=556;tae=1;tde=1;tie=1;minSplitReads=1477;tpc=1;minCov=31;avgCov=1721.306;iAA=0.7721;start=M;stop=*;evidence=1;Parent=gene_173;alternative="AT4G34620.TAIR10"
DCARv2_B5	GeMoMa	CDS	1404188	1404320	.	+	0	ID=AT5G56940.1.TAIR10_R1_cds0;Parent=AT5G56940.1.TAIR10_R1;de=true;pc=1;minCov=1947
DCARv2_B5	GeMoMa	CDS	1406747	1406792	.	+	2	ID=AT5G56940.1.TAIR10_R1_cds1;Parent=AT5G56940.1.TAIR10_R1;ae=true;de=true;pc=1;minCov=56
DCARv2_B5	GeMoMa	CDS	1407239	1407461	.	+	1	ID=AT5G56940.1.TAIR10_R1_cds2;Parent=AT5G56940.1.TAIR10_R1;ae=true;pc=1;minCov=31
DCARv2_B5	GAF	gene	1404188	1407461	.	+	.	ID=gene_173;transcripts=1;complete=1;maxEvidence=1;maxTie=1.0
DCARv2_B5	GeMoMa	prediction	1446231	1448781	.	+	.	ID=AT5G54070.1.TAIR10_R4;ref-gene=AT5G54070.TAIR10;AA=399;score=387;tae=1;tde=1;tie=1;minSplitReads=629;tpc=1;minCov=139;avgCov=840.8947;iAA=0.2847;start=M;stop=*;evidence=1;Parent=gene_174
DCARv2_B5	GeMoMa	CDS	1446231	1446608	.	+	0	ID=AT5G54070.1.TAIR10_R4_cds0;Parent=AT5G54070.1.TAIR10_R4;de=true;pc=1;minCov=246
DCARv2_B5	GeMoMa	CDS	1447963	1448781	.	+	0	ID=AT5G54070.1.TAIR10_R4_cds1;Parent=AT5G54070.1.TAIR10_R4;ae=true;pc=1;minCov=139
DCARv2_B5	GeMoMa	prediction	1446243	1448781	.	+	.	ID=AT5G43840.1.TAIR10_R8;ref-gene=AT5G43840.TAIR10;AA=395;score=297;tae=1;tde=1;tie=1;minSplitReads=629;tpc=1;minCov=139;avgCov=846.7561;iAA=0.2753;start=M;stop=*;evidence=1;Parent=gene_174
DCARv2_B5	GeMoMa	CDS	1446243	1446608	.	+	0	ID=AT5G43840.1.TAIR10_R8_cds0;Parent=AT5G43840.1.TAIR10_R8;de=true;pc=1;minCov=285
DCARv2_B5	GeMoMa	CDS	1447963	1448781	.	+	0	ID=AT5G43840.1.TAIR10_R8_cds1;Parent=AT5G43840.1.TAIR10_R8;ae=true;pc=1;minCov=139
DCARv2_B5	GAF	gene	1446231	1448781	.	+	.	ID=gene_174;transcripts=2;complete=2;maxEvidence=1;maxTie=1.0
DCARv2_B5	GeMoMa	prediction	1451890	1454428	.	+	.	ID=AT3G22830.1.TAIR10_R9;ref-gene=AT3G22830.TAIR10;AA=395;score=453;tae=1;tde=1;tie=1;minSplitReads=578;tpc=1;minCov=139;avgCov=807.6608;iAA=0.2937;start=M;stop=*;evidence=1;Parent=gene_175;alternative="AT2G26150.TAIR10,AT3G51910.TAIR10,AT3G63350.TAIR10,AT5G43840.TAIR10"
DCARv2_B5	GeMoMa	CDS	1451890	1452255	.	+	0	ID=AT3G22830.1.TAIR10_R9_cds0;Parent=AT3G22830.1.TAIR10_R9;de=true;pc=1;minCov=276
DCARv2_B5	GeMoMa	CDS	1453610	1454428	.	+	0	ID=AT3G22830.1.TAIR10_R9_cds1;Parent=AT3G22830.1.TAIR10_R9;ae=true;pc=1;minCov=139
DCARv2_B5	GeMoMa	prediction	1451878	1454428	.	+	.	ID=AT5G54070.1.TAIR10_R3;ref-gene=AT5G54070.TAIR10;AA=399;score=387;tae=1;tde=1;tie=1;minSplitReads=578;tpc=1;minCov=139;avgCov=802.117;iAA=0.2847;start=M;stop=*;evidence=1;Parent=gene_175
DCARv2_B5	GeMoMa	CDS	1451878	1452255	.	+	0	ID=AT5G54070.1.TAIR10_R3_cds0;Parent=AT5G54070.1.TAIR10_R3;de=true;pc=1;minCov=239
DCARv2_B5	GeMoMa	CDS	1453610	1454428	.	+	0	ID=AT5G54070.1.TAIR10_R3_cds1;Parent=AT5G54070.1.TAIR10_R3;ae=true;pc=1;minCov=139
DCARv2_B5	GAF	gene	1451878	1454428	.	+	.	ID=gene_175;transcripts=2;complete=2;maxEvidence=1;maxTie=1.0
DCARv2_B5	GeMoMa	prediction	1562498	1562623	.	+	.	ID=AT4G03827.1.TAIR10_R8;ref-gene=AT4G03827.TAIR10;AA=42;score=39;tae=NA;tde=NA;tie=NA;minSplitReads=NA;tpc=0.1349;minCov=0;avgCov=0.1349;iAA=0.3256;start=M;stop=*;evidence=1;Parent=gene_176
DCARv2_B5	GeMoMa	CDS	1562498	1562623	.	+	0	ID=AT4G03827.1.TAIR10_R8_cds0;Parent=AT4G03827.1.TAIR10_R8;pc=0.1349;minCov=0
DCARv2_B5	GAF	gene	1562498	1562623	.	+	.	ID=gene_176;transcripts=1;complete=1;maxEvidence=1;maxTie=NA
DCARv2_B5	GeMoMa	prediction	44800	47757	.	-	.	ID=AT5G50110.1.TAIR10_R0;ref-gene=AT5G50110.TAIR10;AA=286;score=872;tae=1;tde=1;tie=1;minSplitReads=259;tpc=0.9988;minCov=0;avgCov=573.789;iAA=0.5939;start=M;stop=*;evidence=1;Parent=gene_177
DCARv2_B5	GeMoMa	CDS	47530	47757	.	-	0	ID=AT5G50110.1.TAIR10_R0_cds0;Parent=AT5G50110.1.TAIR10_R0;de=true;pc=1;minCov=5
DCARv2_B5	GeMoMa	CDS	47148	47340	.	-	0	ID=AT5G50110.1.TAIR10_R0_cds1;Parent=AT5G50110.1.TAIR10_R0;ae=true;de=true;pc=0.9948;minCov=0
DCARv2_B5	GeMoMa	CDS	46724	46833	.	-	2	ID=AT5G50110.1.TAIR10_R0_cds2;Parent=AT5G50110.1.TAIR10_R0;ae=true;de=true;pc=1;minCov=8
DCARv2_B5	GeMoMa	CDS	45861	45939	.	-	0	ID=AT5G50110.1.TAIR10_R0_cds3;Parent=AT5G50110.1.TAIR10_R0;ae=true;de=true;pc=1;minCov=10
DCARv2_B5	GeMoMa	CDS	45705	45772	.	-	2	ID=AT5G50110.1.TAIR10_R0_cds4;Parent=AT5G50110.1.TAIR10_R0;ae=true;de=true;pc=1;minCov=3
DCARv2_B5	GeMoMa	CDS	45478	45544	.	-	0	ID=AT5G50110.1.TAIR10_R0_cds5;Parent=AT5G50110.1.TAIR10_R0;ae=true;de=true;pc=1;minCov=63
DCARv2_B5	GeMoMa	CDS	44800	44912	.	-	2	ID=AT5G50110.1.TAIR10_R0_cds6;Parent=AT5G50110.1.TAIR10_R0;ae=true;pc=1;minCov=133
DCARv2_B5	GAF	gene	44800	47757	.	-	.	ID=gene_177;transcripts=1;complete=1;maxEvidence=1;maxTie=1.0
DCARv2_B5	GeMoMa	prediction	159925	161900	.	-	.	ID=AT3G42170.1.TAIR10_R8;ref-gene=AT3G42170.TAIR10;AA=630;score=694;tae=1;tde=1;tie=1;minSplitReads=1643;tpc=1;minCov=6;avgCov=2503.8175;iAA=0.2689;start=M;stop=*;evidence=1;Parent=gene_178
DCARv2_B5	GeMoMa	CDS	160392	161900	.	-	0	ID=AT3G42170.1.TAIR10_R8_cds0;Parent=AT3G42170.1.TAIR10_R8;de=true;pc=1;minCov=6
DCARv2_B5	GeMoMa	CDS	159925	160305	.	-	0	ID=AT3G42170.1.TAIR10_R8_cds1;Parent=AT3G42170.1.TAIR10_R8;ae=true;pc=1;minCov=30
DCARv2_B5	GAF	gene	159925	161900	.	-	.	ID=gene_178;transcripts=1;complete=1;maxEvidence=1;maxTie=1.0
DCARv2_B5	GeMoMa	prediction	260845	261117	.	-	.	ID=ATMG00760.1.TAIR10_R4;ref-gene=ATMG00760.TAIR10;AA=91;score=71;tae=NA;tde=NA;tie=NA;minSplitReads=NA;tpc=0;minCov=0;avgCov=0;iAA=0.3167;start=M;stop=*;evidence=1;Parent=gene_179
DCARv2_B5	GeMoMa	CDS	260845	261117	.	-	0	ID=ATMG00760.1.TAIR10_R4_cds0;Parent=ATMG00760.1.TAIR10_R4;pc=0;minCov=0
DCARv2_B5	GAF	gene	260845	261117	.	-	.	ID=gene_179;transcripts=1;complete=1;maxEvidence=1;maxTie=NA
DCARv2_B5	GeMoMa	prediction	500825	501960	.	-	.	ID=AT1G60010.1.TAIR10_R3;ref-gene=AT1G60010.TAIR10;AA=168;score=347;tae=1;tde=1;tie=1;minSplitReads=1237;tpc=1;minCov=77;avgCov=2039.4583;iAA=0.452;start=M;stop=*;evidence=1;Parent=gene_180;alternative="AT1G10530.TAIR10,AT5G50090.TAIR10,AT5G62900.TAIR10"
DCARv2_B5	GeMoMa	CDS	501702	501960	.	-	0	ID=AT1G60010.1.TAIR10_R3_cds0;Parent=AT1G60010.1.TAIR10_R3;de=true;pc=1;minCov=77
DCARv2_B5	GeMoMa	CDS	501492	501622	.	-	2	ID=AT1G60010.1.TAIR10_R3_cds1;Parent=AT1G60010.1.TAIR10_R3;ae=true;de=true;pc=1;minCov=222
DCARv2_B5	GeMoMa	CDS	500825	500938	.	-	0	ID=AT1G60010.1.TAIR10_R3_cds2;Parent=AT1G60010.1.TAIR10_R3;ae=true;pc=1;minCov=628
DCARv2_B5	GAF	gene	500825	501960	.	-	.	ID=gene_180;transcripts=1;complete=1;maxEvidence=1;maxTie=1.0
DCARv2_B5	GeMoMa	prediction	586078	589390	.	-	.	ID=AT1G12570.1.TAIR10_R4;ref-gene=AT1G12570.TAIR10;AA=596;score=1321;tae=1;tde=1;tie=1;minSplitReads=1324;tpc=1;minCov=12;avgCov=2160.4027;iAA=0.4734;start=M;stop=*;evidence=1;Parent=gene_181
DCARv2_B5	GeMoMa	CDS	589318	589390	.	-	0	ID=AT1G12570.1.TAIR10_R4_cds0;Parent=AT1G12570.1.TAIR10_R4;de=true;pc=1;minCov=12
DCARv2_B5	GeMoMa	CDS	588468	588861	.	-	2	ID=AT1G12570.1.TAIR10_R4_cds1;Parent=AT1G12570.1.TAIR10_R4;ae=true;de=true;pc=1;minCov=178
DCARv2_B5	GeMoMa	CDS	587381	587691	.	-	1	ID=AT1G12570.1.TAIR10_R4_cds2;Parent=AT1G12570.1.TAIR10_R4;ae=true;de=true;pc=1;minCov=107
DCARv2_B5	GeMoMa	CDS	586897	587282	.	-	2	ID=AT1G12570.1.TAIR10_R4_cds3;Parent=AT1G12570.1.TAIR10_R4;ae=true;de=true;pc=1;minCov=21
DCARv2_B5	GeMoMa	CDS	586220	586788	.	-	0	ID=AT1G12570.1.TAIR10_R4_cds4;Parent=AT1G12570.1.TAIR10_R4;ae=true;de=true;pc=1;minCov=64
DCARv2_B5	GeMoMa	CDS	586078	586132	.	-	1	ID=AT1G12570.1.TAIR10_R4_cds5;Parent=AT1G12570.1.TAIR10_R4;ae=true;pc=1;minCov=1243
DCARv2_B5	GAF	gene	586078	589390	.	-	.	ID=gene_181;transcripts=1;complete=1;maxEvidence=1;maxTie=1.0
DCARv2_B5	GeMoMa	prediction	621104	622172	.	-	.	ID=AT1G24450.1.TAIR10_R0;ref-gene=AT1G24450.TAIR10;AA=180;score=420;tae=1;tde=1;tie=1;minSplitReads=7056;tpc=1;minCov=195;avgCov=6332.0241;iAA=0.5104;start=M;stop=*;evidence=1;Parent=gene_182
DCARv2_B5	GeMoMa	CDS	622128	622172	.	-	0	ID=AT1G24450.1.TAIR10_R0_cds0;Parent=AT1G24450.1.TAIR10_R0;de=true;pc=1;minCov=195
DCARv2_B5	GeMoMa	CDS	621946	622034	.	-	0	ID=AT1G24450.1.TAIR10_R0_cds1;Parent=AT1G24450.1.TAIR10_R0;ae=true;de=true;pc=1;minCov=295
DCARv2_B5	GeMoMa	CDS	621104	621509	.	-	1	ID=AT1G24450.1.TAIR10_R0_cds2;Parent=AT1G24450.1.TAIR10_R0;ae=true;pc=1;minCov=3842
DCARv2_B5	GAF	gene	621104	622172	.	-	.	ID=gene_182;transcripts=1;complete=1;maxEvidence=1;maxTie=1.0
DCARv2_B5	GeMoMa	prediction	739223	742804	.	-	.	ID=AT5G50000.1.TAIR10_R0;ref-gene=AT5G50000.TAIR10;AA=384;score=1737;tae=1;tde=1;tie=1;minSplitReads=1520;tpc=1;minCov=26;avgCov=2421.4549;iAA=0.829;start=M;stop=*;evidence=1;Parent=gene_183;alternative="AT3G01490.TAIR10,AT3G22750.TAIR10,AT3G63260.TAIR10,AT4G14780.TAIR10"
DCARv2_B5	GeMoMa	CDS	742489	742804	.	-	0	ID=AT5G50000.1.TAIR10_R0_cds0;Parent=AT5G50000.1.TAIR10_R0;de=true;pc=1;minCov=26
DCARv2_B5	GeMoMa	CDS	741356	741477	.	-	2	ID=AT5G50000.1.TAIR10_R0_cds1;Parent=AT5G50000.1.TAIR10_R0;ae=true;de=true;pc=1;minCov=81
DCARv2_B5	GeMoMa	CDS	740477	740673	.	-	0	ID=AT5G50000.1.TAIR10_R0_cds2;Parent=AT5G50000.1.TAIR10_R0;ae=true;de=true;pc=1;minCov=102
DCARv2_B5	GeMoMa	CDS	740191	740365	.	-	1	ID=AT5G50000.1.TAIR10_R0_cds3;Parent=AT5G50000.1.TAIR10_R0;ae=true;de=true;pc=1;minCov=293
DCARv2_B5	GeMoMa	CDS	739525	739659	.	-	0	ID=AT5G50000.1.TAIR10_R0_cds4;Parent=AT5G50000.1.TAIR10_R0;ae=true;de=true;pc=1;minCov=193
DCARv2_B5	GeMoMa	CDS	739223	739429	.	-	0	ID=AT5G50000.1.TAIR10_R0_cds5;Parent=AT5G50000.1.TAIR10_R0;ae=true;pc=1;minCov=2486
DCARv2_B5	GeMoMa	prediction	739513	742804	.	-	.	ID=AT3G63260.2.TAIR10_R3;ref-gene=AT3G63260.TAIR10;AA=319;score=886;tae=1;tde=1;tie=1;minSplitReads=1520;tpc=1;minCov=26;avgCov=2159.255;iAA=0.5591;start=M;stop=*;evidence=1;Parent=gene_183
DCARv2_B5	GeMoMa	CDS	742489	742804	.	-	0	ID=AT3G63260.2.TAIR10_R3_cds0;Parent=AT3G63260.2.TAIR10_R3;de=true;pc=1;minCov=26
DCARv2_B5	GeMoMa	CDS	741356	741477	.	-	2	ID=AT3G63260.2.TAIR10_R3_cds1;Parent=AT3G63260.2.TAIR10_R3;ae=true;de=true;pc=1;minCov=81
DCARv2_B5	GeMoMa	CDS	740477	740673	.	-	0	ID=AT3G63260.2.TAIR10_R3_cds2;Parent=AT3G63260.2.TAIR10_R3;ae=true;de=true;pc=1;minCov=102
DCARv2_B5	GeMoMa	CDS	740191	740365	.	-	1	ID=AT3G63260.2.TAIR10_R3_cds3;Parent=AT3G63260.2.TAIR10_R3;ae=true;de=true;pc=1;minCov=293
DCARv2_B5	GeMoMa	CDS	739513	739659	.	-	0	ID=AT3G63260.2.TAIR10_R3_cds4;Parent=AT3G63260.2.TAIR10_R3;ae=true;pc=1;minCov=190
DCARv2_B5	GAF	gene	739223	742804	.	-	.	ID=gene_183;transcripts=2;complete=2;maxEvidence=1;maxTie=1.0
DCARv2_B5	GeMoMa	prediction	818584	820184	.	-	.	ID=AT5G62520.1.TAIR10_R0;ref-gene=AT5G62520.TAIR10;AA=348;score=527;tae=1;tde=1;tie=1;minSplitReads=1065;tpc=1;minCov=11;avgCov=1254.0632;iAA=0.3961;start=M;stop=*;evidence=1;Parent=gene_184;alternative="AT1G23550.TAIR10,AT1G70440.TAIR10,AT3G47720.TAIR10"
DCARv2_B5	GeMoMa	CDS	819634	820184	.	-	0	ID=AT5G62520.1.TAIR10_R0_cds0;Parent=AT5G62520.1.TAIR10_R0;de=true;pc=1;minCov=11
DCARv2_B5	GeMoMa	CDS	819044	819285	.	-	1	ID=AT5G62520.1.TAIR10_R0_cds1;Parent=AT5G62520.1.TAIR10_R0;ae=true;de=true;pc=1;minCov=31
DCARv2_B5	GeMoMa	CDS	818826	818962	.	-	2	ID=AT5G62520.1.TAIR10_R0_cds2;Parent=AT5G62520.1.TAIR10_R0;ae=true;de=true;pc=1;minCov=68
DCARv2_B5	GeMoMa	CDS	818584	818697	.	-	0	ID=AT5G62520.1.TAIR10_R0_cds3;Parent=AT5G62520.1.TAIR10_R0;ae=true;pc=1;minCov=159
DCARv2_B5	GeMoMa	prediction	819036	820184	.	-	.	ID=AT5G62520.2.TAIR10_R0;ref-gene=AT5G62520.TAIR10;AA=267;score=360;tae=1;tde=1;tie=1;minSplitReads=1095;tpc=1;minCov=11;avgCov=1310.573;iAA=0.3728;start=M;stop=*;evidence=1;Parent=gene_184
DCARv2_B5	GeMoMa	CDS	819634	820184	.	-	0	ID=AT5G62520.2.TAIR10_R0_cds0;Parent=AT5G62520.2.TAIR10_R0;de=true;pc=1;minCov=11
DCARv2_B5	GeMoMa	CDS	819036	819285	.	-	1	ID=AT5G62520.2.TAIR10_R0_cds1;Parent=AT5G62520.2.TAIR10_R0;ae=true;pc=1;minCov=31
DCARv2_B5	GAF	gene	818584	820184	.	-	.	ID=gene_184;transcripts=2;complete=2;maxEvidence=1;maxTie=1.0
DCARv2_B5	GeMoMa	prediction	826189	826804	.	-	.	ID=AT1G14990.1.TAIR10_R2;ref-gene=AT1G14990.TAIR10;AA=109;score=223;tae=0;tde=0;tie=0;minSplitReads=0;tpc=0;minCov=0;avgCov=0;iAA=0.3788;start=M;stop=*;evidence=1;Parent=gene_185
DCARv2_B5	GeMoMa	CDS	826712	826804	.	-	0	ID=AT1G14990.1.TAIR10_R2_cds0;Parent=AT1G14990.1.TAIR10_R2;de=false;pc=0;minCov=0
DCARv2_B5	GeMoMa	CDS	826567	826605	.	-	0	ID=AT1G14990.1.TAIR10_R2_cds1;Parent=AT1G14990.1.TAIR10_R2;ae=false;de=false;pc=0;minCov=0
DCARv2_B5	GeMoMa	CDS	826374	826511	.	-	0	ID=AT1G14990.1.TAIR10_R2_cds2;Parent=AT1G14990.1.TAIR10_R2;ae=false;de=false;pc=0;minCov=0
DCARv2_B5	GeMoMa	CDS	826189	826245	.	-	0	ID=AT1G14990.1.TAIR10_R2_cds3;Parent=AT1G14990.1.TAIR10_R2;ae=false;pc=0;minCov=0
DCARv2_B5	GAF	gene	826189	826804	.	-	.	ID=gene_185;transcripts=1;complete=1;maxEvidence=1;maxTie=0.0
DCARv2_B5	GeMoMa	prediction	1219653	1219742	.	-	.	ID=AT5G49448.1.TAIR10_R5;ref-gene=AT5G49448.TAIR10;AA=30;score=32;tae=NA;tde=NA;tie=NA;minSplitReads=NA;tpc=0;minCov=0;avgCov=0;iAA=0.4;start=M;stop=*;evidence=1;Parent=gene_186
DCARv2_B5	GeMoMa	CDS	1219653	1219742	.	-	0	ID=AT5G49448.1.TAIR10_R5_cds0;Parent=AT5G49448.1.TAIR10_R5;pc=0;minCov=0
DCARv2_B5	GAF	gene	1219653	1219742	.	-	.	ID=gene_186;transcripts=1;complete=1;maxEvidence=1;maxTie=NA
DCARv2_B5	GeMoMa	prediction	1225631	1233242	.	-	.	ID=AT1G22260.1.TAIR10_R0;ref-gene=AT1G22260.TAIR10;AA=877;score=2068;tae=1;tde=1;tie=1;minSplitReads=21;tpc=0.9977;minCov=0;avgCov=89.0794;iAA=0.4881;start=M;stop=*;evidence=1;Parent=gene_187;alternative="AT1G22275.TAIR10"
DCARv2_B5	GeMoMa	CDS	1233092	1233242	.	-	0	ID=AT1G22260.1.TAIR10_R0_cds0;Parent=AT1G22260.1.TAIR10_R0;de=true;pc=0.9934;minCov=0
DCARv2_B5	GeMoMa	CDS	1232700	1232749	.	-	2	ID=AT1G22260.1.TAIR10_R0_cds1;Parent=AT1G22260.1.TAIR10_R0;ae=true;de=true;pc=0.98;minCov=0
DCARv2_B5	GeMoMa	CDS	1232310	1232517	.	-	0	ID=AT1G22260.1.TAIR10_R0_cds2;Parent=AT1G22260.1.TAIR10_R0;ae=true;de=true;pc=0.9952;minCov=0
DCARv2_B5	GeMoMa	CDS	1232094	1232219	.	-	2	ID=AT1G22260.1.TAIR10_R0_cds3;Parent=AT1G22260.1.TAIR10_R0;ae=true;de=true;pc=1;minCov=9
DCARv2_B5	GeMoMa	CDS	1231865	1231963	.	-	2	ID=AT1G22260.1.TAIR10_R0_cds4;Parent=AT1G22260.1.TAIR10_R0;ae=true;de=true;pc=1;minCov=1
DCARv2_B5	GeMoMa	CDS	1229725	1230401	.	-	2	ID=AT1G22260.1.TAIR10_R0_cds5;Parent=AT1G22260.1.TAIR10_R0;ae=true;de=true;pc=1;minCov=5
DCARv2_B5	GeMoMa	CDS	1229405	1229653	.	-	0	ID=AT1G22260.1.TAIR10_R0_cds6;Parent=AT1G22260.1.TAIR10_R0;ae=true;de=true;pc=1;minCov=2
DCARv2_B5	GeMoMa	CDS	1229192	1229320	.	-	0	ID=AT1G22260.1.TAIR10_R0_cds7;Parent=AT1G22260.1.TAIR10_R0;ae=true;de=true;pc=1;minCov=5
DCARv2_B5	GeMoMa	CDS	1229042	1229110	.	-	0	ID=AT1G22260.1.TAIR10_R0_cds8;Parent=AT1G22260.1.TAIR10_R0;ae=true;de=true;pc=1;minCov=1
DCARv2_B5	GeMoMa	CDS	1228866	1228976	.	-	0	ID=AT1G22260.1.TAIR10_R0_cds9;Parent=AT1G22260.1.TAIR10_R0;ae=true;de=true;pc=1;minCov=5
DCARv2_B5	GeMoMa	CDS	1228259	1228366	.	-	0	ID=AT1G22260.1.TAIR10_R0_cds10;Parent=AT1G22260.1.TAIR10_R0;ae=true;de=true;pc=0.9907;minCov=0
DCARv2_B5	GeMoMa	CDS	1228062	1228172	.	-	0	ID=AT1G22260.1.TAIR10_R0_cds11;Parent=AT1G22260.1.TAIR10_R0;ae=true;de=true;pc=1;minCov=2
DCARv2_B5	GeMoMa	CDS	1227904	1227990	.	-	0	ID=AT1G22260.1.TAIR10_R0_cds12;Parent=AT1G22260.1.TAIR10_R0;ae=true;de=true;pc=0.9885;minCov=0
DCARv2_B5	GeMoMa	CDS	1226835	1226924	.	-	0	ID=AT1G22260.1.TAIR10_R0_cds13;Parent=AT1G22260.1.TAIR10_R0;ae=true;de=true;pc=1;minCov=3
DCARv2_B5	GeMoMa	CDS	1226631	1226738	.	-	0	ID=AT1G22260.1.TAIR10_R0_cds14;Parent=AT1G22260.1.TAIR10_R0;ae=true;de=true;pc=1;minCov=6
DCARv2_B5	GeMoMa	CDS	1226284	1226370	.	-	0	ID=AT1G22260.1.TAIR10_R0_cds15;Parent=AT1G22260.1.TAIR10_R0;ae=true;de=true;pc=0.9885;minCov=0
DCARv2_B5	GeMoMa	CDS	1226097	1226165	.	-	0	ID=AT1G22260.1.TAIR10_R0_cds16;Parent=AT1G22260.1.TAIR10_R0;ae=true;de=true;pc=1;minCov=3
DCARv2_B5	GeMoMa	CDS	1225631	1225732	.	-	0	ID=AT1G22260.1.TAIR10_R0_cds17;Parent=AT1G22260.1.TAIR10_R0;ae=true;pc=1;minCov=20
DCARv2_B5	GAF	gene	1225631	1233242	.	-	.	ID=gene_187;transcripts=1;complete=1;maxEvidence=1;maxTie=1.0
DCARv2_B5	GeMoMa	prediction	1718516	1726506	.	-	.	ID=AT1G18890.1.TAIR10_R2;ref-gene=AT1G18890.TAIR10;AA=536;score=2217;tae=0.8333;tde=0.8333;tie=0.8333;minSplitReads=0;tpc=0.8358;minCov=0;avgCov=5.6157;iAA=0.7258;start=M;stop=*;evidence=1;Parent=gene_188;alternative="AT1G74740.TAIR10,AT2G41860.TAIR10,AT3G51850.TAIR10,AT3G57530.TAIR10,AT5G12480.TAIR10,AT5G19450.TAIR10"
DCARv2_B5	GeMoMa	CDS	1725885	1726506	.	-	0	ID=AT1G18890.1.TAIR10_R2_cds0;Parent=AT1G18890.1.TAIR10_R2;de=true;pc=1;minCov=1
DCARv2_B5	GeMoMa	CDS	1720346	1720489	.	-	2	ID=AT1G18890.1.TAIR10_R2_cds1;Parent=AT1G18890.1.TAIR10_R2;ae=true;de=true;pc=0.9931;minCov=0
DCARv2_B5	GeMoMa	CDS	1720103	1720255	.	-	2	ID=AT1G18890.1.TAIR10_R2_cds2;Parent=AT1G18890.1.TAIR10_R2;ae=true;de=false;pc=0.3856;minCov=0
DCARv2_B5	GeMoMa	CDS	1719628	1719743	.	-	2	ID=AT1G18890.1.TAIR10_R2_cds3;Parent=AT1G18890.1.TAIR10_R2;ae=false;de=true;pc=0.5259;minCov=0
DCARv2_B5	GeMoMa	CDS	1719258	1719425	.	-	0	ID=AT1G18890.1.TAIR10_R2_cds4;Parent=AT1G18890.1.TAIR10_R2;ae=true;de=true;pc=0.994;minCov=0
DCARv2_B5	GeMoMa	CDS	1718814	1719044	.	-	0	ID=AT1G18890.1.TAIR10_R2_cds5;Parent=AT1G18890.1.TAIR10_R2;ae=true;de=true;pc=0.9957;minCov=0
DCARv2_B5	GeMoMa	CDS	1718516	1718689	.	-	0	ID=AT1G18890.1.TAIR10_R2_cds6;Parent=AT1G18890.1.TAIR10_R2;ae=true;pc=0.3563;minCov=0
DCARv2_B5	GAF	gene	1718516	1726506	.	-	.	ID=gene_188;transcripts=1;complete=1;maxEvidence=1;maxTie=0.8333
DCARv2_B5	GeMoMa	prediction	1894732	1895531	.	-	.	ID=AT5G19320.1.TAIR10_R2;ref-gene=AT5G19320.TAIR10;AA=257;score=464;tae=0;tde=0;tie=0;minSplitReads=0;tpc=1;minCov=3;avgCov=7.6278;iAA=0.2766;start=M;stop=*;evidence=1;Parent=gene_189;alternative="AT3G63130.TAIR10"
DCARv2_B5	GeMoMa	CDS	1895126	1895531	.	-	0	ID=AT5G19320.1.TAIR10_R2_cds0;Parent=AT5G19320.1.TAIR10_R2;de=false;pc=1;minCov=4
DCARv2_B5	GeMoMa	CDS	1894732	1895096	.	-	2	ID=AT5G19320.1.TAIR10_R2_cds1;Parent=AT5G19320.1.TAIR10_R2;ae=false;pc=1;minCov=3
DCARv2_B5	GAF	gene	1894732	1895531	.	-	.	ID=gene_189;transcripts=1;complete=1;maxEvidence=1;maxTie=0.0
DCARv2_B7	GeMoMa	prediction	439522	441012	.	+	.	ID=AT1G02050.1.TAIR10_R0;ref-gene=AT1G02050.TAIR10;AA=390;score=1661;tae=1;tde=1;tie=1;minSplitReads=2604;tpc=1;minCov=207;avgCov=4627.1863;iAA=0.7758;start=M;stop=*;evidence=1;Parent=gene_190;alternative="AT4G00040.TAIR10,AT4G34850.TAIR10"
DCARv2_B7	GeMoMa	CDS	439522	439723	.	+	0	ID=AT1G02050.1.TAIR10_R0_cds0;Parent=AT1G02050.1.TAIR10_R0;de=true;pc=1;minCov=3921
DCARv2_B7	GeMoMa	CDS	439826	440256	.	+	2	ID=AT1G02050.1.TAIR10_R0_cds1;Parent=AT1G02050.1.TAIR10_R0;ae=true;de=true;pc=1;minCov=207
DCARv2_B7	GeMoMa	CDS	440476	441012	.	+	0	ID=AT1G02050.1.TAIR10_R0_cds2;Parent=AT1G02050.1.TAIR10_R0;ae=true;pc=1;minCov=233
DCARv2_B7	GAF	gene	439522	441012	.	+	.	ID=gene_190;transcripts=1;complete=1;maxEvidence=1;maxTie=1.0
DCARv2_B7	GeMoMa	prediction	699863	699970	.	-	.	ID=AT2G14289.1.TAIR10_R3;ref-gene=AT2G14289.TAIR10;AA=36;score=30;tae=NA;tde=NA;tie=NA;minSplitReads=NA;tpc=0;minCov=0;avgCov=0;iAA=0.3158;start=M;stop=*;evidence=1;Parent=gene_191
DCARv2_B7	GeMoMa	CDS	699863	699970	.	-	0	ID=AT2G14289.1.TAIR10_R3_cds0;Parent=AT2G14289.1.TAIR10_R3;pc=0;minCov=0
DCARv2_B7	GAF	gene	699863	699970	.	-	.	ID=gene_191;transcripts=1;complete=1;maxEvidence=1;maxTie=NA
DCARv2_B7	GeMoMa	prediction	787281	787382	.	-	.	ID=AT5G17847.1.TAIR10_R2;ref-gene=AT5G17847.TAIR10;AA=34;score=30;tae=NA;tde=NA;tie=NA;minSplitReads=NA;tpc=0;minCov=0;avgCov=0;iAA=0.2558;start=M;stop=*;evidence=1;Parent=gene_192
DCARv2_B7	GeMoMa	CDS	787281	787382	.	-	0	ID=AT5G17847.1.TAIR10_R2_cds0;Parent=AT5G17847.1.TAIR10_R2;pc=0;minCov=0
DCARv2_B7	GAF	gene	787281	787382	.	-	.	ID=gene_192;transcripts=1;complete=1;maxEvidence=1;maxTie=NA
DCARv2_B8	GeMoMa	prediction	285326	285610	.	+	.	ID=AT1G48720.1.TAIR10_R5;ref-gene=AT1G48720.TAIR10;AA=95;score=234;tae=NA;tde=NA;tie=NA;minSplitReads=NA;tpc=0;minCov=0;avgCov=0;iAA=0.4898;start=M;stop=*;evidence=1;Parent=gene_193
DCARv2_B8	GeMoMa	CDS	285326	285610	.	+	0	ID=AT1G48720.1.TAIR10_R5_cds0;Parent=AT1G48720.1.TAIR10_R5;pc=0;minCov=0
DCARv2_B8	GAF	gene	285326	285610	.	+	.	ID=gene_193;transcripts=1;complete=1;maxEvidence=1;maxTie=NA
DCARv2_B8	GeMoMa	prediction	286649	286933	.	+	.	ID=AT1G48720.1.TAIR10_R6;ref-gene=AT1G48720.TAIR10;AA=95;score=234;tae=NA;tde=NA;tie=NA;minSplitReads=NA;tpc=0;minCov=0;avgCov=0;iAA=0.4898;start=M;stop=*;evidence=1;Parent=gene_194
DCARv2_B8	GeMoMa	CDS	286649	286933	.	+	0	ID=AT1G48720.1.TAIR10_R6_cds0;Parent=AT1G48720.1.TAIR10_R6;pc=0;minCov=0
DCARv2_B8	GAF	gene	286649	286933	.	+	.	ID=gene_194;transcripts=1;complete=1;maxEvidence=1;maxTie=NA
DCARv2_B8	GeMoMa	prediction	1048961	1049329	.	+	.	ID=ATMG00710.1.TAIR10_R5;ref-gene=ATMG00710.TAIR10;AA=123;score=146;tae=NA;tde=NA;tie=NA;minSplitReads=NA;tpc=0;minCov=0;avgCov=0;iAA=0.3209;start=M;stop=*;evidence=1;Parent=gene_195
DCARv2_B8	GeMoMa	CDS	1048961	1049329	.	+	0	ID=ATMG00710.1.TAIR10_R5_cds0;Parent=ATMG00710.1.TAIR10_R5;pc=0;minCov=0
DCARv2_B8	GAF	gene	1048961	1049329	.	+	.	ID=gene_195;transcripts=1;complete=1;maxEvidence=1;maxTie=NA
DCARv2_B8	GeMoMa	prediction	1280403	1280480	.	-	.	ID=AT1G15045.1.TAIR10_R5;ref-gene=AT1G15045.TAIR10;AA=26;score=21;tae=NA;tde=NA;tie=NA;minSplitReads=NA;tpc=0;minCov=0;avgCov=0;iAA=0.3611;start=M;stop=*;evidence=1;Parent=gene_196
DCARv2_B8	GeMoMa	CDS	1280403	1280480	.	-	0	ID=AT1G15045.1.TAIR10_R5_cds0;Parent=AT1G15045.1.TAIR10_R5;pc=0;minCov=0
DCARv2_B8	GAF	gene	1280403	1280480	.	-	.	ID=gene_196;transcripts=1;complete=1;maxEvidence=1;maxTie=NA
DCARv2_B8	GeMoMa	prediction	1345872	1346204	.	-	.	ID=ATMG00710.1.TAIR10_R7;ref-gene=ATMG00710.TAIR10;AA=111;score=121;tae=NA;tde=NA;tie=NA;minSplitReads=NA;tpc=0;minCov=0;avgCov=0;iAA=0.2766;start=M;stop=*;evidence=1;Parent=gene_197
DCARv2_B8	GeMoMa	CDS	1345872	1346204	.	-	0	ID=ATMG00710.1.TAIR10_R7_cds0;Parent=ATMG00710.1.TAIR10_R7;pc=0;minCov=0
DCARv2_B8	GAF	gene	1345872	1346204	.	-	.	ID=gene_197;transcripts=1;complete=1;maxEvidence=1;maxTie=NA
DCARv2_B9	GeMoMa	prediction	180271	182874	.	+	.	ID=AT1G52080.1.TAIR10_R1;ref-gene=AT1G52080.TAIR10;AA=541;score=630;tae=0.5;tde=0.5;tie=0.25;minSplitReads=0;tpc=0.9735;minCov=0;avgCov=10.4738;iAA=0.3258;start=M;stop=*;evidence=1;Parent=gene_198
DCARv2_B9	GeMoMa	CDS	180271	180418	.	+	0	ID=AT1G52080.1.TAIR10_R1_cds0;Parent=AT1G52080.1.TAIR10_R1;de=true;pc=1;minCov=5
DCARv2_B9	GeMoMa	CDS	180889	180912	.	+	2	ID=AT1G52080.1.TAIR10_R1_cds1;Parent=AT1G52080.1.TAIR10_R1;ae=false;de=false;pc=0;minCov=0
DCARv2_B9	GeMoMa	CDS	181301	181490	.	+	2	ID=AT1G52080.1.TAIR10_R1_cds2;Parent=AT1G52080.1.TAIR10_R1;ae=true;de=false;pc=1;minCov=2
DCARv2_B9	GeMoMa	CDS	181523	181958	.	+	1	ID=AT1G52080.1.TAIR10_R1_cds3;Parent=AT1G52080.1.TAIR10_R1;ae=false;de=true;pc=0.9587;minCov=0
DCARv2_B9	GeMoMa	CDS	182050	182874	.	+	0	ID=AT1G52080.1.TAIR10_R1_cds4;Parent=AT1G52080.1.TAIR10_R1;ae=true;pc=0.9988;minCov=0
DCARv2_B9	GAF	gene	180271	182874	.	+	.	ID=gene_198;transcripts=1;complete=1;maxEvidence=1;maxTie=0.25
DCARv2_B9	GeMoMa	prediction	268551	268958	.	+	.	ID=AT4G05095.1.TAIR10_R3;ref-gene=AT4G05095.TAIR10;AA=136;score=109;tae=NA;tde=NA;tie=NA;minSplitReads=NA;tpc=0;minCov=0;avgCov=0;iAA=0.2897;start=M;stop=*;evidence=1;Parent=gene_199
DCARv2_B9	GeMoMa	CDS	268551	268958	.	+	0	ID=AT4G05095.1.TAIR10_R3_cds0;Parent=AT4G05095.1.TAIR10_R3;pc=0;minCov=0
DCARv2_B9	GAF	gene	268551	268958	.	+	.	ID=gene_199;transcripts=1;complete=1;maxEvidence=1;maxTie=NA
DCARv2_B9	GeMoMa	prediction	357186	361064	.	+	.	ID=AT5G59680.1.TAIR10_R2;ref-gene=AT5G59680.TAIR10;AA=873;score=1874;tae=0.75;tde=0.8333;tie=0.75;minSplitReads=0;tpc=0.8217;minCov=0;avgCov=4.1489;iAA=0.455;start=M;stop=*;evidence=1;Parent=gene_200;alternative="AT3G21340.TAIR10,AT3G46420.TAIR10,AT5G16900.TAIR10"
DCARv2_B9	GeMoMa	CDS	357186	357279	.	+	0	ID=AT5G59680.1.TAIR10_R2_cds0;Parent=AT5G59680.1.TAIR10_R2;de=true;pc=1;minCov=7
DCARv2_B9	GeMoMa	CDS	357390	357939	.	+	2	ID=AT5G59680.1.TAIR10_R2_cds1;Parent=AT5G59680.1.TAIR10_R2;ae=true;de=true;pc=0.3909;minCov=0
DCARv2_B9	GeMoMa	CDS	358028	358500	.	+	1	ID=AT5G59680.1.TAIR10_R2_cds2;Parent=AT5G59680.1.TAIR10_R2;ae=true;de=false;pc=0.9979;minCov=0
DCARv2_B9	GeMoMa	CDS	358621	358726	.	+	2	ID=AT5G59680.1.TAIR10_R2_cds3;Parent=AT5G59680.1.TAIR10_R2;ae=false;de=true;pc=0.1415;minCov=0
DCARv2_B9	GeMoMa	CDS	358843	358914	.	+	1	ID=AT5G59680.1.TAIR10_R2_cds4;Parent=AT5G59680.1.TAIR10_R2;ae=false;de=true;pc=0.5139;minCov=0
DCARv2_B9	GeMoMa	CDS	359030	359098	.	+	1	ID=AT5G59680.1.TAIR10_R2_cds5;Parent=AT5G59680.1.TAIR10_R2;ae=true;de=true;pc=1;minCov=1
DCARv2_B9	GeMoMa	CDS	359185	359265	.	+	1	ID=AT5G59680.1.TAIR10_R2_cds6;Parent=AT5G59680.1.TAIR10_R2;ae=true;de=false;pc=1;minCov=1
DCARv2_B9	GeMoMa	CDS	359363	359529	.	+	1	ID=AT5G59680.1.TAIR10_R2_cds7;Parent=AT5G59680.1.TAIR10_R2;ae=false;de=true;pc=0.976;minCov=0
DCARv2_B9	GeMoMa	CDS	359672	359898	.	+	2	ID=AT5G59680.1.TAIR10_R2_cds8;Parent=AT5G59680.1.TAIR10_R2;ae=true;de=true;pc=0.9956;minCov=0
DCARv2_B9	GeMoMa	CDS	359969	360095	.	+	0	ID=AT5G59680.1.TAIR10_R2_cds9;Parent=AT5G59680.1.TAIR10_R2;ae=true;de=true;pc=1;minCov=1
DCARv2_B9	GeMoMa	CDS	360223	360285	.	+	2	ID=AT5G59680.1.TAIR10_R2_cds10;Parent=AT5G59680.1.TAIR10_R2;ae=true;de=true;pc=1;minCov=2
DCARv2_B9	GeMoMa	CDS	360378	360567	.	+	2	ID=AT5G59680.1.TAIR10_R2_cds11;Parent=AT5G59680.1.TAIR10_R2;ae=true;de=true;pc=1;minCov=1
DCARv2_B9	GeMoMa	CDS	360665	361064	.	+	1	ID=AT5G59680.1.TAIR10_R2_cds12;Parent=AT5G59680.1.TAIR10_R2;ae=true;pc=1;minCov=1
DCARv2_B9	GeMoMa	prediction	359851	361064	.	+	.	ID=AT1G51620.1.TAIR10_R1;ref-gene=AT1G51620.TAIR10;AA=276;score=512;tae=1;tde=1;tie=1;minSplitReads=3;tpc=1;minCov=1;avgCov=5.9481;iAA=0.4122;start=M;stop=*;evidence=1;Parent=gene_200
DCARv2_B9	GeMoMa	CDS	359851	359898	.	+	0	ID=AT1G51620.1.TAIR10_R1_cds0;Parent=AT1G51620.1.TAIR10_R1;de=true;pc=1;minCov=6
DCARv2_B9	GeMoMa	CDS	359969	360095	.	+	0	ID=AT1G51620.1.TAIR10_R1_cds1;Parent=AT1G51620.1.TAIR10_R1;ae=true;de=true;pc=1;minCov=1
DCARv2_B9	GeMoMa	CDS	360223	360285	.	+	2	ID=AT1G51620.1.TAIR10_R1_cds2;Parent=AT1G51620.1.TAIR10_R1;ae=true;de=true;pc=1;minCov=2
DCARv2_B9	GeMoMa	CDS	360378	360567	.	+	2	ID=AT1G51620.1.TAIR10_R1_cds3;Parent=AT1G51620.1.TAIR10_R1;ae=true;de=true;pc=1;minCov=1
DCARv2_B9	GeMoMa	CDS	360665	361064	.	+	1	ID=AT1G51620.1.TAIR10_R1_cds4;Parent=AT1G51620.1.TAIR10_R1;ae=true;pc=1;minCov=1
DCARv2_B9	GeMoMa	prediction	357186	357943	.	+	.	ID=AT1G51840.1.TAIR10_R1;ref-gene=AT1G51840.TAIR10;AA=216;score=262;tae=1;tde=1;tie=1;minSplitReads=3;tpc=0.4784;minCov=0;avgCov=1.9846;iAA=0.3899;start=M;stop=*;evidence=1;Parent=gene_200
DCARv2_B9	GeMoMa	CDS	357186	357279	.	+	0	ID=AT1G51840.1.TAIR10_R1_cds0;Parent=AT1G51840.1.TAIR10_R1;de=true;pc=1;minCov=7
DCARv2_B9	GeMoMa	CDS	357390	357943	.	+	2	ID=AT1G51840.1.TAIR10_R1_cds1;Parent=AT1G51840.1.TAIR10_R1;ae=true;pc=0.3899;minCov=0
DCARv2_B9	GAF	gene	357186	361064	.	+	.	ID=gene_200;transcripts=3;complete=3;maxEvidence=1;maxTie=1.0
DCARv2_B9	GeMoMa	prediction	363627	367527	.	+	.	ID=AT5G59680.1.TAIR10_R3;ref-gene=AT5G59680.TAIR10;AA=878;score=1840;tae=1;tde=1;tie=1;minSplitReads=422;tpc=1;minCov=6;avgCov=637.8941;iAA=0.4466;start=M;stop=*;evidence=1;Parent=gene_201;alternative="AT1G07560.TAIR10,AT1G49100.TAIR10,AT1G51820.TAIR10,AT1G51850.TAIR10,AT1G51890.TAIR10,AT2G28960.TAIR10,AT2G28970.TAIR10,AT2G28990.TAIR10,AT2G29000.TAIR10,AT3G46340.TAIR10,AT3G46400.TAIR10,AT5G59650.…
DCARv2_B9	GeMoMa	CDS	363627	363717	.	+	0	ID=AT5G59680.1.TAIR10_R3_cds0;Parent=AT5G59680.1.TAIR10_R3;de=true;pc=1;minCov=370
DCARv2_B9	GeMoMa	CDS	363812	364367	.	+	2	ID=AT5G59680.1.TAIR10_R3_cds1;Parent=AT5G59680.1.TAIR10_R3;ae=true;de=true;pc=1;minCov=139
DCARv2_B9	GeMoMa	CDS	364460	364932	.	+	1	ID=AT5G59680.1.TAIR10_R3_cds2;Parent=AT5G59680.1.TAIR10_R3;ae=true;de=true;pc=1;minCov=12
DCARv2_B9	GeMoMa	CDS	365082	365223	.	+	2	ID=AT5G59680.1.TAIR10_R3_cds3;Parent=AT5G59680.1.TAIR10_R3;ae=true;de=true;pc=1;minCov=31
DCARv2_B9	GeMoMa	CDS	365305	365376	.	+	1	ID=AT5G59680.1.TAIR10_R3_cds4;Parent=AT5G59680.1.TAIR10_R3;ae=true;de=true;pc=1;minCov=61
DCARv2_B9	GeMoMa	CDS	365464	365535	.	+	1	ID=AT5G59680.1.TAIR10_R3_cds5;Parent=AT5G59680.1.TAIR10_R3;ae=true;de=true;pc=1;minCov=96
DCARv2_B9	GeMoMa	CDS	365627	365707	.	+	1	ID=AT5G59680.1.TAIR10_R3_cds6;Parent=AT5G59680.1.TAIR10_R3;ae=true;de=true;pc=1;minCov=32
DCARv2_B9	GeMoMa	CDS	365799	365938	.	+	1	ID=AT5G59680.1.TAIR10_R3_cds7;Parent=AT5G59680.1.TAIR10_R3;ae=true;de=true;pc=1;minCov=21
DCARv2_B9	GeMoMa	CDS	366041	366267	.	+	2	ID=AT5G59680.1.TAIR10_R3_cds8;Parent=AT5G59680.1.TAIR10_R3;ae=true;de=true;pc=1;minCov=6
DCARv2_B9	GeMoMa	CDS	366332	366458	.	+	0	ID=AT5G59680.1.TAIR10_R3_cds9;Parent=AT5G59680.1.TAIR10_R3;ae=true;de=true;pc=1;minCov=198
DCARv2_B9	GeMoMa	CDS	366613	366675	.	+	2	ID=AT5G59680.1.TAIR10_R3_cds10;Parent=AT5G59680.1.TAIR10_R3;ae=true;de=true;pc=1;minCov=71
DCARv2_B9	GeMoMa	CDS	366761	366950	.	+	2	ID=AT5G59680.1.TAIR10_R3_cds11;Parent=AT5G59680.1.TAIR10_R3;ae=true;de=true;pc=1;minCov=15
DCARv2_B9	GeMoMa	CDS	367128	367527	.	+	1	ID=AT5G59680.1.TAIR10_R3_cds12;Parent=AT5G59680.1.TAIR10_R3;ae=true;pc=1;minCov=40
DCARv2_B9	GeMoMa	prediction	363627	367527	.	+	.	ID=AT2G19190.1.TAIR10_R2;ref-gene=AT2G19190.TAIR10;AA=886;score=1784;tae=1;tde=1;tie=1;minSplitReads=2;tpc=1;minCov=6;avgCov=632.3093;iAA=0.4426;start=M;stop=*;evidence=1;Parent=gene_201
DCARv2_B9	GeMoMa	CDS	363627	363717	.	+	0	ID=AT2G19190.1.TAIR10_R2_cds0;Parent=AT2G19190.1.TAIR10_R2;de=true;pc=1;minCov=370
DCARv2_B9	GeMoMa	CDS	363812	364367	.	+	2	ID=AT2G19190.1.TAIR10_R2_cds1;Parent=AT2G19190.1.TAIR10_R2;ae=true;de=true;pc=1;minCov=139
DCARv2_B9	GeMoMa	CDS	364460	364932	.	+	1	ID=AT2G19190.1.TAIR10_R2_cds2;Parent=AT2G19190.1.TAIR10_R2;ae=true;de=true;pc=1;minCov=12
DCARv2_B9	GeMoMa	CDS	365082	365223	.	+	2	ID=AT2G19190.1.TAIR10_R2_cds3;Parent=AT2G19190.1.TAIR10_R2;ae=true;de=true;pc=1;minCov=31
DCARv2_B9	GeMoMa	CDS	365305	365376	.	+	1	ID=AT2G19190.1.TAIR10_R2_cds4;Parent=AT2G19190.1.TAIR10_R2;ae=true;de=true;pc=1;minCov=61
DCARv2_B9	GeMoMa	CDS	365464	365535	.	+	1	ID=AT2G19190.1.TAIR10_R2_cds5;Parent=AT2G19190.1.TAIR10_R2;ae=true;de=true;pc=1;minCov=96
DCARv2_B9	GeMoMa	CDS	365627	365707	.	+	1	ID=AT2G19190.1.TAIR10_R2_cds6;Parent=AT2G19190.1.TAIR10_R2;ae=true;de=true;pc=1;minCov=32
DCARv2_B9	GeMoMa	CDS	365775	365938	.	+	1	ID=AT2G19190.1.TAIR10_R2_cds7;Parent=AT2G19190.1.TAIR10_R2;ae=true;de=true;pc=1;minCov=17
DCARv2_B9	GeMoMa	CDS	366041	366267	.	+	2	ID=AT2G19190.1.TAIR10_R2_cds8;Parent=AT2G19190.1.TAIR10_R2;ae=true;de=true;pc=1;minCov=6
DCARv2_B9	GeMoMa	CDS	366332	366458	.	+	0	ID=AT2G19190.1.TAIR10_R2_cds9;Parent=AT2G19190.1.TAIR10_R2;ae=true;de=true;pc=1;minCov=198
DCARv2_B9	GeMoMa	CDS	366613	366675	.	+	2	ID=AT2G19190.1.TAIR10_R2_cds10;Parent=AT2G19190.1.TAIR10_R2;ae=true;de=true;pc=1;minCov=71
DCARv2_B9	GeMoMa	CDS	366761	366950	.	+	2	ID=AT2G19190.1.TAIR10_R2_cds11;Parent=AT2G19190.1.TAIR10_R2;ae=true;de=true;pc=1;minCov=15
DCARv2_B9	GeMoMa	CDS	367128	367527	.	+	1	ID=AT2G19190.1.TAIR10_R2_cds12;Parent=AT2G19190.1.TAIR10_R2;ae=true;pc=1;minCov=40
DCARv2_B9	GeMoMa	prediction	363627	367527	.	+	.	ID=AT1G51890.2.TAIR10_R5;ref-gene=AT1G51890.TAIR10;AA=830;score=1622;tae=1;tde=1;tie=1;minSplitReads=23;tpc=1;minCov=6;avgCov=633.2651;iAA=0.4341;start=M;stop=*;evidence=1;Parent=gene_201
DCARv2_B9	GeMoMa	CDS	363627	363717	.	+	0	ID=AT1G51890.2.TAIR10_R5_cds0;Parent=AT1G51890.2.TAIR10_R5;de=true;pc=1;minCov=370
DCARv2_B9	GeMoMa	CDS	363812	364367	.	+	2	ID=AT1G51890.2.TAIR10_R5_cds1;Parent=AT1G51890.2.TAIR10_R5;ae=true;de=true;pc=1;minCov=139
DCARv2_B9	GeMoMa	CDS	364460	364932	.	+	1	ID=AT1G51890.2.TAIR10_R5_cds2;Parent=AT1G51890.2.TAIR10_R5;ae=true;de=true;pc=1;minCov=12
DCARv2_B9	GeMoMa	CDS	365082	365223	.	+	2	ID=AT1G51890.2.TAIR10_R5_cds3;Parent=AT1G51890.2.TAIR10_R5;ae=true;de=true;pc=1;minCov=31
DCARv2_B9	GeMoMa	CDS	365627	365707	.	+	1	ID=AT1G51890.2.TAIR10_R5_cds4;Parent=AT1G51890.2.TAIR10_R5;ae=true;de=true;pc=1;minCov=32
DCARv2_B9	GeMoMa	CDS	365799	365938	.	+	1	ID=AT1G51890.2.TAIR10_R5_cds5;Parent=AT1G51890.2.TAIR10_R5;ae=true;de=true;pc=1;minCov=21
DCARv2_B9	GeMoMa	CDS	366041	366267	.	+	2	ID=AT1G51890.2.TAIR10_R5_cds6;Parent=AT1G51890.2.TAIR10_R5;ae=true;de=true;pc=1;minCov=6
DCARv2_B9	GeMoMa	CDS	366332	366458	.	+	0	ID=AT1G51890.2.TAIR10_R5_cds7;Parent=AT1G51890.2.TAIR10_R5;ae=true;de=true;pc=1;minCov=198
DCARv2_B9	GeMoMa	CDS	366613	366675	.	+	2	ID=AT1G51890.2.TAIR10_R5_cds8;Parent=AT1G51890.2.TAIR10_R5;ae=true;de=true;pc=1;minCov=71
DCARv2_B9	GeMoMa	CDS	366761	366950	.	+	2	ID=AT1G51890.2.TAIR10_R5_cds9;Parent=AT1G51890.2.TAIR10_R5;ae=true;de=true;pc=1;minCov=15
DCARv2_B9	GeMoMa	CDS	367128	367527	.	+	1	ID=AT1G51890.2.TAIR10_R5_cds10;Parent=AT1G51890.2.TAIR10_R5;ae=true;pc=1;minCov=40
DCARv2_B9	GeMoMa	prediction	363919	367527	.	+	.	ID=AT3G46370.1.TAIR10_R4;ref-gene=AT3G46370.TAIR10;AA=812;score=1526;tae=1;tde=1;tie=1;minSplitReads=422;tpc=1;minCov=6;avgCov=634.5952;iAA=0.4322;start=M;stop=*;evidence=1;Parent=gene_201
DCARv2_B9	GeMoMa	CDS	363919	364367	.	+	0	ID=AT3G46370.1.TAIR10_R4_cds0;Parent=AT3G46370.1.TAIR10_R4;de=true;pc=1;minCov=352
DCARv2_B9	GeMoMa	CDS	364460	364932	.	+	1	ID=AT3G46370.1.TAIR10_R4_cds1;Parent=AT3G46370.1.TAIR10_R4;ae=true;de=true;pc=1;minCov=12
DCARv2_B9	GeMoMa	CDS	365082	365223	.	+	2	ID=AT3G46370.1.TAIR10_R4_cds2;Parent=AT3G46370.1.TAIR10_R4;ae=true;de=true;pc=1;minCov=31
DCARv2_B9	GeMoMa	CDS	365305	365376	.	+	1	ID=AT3G46370.1.TAIR10_R4_cds3;Parent=AT3G46370.1.TAIR10_R4;ae=true;de=true;pc=1;minCov=61
DCARv2_B9	GeMoMa	CDS	365464	365535	.	+	1	ID=AT3G46370.1.TAIR10_R4_cds4;Parent=AT3G46370.1.TAIR10_R4;ae=true;de=true;pc=1;minCov=96
DCARv2_B9	GeMoMa	CDS	365627	365707	.	+	1	ID=AT3G46370.1.TAIR10_R4_cds5;Parent=AT3G46370.1.TAIR10_R4;ae=true;de=true;pc=1;minCov=32
DCARv2_B9	GeMoMa	CDS	365799	365938	.	+	1	ID=AT3G46370.1.TAIR10_R4_cds6;Parent=AT3G46370.1.TAIR10_R4;ae=true;de=true;pc=1;minCov=21
DCARv2_B9	GeMoMa	CDS	366041	366267	.	+	2	ID=AT3G46370.1.TAIR10_R4_cds7;Parent=AT3G46370.1.TAIR10_R4;ae=true;de=true;pc=1;minCov=6
DCARv2_B9	GeMoMa	CDS	366332	366458	.	+	0	ID=AT3G46370.1.TAIR10_R4_cds8;Parent=AT3G46370.1.TAIR10_R4;ae=true;de=true;pc=1;minCov=198
DCARv2_B9	GeMoMa	CDS	366613	366675	.	+	2	ID=AT3G46370.1.TAIR10_R4_cds9;Parent=AT3G46370.1.TAIR10_R4;ae=true;de=true;pc=1;minCov=71
DCARv2_B9	GeMoMa	CDS	366761	366950	.	+	2	ID=AT3G46370.1.TAIR10_R4_cds10;Parent=AT3G46370.1.TAIR10_R4;ae=true;de=true;pc=1;minCov=15
DCARv2_B9	GeMoMa	CDS	367128	367527	.	+	1	ID=AT3G46370.1.TAIR10_R4_cds11;Parent=AT3G46370.1.TAIR10_R4;ae=true;pc=1;minCov=40
DCARv2_B9	GeMoMa	prediction	364063	367527	.	+	.	ID=AT1G51810.1.TAIR10_R2;ref-gene=AT1G51810.TAIR10;AA=764;score=1504;tae=1;tde=1;tie=1;minSplitReads=422;tpc=1;minCov=6;avgCov=617.6335;iAA=0.4429;start=M;stop=*;evidence=1;Parent=gene_201
DCARv2_B9	GeMoMa	CDS	364063	364367	.	+	0	ID=AT1G51810.1.TAIR10_R2_cds0;Parent=AT1G51810.1.TAIR10_R2;de=true;pc=1;minCov=352
DCARv2_B9	GeMoMa	CDS	364460	364932	.	+	1	ID=AT1G51810.1.TAIR10_R2_cds1;Parent=AT1G51810.1.TAIR10_R2;ae=true;de=true;pc=1;minCov=12
DCARv2_B9	GeMoMa	CDS	365082	365223	.	+	2	ID=AT1G51810.1.TAIR10_R2_cds2;Parent=AT1G51810.1.TAIR10_R2;ae=true;de=true;pc=1;minCov=31
DCARv2_B9	GeMoMa	CDS	365305	365376	.	+	1	ID=AT1G51810.1.TAIR10_R2_cds3;Parent=AT1G51810.1.TAIR10_R2;ae=true;de=true;pc=1;minCov=61
DCARv2_B9	GeMoMa	CDS	365464	365535	.	+	1	ID=AT1G51810.1.TAIR10_R2_cds4;Parent=AT1G51810.1.TAIR10_R2;ae=true;de=true;pc=1;minCov=96
DCARv2_B9	GeMoMa	CDS	365627	365707	.	+	1	ID=AT1G51810.1.TAIR10_R2_cds5;Parent=AT1G51810.1.TAIR10_R2;ae=true;de=true;pc=1;minCov=32
DCARv2_B9	GeMoMa	CDS	365799	365938	.	+	1	ID=AT1G51810.1.TAIR10_R2_cds6;Parent=AT1G51810.1.TAIR10_R2;ae=true;de=true;pc=1;minCov=21
DCARv2_B9	GeMoMa	CDS	366041	366267	.	+	2	ID=AT1G51810.1.TAIR10_R2_cds7;Parent=AT1G51810.1.TAIR10_R2;ae=true;de=true;pc=1;minCov=6
DCARv2_B9	GeMoMa	CDS	366332	366458	.	+	0	ID=AT1G51810.1.TAIR10_R2_cds8;Parent=AT1G51810.1.TAIR10_R2;ae=true;de=true;pc=1;minCov=198
DCARv2_B9	GeMoMa	CDS	366613	366675	.	+	2	ID=AT1G51810.1.TAIR10_R2_cds9;Parent=AT1G51810.1.TAIR10_R2;ae=true;de=true;pc=1;minCov=71
DCARv2_B9	GeMoMa	CDS	366761	366950	.	+	2	ID=AT1G51810.1.TAIR10_R2_cds10;Parent=AT1G51810.1.TAIR10_R2;ae=true;de=true;pc=1;minCov=15
DCARv2_B9	GeMoMa	CDS	367128	367527	.	+	1	ID=AT1G51810.1.TAIR10_R2_cds11;Parent=AT1G51810.1.TAIR10_R2;ae=true;pc=1;minCov=40
DCARv2_B9	GeMoMa	prediction	364440	367527	.	+	.	ID=AT1G51830.1.TAIR10_R1;ref-gene=AT1G51830.TAIR10;AA=669;score=1425;tae=1;tde=1;tie=1;minSplitReads=422;tpc=1;minCov=2;avgCov=626.5989;iAA=0.4452;start=M;stop=*;evidence=1;Parent=gene_201
DCARv2_B9	GeMoMa	CDS	364440	364932	.	+	0	ID=AT1G51830.1.TAIR10_R1_cds0;Parent=AT1G51830.1.TAIR10_R1;de=true;pc=1;minCov=2
DCARv2_B9	GeMoMa	CDS	365082	365223	.	+	2	ID=AT1G51830.1.TAIR10_R1_cds1;Parent=AT1G51830.1.TAIR10_R1;ae=true;de=true;pc=1;minCov=31
DCARv2_B9	GeMoMa	CDS	365305	365376	.	+	1	ID=AT1G51830.1.TAIR10_R1_cds2;Parent=AT1G51830.1.TAIR10_R1;ae=true;de=true;pc=1;minCov=61
DCARv2_B9	GeMoMa	CDS	365464	365535	.	+	1	ID=AT1G51830.1.TAIR10_R1_cds3;Parent=AT1G51830.1.TAIR10_R1;ae=true;de=true;pc=1;minCov=96
DCARv2_B9	GeMoMa	CDS	365627	365707	.	+	1	ID=AT1G51830.1.TAIR10_R1_cds4;Parent=AT1G51830.1.TAIR10_R1;ae=true;de=true;pc=1;minCov=32
DCARv2_B9	GeMoMa	CDS	365799	365938	.	+	1	ID=AT1G51830.1.TAIR10_R1_cds5;Parent=AT1G51830.1.TAIR10_R1;ae=true;de=true;pc=1;minCov=21
DCARv2_B9	GeMoMa	CDS	366041	366267	.	+	2	ID=AT1G51830.1.TAIR10_R1_cds6;Parent=AT1G51830.1.TAIR10_R1;ae=true;de=true;pc=1;minCov=6
DCARv2_B9	GeMoMa	CDS	366332	366458	.	+	0	ID=AT1G51830.1.TAIR10_R1_cds7;Parent=AT1G51830.1.TAIR10_R1;ae=true;de=true;pc=1;minCov=198
DCARv2_B9	GeMoMa	CDS	366613	366675	.	+	2	ID=AT1G51830.1.TAIR10_R1_cds8;Parent=AT1G51830.1.TAIR10_R1;ae=true;de=true;pc=1;minCov=71
DCARv2_B9	GeMoMa	CDS	366761	366950	.	+	2	ID=AT1G51830.1.TAIR10_R1_cds9;Parent=AT1G51830.1.TAIR10_R1;ae=true;de=true;pc=1;minCov=15
DCARv2_B9	GeMoMa	CDS	367128	367527	.	+	1	ID=AT1G51830.1.TAIR10_R1_cds10;Parent=AT1G51830.1.TAIR10_R1;ae=true;pc=1;minCov=40
DCARv2_B9	GAF	gene	363627	367527	.	+	.	ID=gene_201;transcripts=6;complete=6;maxEvidence=1;maxTie=1.0
DCARv2_B9	GeMoMa	prediction	345166	351293	.	+	.	ID=AT5G59616.1.TAIR10_R8;ref-gene=AT5G59616.TAIR10;AA=170;score=271;tae=0;tde=0;tie=0;minSplitReads=0;tpc=0;minCov=0;avgCov=0;iAA=0.3663;start=M;stop=*;evidence=1;Parent=gene_202
DCARv2_B9	GeMoMa	CDS	345166	345394	.	+	0	ID=AT5G59616.1.TAIR10_R8_cds0;Parent=AT5G59616.1.TAIR10_R8;de=false;pc=0;minCov=0
DCARv2_B9	GeMoMa	CDS	350936	351070	.	+	2	ID=AT5G59616.1.TAIR10_R8_cds1;Parent=AT5G59616.1.TAIR10_R8;ae=false;de=false;pc=0;minCov=0
DCARv2_B9	GeMoMa	CDS	351148	351293	.	+	2	ID=AT5G59616.1.TAIR10_R8_cds2;Parent=AT5G59616.1.TAIR10_R8;ae=false;pc=0;minCov=0
DCARv2_B9	GAF	gene	345166	351293	.	+	.	ID=gene_202;transcripts=1;complete=1;maxEvidence=1;maxTie=0.0
DCARv2_B9	GeMoMa	prediction	344218	344975	.	+	.	ID=AT1G51840.1.TAIR10_R3;ref-gene=AT1G51840.TAIR10;AA=195;score=255;tae=0;tde=0;tie=0;minSplitReads=0;tpc=0;minCov=0;avgCov=0;iAA=0.4162;start=M;stop=*;evidence=1;Parent=gene_203
DCARv2_B9	GeMoMa	CDS	344218	344311	.	+	0	ID=AT1G51840.1.TAIR10_R3_cds0;Parent=AT1G51840.1.TAIR10_R3;de=false;pc=0;minCov=0
DCARv2_B9	GeMoMa	CDS	344422	344771	.	+	2	ID=AT1G51840.1.TAIR10_R3_cds1;Parent=AT1G51840.1.TAIR10_R3;ae=false;de=false;pc=0;minCov=0
DCARv2_B9	GeMoMa	CDS	344835	344975	.	+	0	ID=AT1G51840.1.TAIR10_R3_cds2;Parent=AT1G51840.1.TAIR10_R3;ae=false;pc=0;minCov=0
DCARv2_B9	GAF	gene	344218	344975	.	+	.	ID=gene_203;transcripts=1;complete=1;maxEvidence=1;maxTie=0.0
DCARv2_B9	GeMoMa	prediction	324656	325707	.	+	.	ID=AT1G51840.1.TAIR10_R9;ref-gene=AT1G51840.TAIR10;AA=250;score=221;tae=1;tde=1;tie=1;minSplitReads=6;tpc=0.984;minCov=0;avgCov=7.152;iAA=0.3254;start=M;stop=*;evidence=1;Parent=gene_204
DCARv2_B9	GeMoMa	CDS	324656	324752	.	+	0	ID=AT1G51840.1.TAIR10_R9_cds0;Parent=AT1G51840.1.TAIR10_R9;de=true;pc=1;minCov=3
DCARv2_B9	GeMoMa	CDS	325055	325707	.	+	2	ID=AT1G51840.1.TAIR10_R9_cds1;Parent=AT1G51840.1.TAIR10_R9;ae=true;pc=0.9816;minCov=0
DCARv2_B9	GAF	gene	324656	325707	.	+	.	ID=gene_204;transcripts=1;complete=1;maxEvidence=1;maxTie=1.0
DCARv2_B9	GeMoMa	prediction	392140	393001	.	+	.	ID=AT1G51840.1.TAIR10_R5;ref-gene=AT1G51840.TAIR10;AA=228;score=233;tae=0;tde=0;tie=0;minSplitReads=0;tpc=0;minCov=0;avgCov=0;iAA=0.3362;start=M;stop=*;evidence=1;Parent=gene_205
DCARv2_B9	GeMoMa	CDS	392140	392227	.	+	0	ID=AT1G51840.1.TAIR10_R5_cds0;Parent=AT1G51840.1.TAIR10_R5;de=false;pc=0;minCov=0
DCARv2_B9	GeMoMa	CDS	392361	392696	.	+	2	ID=AT1G51840.1.TAIR10_R5_cds1;Parent=AT1G51840.1.TAIR10_R5;ae=false;de=false;pc=0;minCov=0
DCARv2_B9	GeMoMa	CDS	392742	393001	.	+	2	ID=AT1G51840.1.TAIR10_R5_cds2;Parent=AT1G51840.1.TAIR10_R5;ae=false;pc=0;minCov=0
DCARv2_B9	GAF	gene	392140	393001	.	+	.	ID=gene_205;transcripts=1;complete=1;maxEvidence=1;maxTie=0.0
DCARv2_B9	GeMoMa	prediction	555201	559317	.	+	.	ID=AT5G59680.1.TAIR10_R0;ref-gene=AT5G59680.TAIR10;AA=895;score=1930;tae=1;tde=1;tie=1;minSplitReads=184;tpc=0.9996;minCov=0;avgCov=239.8525;iAA=0.4544;start=M;stop=*;evidence=1;Parent=gene_206;alternative="AT1G07550.TAIR10,AT1G07560.TAIR10,AT1G49100.TAIR10,AT1G51850.TAIR10,AT1G51860.TAIR10,AT1G51890.TAIR10,AT1G51910.TAIR10,AT2G19190.TAIR10,AT2G19210.TAIR10,AT2G28960.TAIR10,AT2G28970.TAIR10,AT2G2…
DCARv2_B9	GeMoMa	CDS	555201	555294	.	+	0	ID=AT5G59680.1.TAIR10_R0_cds0;Parent=AT5G59680.1.TAIR10_R0;de=true;pc=1;minCov=106
DCARv2_B9	GeMoMa	CDS	555402	555957	.	+	2	ID=AT5G59680.1.TAIR10_R0_cds1;Parent=AT5G59680.1.TAIR10_R0;ae=true;de=true;pc=1;minCov=6
DCARv2_B9	GeMoMa	CDS	556044	556516	.	+	1	ID=AT5G59680.1.TAIR10_R0_cds2;Parent=AT5G59680.1.TAIR10_R0;ae=true;de=true;pc=1;minCov=1
DCARv2_B9	GeMoMa	CDS	556602	556743	.	+	2	ID=AT5G59680.1.TAIR10_R0_cds3;Parent=AT5G59680.1.TAIR10_R0;ae=true;de=true;pc=1;minCov=11
DCARv2_B9	GeMoMa	CDS	556885	556956	.	+	1	ID=AT5G59680.1.TAIR10_R0_cds4;Parent=AT5G59680.1.TAIR10_R0;ae=true;de=true;pc=1;minCov=2
DCARv2_B9	GeMoMa	CDS	557205	557276	.	+	1	ID=AT5G59680.1.TAIR10_R0_cds5;Parent=AT5G59680.1.TAIR10_R0;ae=true;de=true;pc=0.9861;minCov=0
DCARv2_B9	GeMoMa	CDS	557374	557454	.	+	1	ID=AT5G59680.1.TAIR10_R0_cds6;Parent=AT5G59680.1.TAIR10_R0;ae=true;de=true;pc=1;minCov=4
DCARv2_B9	GeMoMa	CDS	557577	557767	.	+	1	ID=AT5G59680.1.TAIR10_R0_cds7;Parent=AT5G59680.1.TAIR10_R0;ae=true;de=true;pc=1;minCov=1
DCARv2_B9	GeMoMa	CDS	557854	558077	.	+	2	ID=AT5G59680.1.TAIR10_R0_cds8;Parent=AT5G59680.1.TAIR10_R0;ae=true;de=true;pc=1;minCov=3
DCARv2_B9	GeMoMa	CDS	558152	558278	.	+	0	ID=AT5G59680.1.TAIR10_R0_cds9;Parent=AT5G59680.1.TAIR10_R0;ae=true;de=true;pc=1;minCov=2
DCARv2_B9	GeMoMa	CDS	558432	558494	.	+	2	ID=AT5G59680.1.TAIR10_R0_cds10;Parent=AT5G59680.1.TAIR10_R0;ae=true;de=true;pc=1;minCov=5
DCARv2_B9	GeMoMa	CDS	558599	558788	.	+	2	ID=AT5G59680.1.TAIR10_R0_cds11;Parent=AT5G59680.1.TAIR10_R0;ae=true;de=true;pc=1;minCov=14
DCARv2_B9	GeMoMa	CDS	558918	559317	.	+	1	ID=AT5G59680.1.TAIR10_R0_cds12;Parent=AT5G59680.1.TAIR10_R0;ae=true;pc=1;minCov=7
DCARv2_B9	GeMoMa	prediction	555653	559317	.	+	.	ID=AT3G46370.1.TAIR10_R0;ref-gene=AT3G46370.TAIR10;AA=780;score=1584;tae=1;tde=1;tie=1;minSplitReads=184;tpc=0.9996;minCov=0;avgCov=241.7547;iAA=0.4483;start=M;stop=*;evidence=1;Parent=gene_206;alternative="AT1G51810.TAIR10"
DCARv2_B9	GeMoMa	CDS	555653	555957	.	+	0	ID=AT3G46370.1.TAIR10_R0_cds0;Parent=AT3G46370.1.TAIR10_R0;de=true;pc=1;minCov=86
DCARv2_B9	GeMoMa	CDS	556044	556516	.	+	1	ID=AT3G46370.1.TAIR10_R0_cds1;Parent=AT3G46370.1.TAIR10_R0;ae=true;de=true;pc=1;minCov=1
DCARv2_B9	GeMoMa	CDS	556602	556743	.	+	2	ID=AT3G46370.1.TAIR10_R0_cds2;Parent=AT3G46370.1.TAIR10_R0;ae=true;de=true;pc=1;minCov=11
DCARv2_B9	GeMoMa	CDS	556885	556956	.	+	1	ID=AT3G46370.1.TAIR10_R0_cds3;Parent=AT3G46370.1.TAIR10_R0;ae=true;de=true;pc=1;minCov=2
DCARv2_B9	GeMoMa	CDS	557205	557276	.	+	1	ID=AT3G46370.1.TAIR10_R0_cds4;Parent=AT3G46370.1.TAIR10_R0;ae=true;de=true;pc=0.9861;minCov=0
DCARv2_B9	GeMoMa	CDS	557374	557454	.	+	1	ID=AT3G46370.1.TAIR10_R0_cds5;Parent=AT3G46370.1.TAIR10_R0;ae=true;de=true;pc=1;minCov=4
DCARv2_B9	GeMoMa	CDS	557577	557767	.	+	1	ID=AT3G46370.1.TAIR10_R0_cds6;Parent=AT3G46370.1.TAIR10_R0;ae=true;de=true;pc=1;minCov=1
DCARv2_B9	GeMoMa	CDS	557854	558077	.	+	2	ID=AT3G46370.1.TAIR10_R0_cds7;Parent=AT3G46370.1.TAIR10_R0;ae=true;de=true;pc=1;minCov=3
DCARv2_B9	GeMoMa	CDS	558152	558278	.	+	0	ID=AT3G46370.1.TAIR10_R0_cds8;Parent=AT3G46370.1.TAIR10_R0;ae=true;de=true;pc=1;minCov=2
DCARv2_B9	GeMoMa	CDS	558432	558494	.	+	2	ID=AT3G46370.1.TAIR10_R0_cds9;Parent=AT3G46370.1.TAIR10_R0;ae=true;de=true;pc=1;minCov=5
DCARv2_B9	GeMoMa	CDS	558599	558788	.	+	2	ID=AT3G46370.1.TAIR10_R0_cds10;Parent=AT3G46370.1.TAIR10_R0;ae=true;de=true;pc=1;minCov=14
DCARv2_B9	GeMoMa	CDS	558918	559317	.	+	1	ID=AT3G46370.1.TAIR10_R0_cds11;Parent=AT3G46370.1.TAIR10_R0;ae=true;pc=1;minCov=7
DCARv2_B9	GeMoMa	prediction	556006	559317	.	+	.	ID=AT1G51830.1.TAIR10_R0;ref-gene=AT1G51830.TAIR10;AA=691;score=1484;tae=1;tde=1;tie=1;minSplitReads=184;tpc=0.9812;minCov=0;avgCov=250.931;iAA=0.4526;start=M;stop=*;evidence=1;Parent=gene_206
DCARv2_B9	GeMoMa	CDS	556006	556516	.	+	0	ID=AT1G51830.1.TAIR10_R0_cds0;Parent=AT1G51830.1.TAIR10_R0;de=true;pc=0.9256;minCov=0
DCARv2_B9	GeMoMa	CDS	556602	556743	.	+	2	ID=AT1G51830.1.TAIR10_R0_cds1;Parent=AT1G51830.1.TAIR10_R0;ae=true;de=true;pc=1;minCov=11
DCARv2_B9	GeMoMa	CDS	556885	556956	.	+	1	ID=AT1G51830.1.TAIR10_R0_cds2;Parent=AT1G51830.1.TAIR10_R0;ae=true;de=true;pc=1;minCov=2
DCARv2_B9	GeMoMa	CDS	557205	557276	.	+	1	ID=AT1G51830.1.TAIR10_R0_cds3;Parent=AT1G51830.1.TAIR10_R0;ae=true;de=true;pc=0.9861;minCov=0
DCARv2_B9	GeMoMa	CDS	557374	557454	.	+	1	ID=AT1G51830.1.TAIR10_R0_cds4;Parent=AT1G51830.1.TAIR10_R0;ae=true;de=true;pc=1;minCov=4
DCARv2_B9	GeMoMa	CDS	557577	557767	.	+	1	ID=AT1G51830.1.TAIR10_R0_cds5;Parent=AT1G51830.1.TAIR10_R0;ae=true;de=true;pc=1;minCov=1
DCARv2_B9	GeMoMa	CDS	557854	558077	.	+	2	ID=AT1G51830.1.TAIR10_R0_cds6;Parent=AT1G51830.1.TAIR10_R0;ae=true;de=true;pc=1;minCov=3
DCARv2_B9	GeMoMa	CDS	558152	558278	.	+	0	ID=AT1G51830.1.TAIR10_R0_cds7;Parent=AT1G51830.1.TAIR10_R0;ae=true;de=true;pc=1;minCov=2
DCARv2_B9	GeMoMa	CDS	558432	558494	.	+	2	ID=AT1G51830.1.TAIR10_R0_cds8;Parent=AT1G51830.1.TAIR10_R0;ae=true;de=true;pc=1;minCov=5
DCARv2_B9	GeMoMa	CDS	558599	558788	.	+	2	ID=AT1G51830.1.TAIR10_R0_cds9;Parent=AT1G51830.1.TAIR10_R0;ae=true;de=true;pc=1;minCov=14
DCARv2_B9	GeMoMa	CDS	558918	559317	.	+	1	ID=AT1G51830.1.TAIR10_R0_cds10;Parent=AT1G51830.1.TAIR10_R0;ae=true;pc=1;minCov=7
DCARv2_B9	GeMoMa	prediction	557895	559317	.	+	.	ID=AT3G46410.1.TAIR10_R1;ref-gene=AT3G46410.TAIR10;AA=321;score=748;tae=1;tde=1;tie=1;minSplitReads=244;tpc=1;minCov=2;avgCov=245.1391;iAA=0.4832;start=M;stop=*;evidence=1;Parent=gene_206
DCARv2_B9	GeMoMa	CDS	557895	558077	.	+	0	ID=AT3G46410.1.TAIR10_R1_cds0;Parent=AT3G46410.1.TAIR10_R1;de=true;pc=1;minCov=184
DCARv2_B9	GeMoMa	CDS	558152	558278	.	+	0	ID=AT3G46410.1.TAIR10_R1_cds1;Parent=AT3G46410.1.TAIR10_R1;ae=true;de=true;pc=1;minCov=2
DCARv2_B9	GeMoMa	CDS	558432	558494	.	+	2	ID=AT3G46410.1.TAIR10_R1_cds2;Parent=AT3G46410.1.TAIR10_R1;ae=true;de=true;pc=1;minCov=5
DCARv2_B9	GeMoMa	CDS	558599	558788	.	+	2	ID=AT3G46410.1.TAIR10_R1_cds3;Parent=AT3G46410.1.TAIR10_R1;ae=true;de=true;pc=1;minCov=14
DCARv2_B9	GeMoMa	CDS	558918	559317	.	+	1	ID=AT3G46410.1.TAIR10_R1_cds4;Parent=AT3G46410.1.TAIR10_R1;ae=true;pc=1;minCov=7
DCARv2_B9	GeMoMa	prediction	558589	559317	.	+	.	ID=AT3G45920.1.TAIR10_R0;ref-gene=AT3G45920.TAIR10;AA=200;score=440;tae=1;tde=1;tie=1;minSplitReads=244;tpc=1;minCov=7;avgCov=224.535;iAA=0.4423;start=M;stop=*;evidence=1;Parent=gene_206
DCARv2_B9	GeMoMa	CDS	558589	558788	.	+	0	ID=AT3G45920.1.TAIR10_R0_cds0;Parent=AT3G45920.1.TAIR10_R0;de=true;pc=1;minCov=11
DCARv2_B9	GeMoMa	CDS	558918	559317	.	+	1	ID=AT3G45920.1.TAIR10_R0_cds1;Parent=AT3G45920.1.TAIR10_R0;ae=true;pc=1;minCov=7
DCARv2_B9	GAF	gene	555201	559317	.	+	.	ID=gene_206;transcripts=5;complete=5;maxEvidence=1;maxTie=1.0
DCARv2_B9	GeMoMa	prediction	559919	564610	.	+	.	ID=AT1G51860.1.TAIR10_R0;ref-gene=AT1G51860.TAIR10;AA=880;score=1820;tae=1;tde=0.9167;tie=0.9167;minSplitReads=0;tpc=0.978;minCov=0;avgCov=173.5189;iAA=0.4483;start=M;stop=*;evidence=1;Parent=gene_207
DCARv2_B9	GeMoMa	CDS	559919	559976	.	+	0	ID=AT1G51860.1.TAIR10_R0_cds0;Parent=AT1G51860.1.TAIR10_R0;de=false;pc=0;minCov=0
DCARv2_B9	GeMoMa	CDS	560856	561411	.	+	2	ID=AT1G51860.1.TAIR10_R0_cds1;Parent=AT1G51860.1.TAIR10_R0;ae=true;de=true;pc=1;minCov=9
DCARv2_B9	GeMoMa	CDS	561501	561976	.	+	1	ID=AT1G51860.1.TAIR10_R0_cds2;Parent=AT1G51860.1.TAIR10_R0;ae=true;de=true;pc=1;minCov=1
DCARv2_B9	GeMoMa	CDS	562097	562235	.	+	2	ID=AT1G51860.1.TAIR10_R0_cds3;Parent=AT1G51860.1.TAIR10_R0;ae=true;de=true;pc=1;minCov=4
DCARv2_B9	GeMoMa	CDS	562380	562451	.	+	1	ID=AT1G51860.1.TAIR10_R0_cds4;Parent=AT1G51860.1.TAIR10_R0;ae=true;de=true;pc=1;minCov=20
DCARv2_B9	GeMoMa	CDS	562582	562650	.	+	1	ID=AT1G51860.1.TAIR10_R0_cds5;Parent=AT1G51860.1.TAIR10_R0;ae=true;de=true;pc=1;minCov=12
DCARv2_B9	GeMoMa	CDS	562759	562839	.	+	1	ID=AT1G51860.1.TAIR10_R0_cds6;Parent=AT1G51860.1.TAIR10_R0;ae=true;de=true;pc=1;minCov=19
DCARv2_B9	GeMoMa	CDS	562954	563132	.	+	1	ID=AT1G51860.1.TAIR10_R0_cds7;Parent=AT1G51860.1.TAIR10_R0;ae=true;de=true;pc=1;minCov=7
DCARv2_B9	GeMoMa	CDS	563216	563439	.	+	2	ID=AT1G51860.1.TAIR10_R0_cds8;Parent=AT1G51860.1.TAIR10_R0;ae=true;de=true;pc=1;minCov=5
DCARv2_B9	GeMoMa	CDS	563508	563634	.	+	0	ID=AT1G51860.1.TAIR10_R0_cds9;Parent=AT1G51860.1.TAIR10_R0;ae=true;de=true;pc=1;minCov=23
DCARv2_B9	GeMoMa	CDS	563706	563774	.	+	2	ID=AT1G51860.1.TAIR10_R0_cds10;Parent=AT1G51860.1.TAIR10_R0;ae=true;de=true;pc=1;minCov=2
DCARv2_B9	GeMoMa	CDS	563868	564057	.	+	2	ID=AT1G51860.1.TAIR10_R0_cds11;Parent=AT1G51860.1.TAIR10_R0;ae=true;de=true;pc=1;minCov=8
DCARv2_B9	GeMoMa	CDS	564211	564610	.	+	1	ID=AT1G51860.1.TAIR10_R0_cds12;Parent=AT1G51860.1.TAIR10_R0;ae=true;pc=1;minCov=3
DCARv2_B9	GeMoMa	prediction	560680	564610	.	+	.	ID=AT2G19210.1.TAIR10_R4;ref-gene=AT2G19210.TAIR10;AA=891;score=1818;tae=1;tde=1;tie=1;minSplitReads=93;tpc=1;minCov=1;avgCov=177.3636;iAA=0.4472;start=M;stop=*;evidence=1;Parent=gene_207;alternative="AT1G07560.TAIR10,AT1G49100.TAIR10,AT1G51805.TAIR10,AT1G51850.TAIR10,AT2G28960.TAIR10,AT2G28970.TAIR10,AT2G29000.TAIR10,AT3G46340.TAIR10,AT3G46350.TAIR10,AT3G46420.TAIR10,AT5G59650.TAIR10,AT5G59670.T…
DCARv2_B9	GeMoMa	CDS	560680	560770	.	+	0	ID=AT2G19210.1.TAIR10_R4_cds0;Parent=AT2G19210.1.TAIR10_R4;de=true;pc=1;minCov=131
DCARv2_B9	GeMoMa	CDS	560856	561411	.	+	2	ID=AT2G19210.1.TAIR10_R4_cds1;Parent=AT2G19210.1.TAIR10_R4;ae=true;de=true;pc=1;minCov=9
DCARv2_B9	GeMoMa	CDS	561501	561976	.	+	1	ID=AT2G19210.1.TAIR10_R4_cds2;Parent=AT2G19210.1.TAIR10_R4;ae=true;de=true;pc=1;minCov=1
DCARv2_B9	GeMoMa	CDS	562097	562235	.	+	2	ID=AT2G19210.1.TAIR10_R4_cds3;Parent=AT2G19210.1.TAIR10_R4;ae=true;de=true;pc=1;minCov=4
DCARv2_B9	GeMoMa	CDS	562380	562451	.	+	1	ID=AT2G19210.1.TAIR10_R4_cds4;Parent=AT2G19210.1.TAIR10_R4;ae=true;de=true;pc=1;minCov=20
DCARv2_B9	GeMoMa	CDS	562582	562650	.	+	1	ID=AT2G19210.1.TAIR10_R4_cds5;Parent=AT2G19210.1.TAIR10_R4;ae=true;de=true;pc=1;minCov=12
DCARv2_B9	GeMoMa	CDS	562759	562839	.	+	1	ID=AT2G19210.1.TAIR10_R4_cds6;Parent=AT2G19210.1.TAIR10_R4;ae=true;de=true;pc=1;minCov=19
DCARv2_B9	GeMoMa	CDS	562954	563132	.	+	1	ID=AT2G19210.1.TAIR10_R4_cds7;Parent=AT2G19210.1.TAIR10_R4;ae=true;de=true;pc=1;minCov=7
DCARv2_B9	GeMoMa	CDS	563216	563439	.	+	2	ID=AT2G19210.1.TAIR10_R4_cds8;Parent=AT2G19210.1.TAIR10_R4;ae=true;de=true;pc=1;minCov=5
DCARv2_B9	GeMoMa	CDS	563508	563634	.	+	0	ID=AT2G19210.1.TAIR10_R4_cds9;Parent=AT2G19210.1.TAIR10_R4;ae=true;de=true;pc=1;minCov=23
DCARv2_B9	GeMoMa	CDS	563706	563774	.	+	2	ID=AT2G19210.1.TAIR10_R4_cds10;Parent=AT2G19210.1.TAIR10_R4;ae=true;de=true;pc=1;minCov=2
DCARv2_B9	GeMoMa	CDS	563868	564057	.	+	2	ID=AT2G19210.1.TAIR10_R4_cds11;Parent=AT2G19210.1.TAIR10_R4;ae=true;de=true;pc=1;minCov=8
DCARv2_B9	GeMoMa	CDS	564211	564610	.	+	1	ID=AT2G19210.1.TAIR10_R4_cds12;Parent=AT2G19210.1.TAIR10_R4;ae=true;pc=1;minCov=3
DCARv2_B9	GeMoMa	prediction	561107	564610	.	+	.	ID=AT3G46370.1.TAIR10_R2;ref-gene=AT3G46370.TAIR10;AA=777;score=1555;tae=1;tde=1;tie=1;minSplitReads=93;tpc=1;minCov=1;avgCov=179.2098;iAA=0.4405;start=M;stop=*;evidence=1;Parent=gene_207;alternative="AT1G51810.TAIR10"
DCARv2_B9	GeMoMa	CDS	561107	561411	.	+	0	ID=AT3G46370.1.TAIR10_R2_cds0;Parent=AT3G46370.1.TAIR10_R2;de=true;pc=1;minCov=111
DCARv2_B9	GeMoMa	CDS	561501	561976	.	+	1	ID=AT3G46370.1.TAIR10_R2_cds1;Parent=AT3G46370.1.TAIR10_R2;ae=true;de=true;pc=1;minCov=1
DCARv2_B9	GeMoMa	CDS	562097	562235	.	+	2	ID=AT3G46370.1.TAIR10_R2_cds2;Parent=AT3G46370.1.TAIR10_R2;ae=true;de=true;pc=1;minCov=4
DCARv2_B9	GeMoMa	CDS	562380	562451	.	+	1	ID=AT3G46370.1.TAIR10_R2_cds3;Parent=AT3G46370.1.TAIR10_R2;ae=true;de=true;pc=1;minCov=20
DCARv2_B9	GeMoMa	CDS	562582	562650	.	+	1	ID=AT3G46370.1.TAIR10_R2_cds4;Parent=AT3G46370.1.TAIR10_R2;ae=true;de=true;pc=1;minCov=12
DCARv2_B9	GeMoMa	CDS	562759	562839	.	+	1	ID=AT3G46370.1.TAIR10_R2_cds5;Parent=AT3G46370.1.TAIR10_R2;ae=true;de=true;pc=1;minCov=19
DCARv2_B9	GeMoMa	CDS	562954	563132	.	+	1	ID=AT3G46370.1.TAIR10_R2_cds6;Parent=AT3G46370.1.TAIR10_R2;ae=true;de=true;pc=1;minCov=7
DCARv2_B9	GeMoMa	CDS	563216	563439	.	+	2	ID=AT3G46370.1.TAIR10_R2_cds7;Parent=AT3G46370.1.TAIR10_R2;ae=true;de=true;pc=1;minCov=5
DCARv2_B9	GeMoMa	CDS	563508	563634	.	+	0	ID=AT3G46370.1.TAIR10_R2_cds8;Parent=AT3G46370.1.TAIR10_R2;ae=true;de=true;pc=1;minCov=23
DCARv2_B9	GeMoMa	CDS	563706	563774	.	+	2	ID=AT3G46370.1.TAIR10_R2_cds9;Parent=AT3G46370.1.TAIR10_R2;ae=true;de=true;pc=1;minCov=2
DCARv2_B9	GeMoMa	CDS	563868	564057	.	+	2	ID=AT3G46370.1.TAIR10_R2_cds10;Parent=AT3G46370.1.TAIR10_R2;ae=true;de=true;pc=1;minCov=8
DCARv2_B9	GeMoMa	CDS	564211	564610	.	+	1	ID=AT3G46370.1.TAIR10_R2_cds11;Parent=AT3G46370.1.TAIR10_R2;ae=true;pc=1;minCov=3
DCARv2_B9	GeMoMa	prediction	561703	564610	.	+	.	ID=AT1G51830.1.TAIR10_R7;ref-gene=AT1G51830.TAIR10;AA=608;score=1326;tae=1;tde=1;tie=1;minSplitReads=93;tpc=1;minCov=2;avgCov=185.3481;iAA=0.432;start=M;stop=*;evidence=1;Parent=gene_207
DCARv2_B9	GeMoMa	CDS	561703	561976	.	+	0	ID=AT1G51830.1.TAIR10_R7_cds0;Parent=AT1G51830.1.TAIR10_R7;de=true;pc=1;minCov=85
DCARv2_B9	GeMoMa	CDS	562097	562235	.	+	2	ID=AT1G51830.1.TAIR10_R7_cds1;Parent=AT1G51830.1.TAIR10_R7;ae=true;de=true;pc=1;minCov=4
DCARv2_B9	GeMoMa	CDS	562380	562451	.	+	1	ID=AT1G51830.1.TAIR10_R7_cds2;Parent=AT1G51830.1.TAIR10_R7;ae=true;de=true;pc=1;minCov=20
DCARv2_B9	GeMoMa	CDS	562582	562650	.	+	1	ID=AT1G51830.1.TAIR10_R7_cds3;Parent=AT1G51830.1.TAIR10_R7;ae=true;de=true;pc=1;minCov=12
DCARv2_B9	GeMoMa	CDS	562759	562839	.	+	1	ID=AT1G51830.1.TAIR10_R7_cds4;Parent=AT1G51830.1.TAIR10_R7;ae=true;de=true;pc=1;minCov=19
DCARv2_B9	GeMoMa	CDS	562954	563132	.	+	1	ID=AT1G51830.1.TAIR10_R7_cds5;Parent=AT1G51830.1.TAIR10_R7;ae=true;de=true;pc=1;minCov=7
DCARv2_B9	GeMoMa	CDS	563216	563439	.	+	2	ID=AT1G51830.1.TAIR10_R7_cds6;Parent=AT1G51830.1.TAIR10_R7;ae=true;de=true;pc=1;minCov=5
DCARv2_B9	GeMoMa	CDS	563508	563634	.	+	0	ID=AT1G51830.1.TAIR10_R7_cds7;Parent=AT1G51830.1.TAIR10_R7;ae=true;de=true;pc=1;minCov=23
DCARv2_B9	GeMoMa	CDS	563706	563774	.	+	2	ID=AT1G51830.1.TAIR10_R7_cds8;Parent=AT1G51830.1.TAIR10_R7;ae=true;de=true;pc=1;minCov=2
DCARv2_B9	GeMoMa	CDS	563868	564057	.	+	2	ID=AT1G51830.1.TAIR10_R7_cds9;Parent=AT1G51830.1.TAIR10_R7;ae=true;de=true;pc=1;minCov=8
DCARv2_B9	GeMoMa	CDS	564211	564610	.	+	1	ID=AT1G51830.1.TAIR10_R7_cds10;Parent=AT1G51830.1.TAIR10_R7;ae=true;pc=1;minCov=3
DCARv2_B9	GeMoMa	prediction	563209	564610	.	+	.	ID=AT3G46410.1.TAIR10_R4;ref-gene=AT3G46410.TAIR10;AA=339;score=697;tae=1;tde=1;tie=1;minSplitReads=127;tpc=1;minCov=2;avgCov=178.2291;iAA=0.4461;start=M;stop=*;evidence=1;Parent=gene_207
DCARv2_B9	GeMoMa	CDS	563209	563439	.	+	0	ID=AT3G46410.1.TAIR10_R4_cds0;Parent=AT3G46410.1.TAIR10_R4;de=true;pc=1;minCov=3
DCARv2_B9	GeMoMa	CDS	563508	563634	.	+	0	ID=AT3G46410.1.TAIR10_R4_cds1;Parent=AT3G46410.1.TAIR10_R4;ae=true;de=true;pc=1;minCov=23
DCARv2_B9	GeMoMa	CDS	563706	563774	.	+	2	ID=AT3G46410.1.TAIR10_R4_cds2;Parent=AT3G46410.1.TAIR10_R4;ae=true;de=true;pc=1;minCov=2
DCARv2_B9	GeMoMa	CDS	563868	564057	.	+	2	ID=AT3G46410.1.TAIR10_R4_cds3;Parent=AT3G46410.1.TAIR10_R4;ae=true;de=true;pc=1;minCov=8
DCARv2_B9	GeMoMa	CDS	564211	564610	.	+	1	ID=AT3G46410.1.TAIR10_R4_cds4;Parent=AT3G46410.1.TAIR10_R4;ae=true;pc=1;minCov=3
DCARv2_B9	GeMoMa	prediction	563858	564610	.	+	.	ID=AT3G45920.1.TAIR10_R2;ref-gene=AT3G45920.TAIR10;AA=200;score=428;tae=1;tde=1;tie=1;minSplitReads=127;tpc=1;minCov=3;avgCov=163.9467;iAA=0.4375;start=M;stop=*;evidence=1;Parent=gene_207
DCARv2_B9	GeMoMa	CDS	563858	564057	.	+	0	ID=AT3G45920.1.TAIR10_R2_cds0;Parent=AT3G45920.1.TAIR10_R2;de=true;pc=1;minCov=4
DCARv2_B9	GeMoMa	CDS	564211	564610	.	+	1	ID=AT3G45920.1.TAIR10_R2_cds1;Parent=AT3G45920.1.TAIR10_R2;ae=true;pc=1;minCov=3
DCARv2_B9	GAF	gene	559919	564610	.	+	.	ID=gene_207;transcripts=6;complete=6;maxEvidence=1;maxTie=1.0
DCARv2_B9	GeMoMa	prediction	803205	803750	.	+	.	ID=AT1G62510.1.TAIR10_R5;ref-gene=AT1G62510.TAIR10;AA=182;score=451;tae=NA;tde=NA;tie=NA;minSplitReads=NA;tpc=0.8608;minCov=0;avgCov=1.8571;iAA=0.4231;start=M;stop=*;evidence=1;Parent=gene_208;alternative="AT1G12090.TAIR10,AT1G62500.TAIR10,AT2G10940.TAIR10,AT2G45180.TAIR10,AT4G12470.TAIR10,AT4G12480.TAIR10,AT4G12490.TAIR10,AT4G12500.TAIR10,AT4G12510.TAIR10,AT4G12520.TAIR10,AT4G15160.TAIR10"
DCARv2_B9	GeMoMa	CDS	803205	803750	.	+	0	ID=AT1G62510.1.TAIR10_R5_cds0;Parent=AT1G62510.1.TAIR10_R5;pc=0.8608;minCov=0
DCARv2_B9	GAF	gene	803205	803750	.	+	.	ID=gene_208;transcripts=1;complete=1;maxEvidence=1;maxTie=NA
DCARv2_B9	GeMoMa	prediction	816674	823121	.	+	.	ID=AT1G73020.1.TAIR10_R0;ref-gene=AT1G73020.TAIR10;AA=661;score=2050;tae=1;tde=1;tie=1;minSplitReads=40;tpc=0.998;minCov=0;avgCov=93.9939;iAA=0.6107;start=M;stop=*;evidence=1;Parent=gene_209
DCARv2_B9	GeMoMa	CDS	816674	816865	.	+	0	ID=AT1G73020.1.TAIR10_R0_cds0;Parent=AT1G73020.1.TAIR10_R0;de=true;pc=1;minCov=70
DCARv2_B9	GeMoMa	CDS	818139	818208	.	+	0	ID=AT1G73020.1.TAIR10_R0_cds1;Parent=AT1G73020.1.TAIR10_R0;ae=true;de=true;pc=1;minCov=4
DCARv2_B9	GeMoMa	CDS	818701	818816	.	+	2	ID=AT1G73020.1.TAIR10_R0_cds2;Parent=AT1G73020.1.TAIR10_R0;ae=true;de=true;pc=0.9914;minCov=0
DCARv2_B9	GeMoMa	CDS	819106	819232	.	+	0	ID=AT1G73020.1.TAIR10_R0_cds3;Parent=AT1G73020.1.TAIR10_R0;ae=true;de=true;pc=1;minCov=12
DCARv2_B9	GeMoMa	CDS	819307	819407	.	+	2	ID=AT1G73020.1.TAIR10_R0_cds4;Parent=AT1G73020.1.TAIR10_R0;ae=true;de=true;pc=0.9901;minCov=0
DCARv2_B9	GeMoMa	CDS	819504	819595	.	+	0	ID=AT1G73020.1.TAIR10_R0_cds5;Parent=AT1G73020.1.TAIR10_R0;ae=true;de=true;pc=1;minCov=6
DCARv2_B9	GeMoMa	CDS	819695	819799	.	+	1	ID=AT1G73020.1.TAIR10_R0_cds6;Parent=AT1G73020.1.TAIR10_R0;ae=true;de=true;pc=0.9905;minCov=0
DCARv2_B9	GeMoMa	CDS	819898	820161	.	+	1	ID=AT1G73020.1.TAIR10_R0_cds7;Parent=AT1G73020.1.TAIR10_R0;ae=true;de=true;pc=1;minCov=3
DCARv2_B9	GeMoMa	CDS	820694	820826	.	+	1	ID=AT1G73020.1.TAIR10_R0_cds8;Parent=AT1G73020.1.TAIR10_R0;ae=true;de=true;pc=1;minCov=2
DCARv2_B9	GeMoMa	CDS	820904	821017	.	+	0	ID=AT1G73020.1.TAIR10_R0_cds9;Parent=AT1G73020.1.TAIR10_R0;ae=true;de=true;pc=0.9912;minCov=0
DCARv2_B9	GeMoMa	CDS	821094	821164	.	+	0	ID=AT1G73020.1.TAIR10_R0_cds10;Parent=AT1G73020.1.TAIR10_R0;ae=true;de=true;pc=1;minCov=3
DCARv2_B9	GeMoMa	CDS	821242	821369	.	+	1	ID=AT1G73020.1.TAIR10_R0_cds11;Parent=AT1G73020.1.TAIR10_R0;ae=true;de=true;pc=1;minCov=10
DCARv2_B9	GeMoMa	CDS	821684	821766	.	+	2	ID=AT1G73020.1.TAIR10_R0_cds12;Parent=AT1G73020.1.TAIR10_R0;ae=true;de=true;pc=1;minCov=3
DCARv2_B9	GeMoMa	CDS	821855	821962	.	+	0	ID=AT1G73020.1.TAIR10_R0_cds13;Parent=AT1G73020.1.TAIR10_R0;ae=true;de=true;pc=1;minCov=3
DCARv2_B9	GeMoMa	CDS	822691	822849	.	+	0	ID=AT1G73020.1.TAIR10_R0_cds14;Parent=AT1G73020.1.TAIR10_R0;ae=true;de=true;pc=1;minCov=3
DCARv2_B9	GeMoMa	CDS	823002	823121	.	+	0	ID=AT1G73020.1.TAIR10_R0_cds15;Parent=AT1G73020.1.TAIR10_R0;ae=true;pc=1;minCov=1
DCARv2_B9	GAF	gene	816674	823121	.	+	.	ID=gene_209;transcripts=1;complete=1;maxEvidence=1;maxTie=1.0
DCARv2_B9	GeMoMa	prediction	84732	86431	.	-	.	ID=AT2G19770.1.TAIR10_R0;ref-gene=AT2G19770.TAIR10;AA=135;score=612;tae=1;tde=1;tie=1;minSplitReads=2253;tpc=1;minCov=18;avgCov=3232.3605;iAA=0.8074;start=M;stop=*;evidence=1;Parent=gene_210;alternative="AT2G19760.TAIR10,AT4G29340.TAIR10,AT4G29350.TAIR10,AT5G56600.TAIR10"
DCARv2_B9	GeMoMa	CDS	86300	86431	.	-	0	ID=AT2G19770.1.TAIR10_R0_cds0;Parent=AT2G19770.1.TAIR10_R0;de=true;pc=1;minCov=18
DCARv2_B9	GeMoMa	CDS	85565	85702	.	-	0	ID=AT2G19770.1.TAIR10_R0_cds1;Parent=AT2G19770.1.TAIR10_R0;ae=true;de=true;pc=1;minCov=35
DCARv2_B9	GeMoMa	CDS	84732	84866	.	-	0	ID=AT2G19770.1.TAIR10_R0_cds2;Parent=AT2G19770.1.TAIR10_R0;ae=true;pc=1;minCov=1223
DCARv2_B9	GeMoMa	prediction	85445	86431	.	-	.	ID=AT5G56600.2.TAIR10_R5;ref-gene=AT5G56600.TAIR10;AA=130;score=280;tae=1;tde=1;tie=1;minSplitReads=5011;tpc=1;minCov=18;avgCov=2661.6385;iAA=0.4128;start=M;stop=*;evidence=1;Parent=gene_210
DCARv2_B9	GeMoMa	CDS	86300	86431	.	-	0	ID=AT5G56600.2.TAIR10_R5_cds0;Parent=AT5G56600.2.TAIR10_R5;de=true;pc=1;minCov=18
DCARv2_B9	GeMoMa	CDS	85445	85702	.	-	0	ID=AT5G56600.2.TAIR10_R5_cds1;Parent=AT5G56600.2.TAIR10_R5;ae=true;pc=1;minCov=22
DCARv2_B9	GAF	gene	84732	86431	.	-	.	ID=gene_210;transcripts=2;complete=2;maxEvidence=1;maxTie=1.0
DCARv2_B9	GeMoMa	prediction	185178	187131	.	-	.	ID=AT3G16370.1.TAIR10_R2;ref-gene=AT3G16370.TAIR10;AA=361;score=1058;tae=1;tde=1;tie=1;minSplitReads=2342;tpc=1;minCov=5;avgCov=2826.6085;iAA=0.5829;start=M;stop=*;evidence=1;Parent=gene_211;alternative="AT1G54030.TAIR10,AT2G42990.TAIR10,AT3G53100.TAIR10,AT5G03810.TAIR10,AT5G03820.TAIR10,AT5G22810.TAIR10"
DCARv2_B9	GeMoMa	CDS	186867	187131	.	-	0	ID=AT3G16370.1.TAIR10_R2_cds0;Parent=AT3G16370.1.TAIR10_R2;de=true;pc=1;minCov=5
DCARv2_B9	GeMoMa	CDS	186638	186768	.	-	2	ID=AT3G16370.1.TAIR10_R2_cds1;Parent=AT3G16370.1.TAIR10_R2;ae=true;de=true;pc=1;minCov=8
DCARv2_B9	GeMoMa	CDS	185812	186045	.	-	0	ID=AT3G16370.1.TAIR10_R2_cds2;Parent=AT3G16370.1.TAIR10_R2;ae=true;de=true;pc=1;minCov=94
DCARv2_B9	GeMoMa	CDS	185464	185719	.	-	0	ID=AT3G16370.1.TAIR10_R2_cds3;Parent=AT3G16370.1.TAIR10_R2;ae=true;de=true;pc=1;minCov=32
DCARv2_B9	GeMoMa	CDS	185178	185374	.	-	2	ID=AT3G16370.1.TAIR10_R2_cds4;Parent=AT3G16370.1.TAIR10_R2;ae=true;pc=1;minCov=1110
DCARv2_B9	GAF	gene	185178	187131	.	-	.	ID=gene_211;transcripts=1;complete=1;maxEvidence=1;maxTie=1.0
DCARv2_B9	GeMoMa	prediction	322084	322746	.	-	.	ID=AT4G24310.1.TAIR10_R8;ref-gene=AT4G24310.TAIR10;AA=221;score=239;tae=NA;tde=NA;tie=NA;minSplitReads=NA;tpc=1;minCov=49;avgCov=99.3605;iAA=0.2926;start=M;stop=*;evidence=1;Parent=gene_212;alternative="AT3G21520.TAIR10,AT3G21550.TAIR10"
DCARv2_B9	GeMoMa	CDS	322084	322746	.	-	0	ID=AT4G24310.1.TAIR10_R8_cds0;Parent=AT4G24310.1.TAIR10_R8;pc=1;minCov=49
DCARv2_B9	GAF	gene	322084	322746	.	-	.	ID=gene_212;transcripts=1;complete=1;maxEvidence=1;maxTie=NA
DCARv2_B9	GeMoMa	prediction	341359	342657	.	-	.	ID=AT5G41980.1.TAIR10_R3;ref-gene=AT5G41980.TAIR10;AA=375;score=452;tae=1;tde=1;tie=1;minSplitReads=13;tpc=0.9938;minCov=0;avgCov=32.4871;iAA=0.3445;start=M;stop=*;evidence=1;Parent=gene_213
DCARv2_B9	GeMoMa	CDS	342220	342657	.	-	0	ID=AT5G41980.1.TAIR10_R3_cds0;Parent=AT5G41980.1.TAIR10_R3;de=true;pc=0.9977;minCov=0
DCARv2_B9	GeMoMa	CDS	341909	342134	.	-	0	ID=AT5G41980.1.TAIR10_R3_cds1;Parent=AT5G41980.1.TAIR10_R3;ae=true;de=true;pc=0.9867;minCov=0
DCARv2_B9	GeMoMa	CDS	341359	341819	.	-	2	ID=AT5G41980.1.TAIR10_R3_cds2;Parent=AT5G41980.1.TAIR10_R3;ae=true;pc=0.9935;minCov=0
DCARv2_B9	GAF	gene	341359	342657	.	-	.	ID=gene_213;transcripts=1;complete=1;maxEvidence=1;maxTie=1.0
DCARv2_B9	GeMoMa	prediction	487821	505093	.	-	.	ID=AT1G51910.1.TAIR10_R7;ref-gene=AT1G51910.TAIR10;AA=941;score=1658;tae=0.1667;tde=0.1667;tie=0.1667;minSplitReads=0;tpc=0.2611;minCov=0;avgCov=0.881;iAA=0.411;start=M;stop=*;evidence=1;Parent=gene_214;alternative="AT1G49100.TAIR10,AT2G19190.TAIR10,AT5G16900.TAIR10"
DCARv2_B9	GeMoMa	CDS	504997	505093	.	-	0	ID=AT1G51910.1.TAIR10_R7_cds0;Parent=AT1G51910.1.TAIR10_R7;de=false;pc=0;minCov=0
DCARv2_B9	GeMoMa	CDS	503973	504522	.	-	2	ID=AT1G51910.1.TAIR10_R7_cds1;Parent=AT1G51910.1.TAIR10_R7;ae=false;de=false;pc=0;minCov=0
DCARv2_B9	GeMoMa	CDS	503117	503589	.	-	1	ID=AT1G51910.1.TAIR10_R7_cds2;Parent=AT1G51910.1.TAIR10_R7;ae=false;de=false;pc=0;minCov=0
DCARv2_B9	GeMoMa	CDS	502843	502984	.	-	2	ID=AT1G51910.1.TAIR10_R7_cds3;Parent=AT1G51910.1.TAIR10_R7;ae=false;de=false;pc=0;minCov=0
DCARv2_B9	GeMoMa	CDS	502598	502669	.	-	1	ID=AT1G51910.1.TAIR10_R7_cds4;Parent=AT1G51910.1.TAIR10_R7;ae=false;de=false;pc=0;minCov=0
DCARv2_B9	GeMoMa	CDS	502439	502507	.	-	1	ID=AT1G51910.1.TAIR10_R7_cds5;Parent=AT1G51910.1.TAIR10_R7;ae=false;de=false;pc=0;minCov=0
DCARv2_B9	GeMoMa	CDS	502262	502342	.	-	1	ID=AT1G51910.1.TAIR10_R7_cds6;Parent=AT1G51910.1.TAIR10_R7;ae=false;de=true;pc=0.6049;minCov=0
DCARv2_B9	GeMoMa	CDS	502011	502141	.	-	1	ID=AT1G51910.1.TAIR10_R7_cds7;Parent=AT1G51910.1.TAIR10_R7;ae=true;de=true;pc=0.9924;minCov=0
DCARv2_B9	GeMoMa	CDS	501492	501751	.	-	2	ID=AT1G51910.1.TAIR10_R7_cds8;Parent=AT1G51910.1.TAIR10_R7;ae=true;de=false;pc=1;minCov=2
DCARv2_B9	GeMoMa	CDS	501280	501406	.	-	0	ID=AT1G51910.1.TAIR10_R7_cds9;Parent=AT1G51910.1.TAIR10_R7;ae=false;de=false;pc=1;minCov=1
DCARv2_B9	GeMoMa	CDS	501092	501154	.	-	2	ID=AT1G51910.1.TAIR10_R7_cds10;Parent=AT1G51910.1.TAIR10_R7;ae=false;de=false;pc=0.9365;minCov=0
DCARv2_B9	GeMoMa	CDS	494061	494250	.	-	2	ID=AT1G51910.1.TAIR10_R7_cds11;Parent=AT1G51910.1.TAIR10_R7;ae=false;de=false;pc=0;minCov=0
DCARv2_B9	GeMoMa	CDS	487821	488388	.	-	1	ID=AT1G51910.1.TAIR10_R7_cds12;Parent=AT1G51910.1.TAIR10_R7;ae=false;pc=0.1972;minCov=0
DCARv2_B9	GAF	gene	487821	505093	.	-	.	ID=gene_214;transcripts=1;complete=1;maxEvidence=1;maxTie=0.1667
DCARv2_B9	GeMoMa	prediction	785336	786319	.	-	.	ID=AT3G21330.1.TAIR10_R3;ref-gene=AT3G21330.TAIR10;AA=328;score=400;tae=NA;tde=NA;tie=NA;minSplitReads=NA;tpc=1;minCov=170;avgCov=354.0325;iAA=0.3625;start=M;stop=*;evidence=1;Parent=gene_215
DCARv2_B9	GeMoMa	CDS	785336	786319	.	-	0	ID=AT3G21330.1.TAIR10_R3_cds0;Parent=AT3G21330.1.TAIR10_R3;pc=1;minCov=170
DCARv2_B9	GAF	gene	785336	786319	.	-	.	ID=gene_215;transcripts=1;complete=1;maxEvidence=1;maxTie=NA
DCARv2_B9	GeMoMa	prediction	789195	795552	.	-	.	ID=AT3G21300.1.TAIR10_R0;ref-gene=AT3G21300.TAIR10;AA=558;score=2137;tae=1;tde=1;tie=1;minSplitReads=674;tpc=1;minCov=4;avgCov=1394.3805;iAA=0.7125;start=M;stop=*;evidence=1;Parent=gene_216
DCARv2_B9	GeMoMa	CDS	795178	795552	.	-	0	ID=AT3G21300.1.TAIR10_R0_cds0;Parent=AT3G21300.1.TAIR10_R0;de=true;pc=1;minCov=113
DCARv2_B9	GeMoMa	CDS	794291	794527	.	-	0	ID=AT3G21300.1.TAIR10_R0_cds1;Parent=AT3G21300.1.TAIR10_R0;ae=true;de=true;pc=1;minCov=4
DCARv2_B9	GeMoMa	CDS	793824	793988	.	-	0	ID=AT3G21300.1.TAIR10_R0_cds2;Parent=AT3G21300.1.TAIR10_R0;ae=true;de=true;pc=1;minCov=14
DCARv2_B9	GeMoMa	CDS	793069	793178	.	-	0	ID=AT3G21300.1.TAIR10_R0_cds3;Parent=AT3G21300.1.TAIR10_R0;ae=true;de=true;pc=1;minCov=30
DCARv2_B9	GeMoMa	CDS	792816	792924	.	-	1	ID=AT3G21300.1.TAIR10_R0_cds4;Parent=AT3G21300.1.TAIR10_R0;ae=true;de=true;pc=1;minCov=7
DCARv2_B9	GeMoMa	CDS	792030	792185	.	-	0	ID=AT3G21300.1.TAIR10_R0_cds5;Parent=AT3G21300.1.TAIR10_R0;ae=true;de=true;pc=1;minCov=6
DCARv2_B9	GeMoMa	CDS	791688	791803	.	-	0	ID=AT3G21300.1.TAIR10_R0_cds6;Parent=AT3G21300.1.TAIR10_R0;ae=true;de=true;pc=1;minCov=4
DCARv2_B9	GeMoMa	CDS	791435	791601	.	-	1	ID=AT3G21300.1.TAIR10_R0_cds7;Parent=AT3G21300.1.TAIR10_R0;ae=true;de=true;pc=1;minCov=21
DCARv2_B9	GeMoMa	CDS	789372	789502	.	-	2	ID=AT3G21300.1.TAIR10_R0_cds8;Parent=AT3G21300.1.TAIR10_R0;ae=true;de=true;pc=1;minCov=17
DCARv2_B9	GeMoMa	CDS	789195	789302	.	-	0	ID=AT3G21300.1.TAIR10_R0_cds9;Parent=AT3G21300.1.TAIR10_R0;ae=true;pc=1;minCov=1131
DCARv2_B9	GAF	gene	789195	795552	.	-	.	ID=gene_216;transcripts=1;complete=1;maxEvidence=1;maxTie=1.0
DCARv2_B9	GeMoMa	prediction	796153	799736	.	-	.	ID=AT1G51760.1.TAIR10_R1;ref-gene=AT1G51760.TAIR10;AA=446;score=1614;tae=1;tde=1;tie=1;minSplitReads=2170;tpc=1;minCov=30;avgCov=2655.4955;iAA=0.6547;start=M;stop=*;evidence=1;Parent=gene_217;alternative="AT1G44350.TAIR10,AT1G51780.TAIR10,AT3G02875.TAIR10,AT5G54140.TAIR10,AT5G56650.TAIR10,AT5G56660.TAIR10"
DCARv2_B9	GeMoMa	CDS	799377	799736	.	-	0	ID=AT1G51760.1.TAIR10_R1_cds0;Parent=AT1G51760.1.TAIR10_R1;de=true;pc=1;minCov=87
DCARv2_B9	GeMoMa	CDS	798712	798837	.	-	0	ID=AT1G51760.1.TAIR10_R1_cds1;Parent=AT1G51760.1.TAIR10_R1;ae=true;de=true;pc=1;minCov=38
DCARv2_B9	GeMoMa	CDS	798082	798396	.	-	0	ID=AT1G51760.1.TAIR10_R1_cds2;Parent=AT1G51760.1.TAIR10_R1;ae=true;de=true;pc=1;minCov=30
DCARv2_B9	GeMoMa	CDS	797078	797206	.	-	0	ID=AT1G51760.1.TAIR10_R1_cds3;Parent=AT1G51760.1.TAIR10_R1;ae=true;de=true;pc=1;minCov=114
DCARv2_B9	GeMoMa	CDS	796153	796560	.	-	0	ID=AT1G51760.1.TAIR10_R1_cds4;Parent=AT1G51760.1.TAIR10_R1;ae=true;pc=1;minCov=1782
DCARv2_B9	GAF	gene	796153	799736	.	-	.	ID=gene_217;transcripts=1;complete=1;maxEvidence=1;maxTie=1.0
DCARv2_B9	GeMoMa	prediction	825062	833196	.	-	.	ID=AT1G51720.1.TAIR10_R0;ref-gene=AT1G51720.TAIR10;AA=640;score=2693;tae=1;tde=1;tie=1;minSplitReads=1530;tpc=1;minCov=1;avgCov=2499.0354;iAA=0.7632;start=M;stop=*;evidence=1;Parent=gene_218
DCARv2_B9	GeMoMa	CDS	832623	833196	.	-	0	ID=AT1G51720.1.TAIR10_R0_cds0;Parent=AT1G51720.1.TAIR10_R0;de=true;pc=1;minCov=3
DCARv2_B9	GeMoMa	CDS	832318	832447	.	-	2	ID=AT1G51720.1.TAIR10_R0_cds1;Parent=AT1G51720.1.TAIR10_R0;ae=true;de=true;pc=1;minCov=1
DCARv2_B9	GeMoMa	CDS	832007	832208	.	-	1	ID=AT1G51720.1.TAIR10_R0_cds2;Parent=AT1G51720.1.TAIR10_R0;ae=true;de=true;pc=1;minCov=14
DCARv2_B9	GeMoMa	CDS	831615	831701	.	-	0	ID=AT1G51720.1.TAIR10_R0_cds3;Parent=AT1G51720.1.TAIR10_R0;ae=true;de=true;pc=1;minCov=22
DCARv2_B9	GeMoMa	CDS	831459	831518	.	-	0	ID=AT1G51720.1.TAIR10_R0_cds4;Parent=AT1G51720.1.TAIR10_R0;ae=true;de=true;pc=1;minCov=3
DCARv2_B9	GeMoMa	CDS	831265	831351	.	-	0	ID=AT1G51720.1.TAIR10_R0_cds5;Parent=AT1G51720.1.TAIR10_R0;ae=true;de=true;pc=1;minCov=43
DCARv2_B9	GeMoMa	CDS	830441	830512	.	-	0	ID=AT1G51720.1.TAIR10_R0_cds6;Parent=AT1G51720.1.TAIR10_R0;ae=true;de=true;pc=1;minCov=24
DCARv2_B9	GeMoMa	CDS	830085	830140	.	-	0	ID=AT1G51720.1.TAIR10_R0_cds7;Parent=AT1G51720.1.TAIR10_R0;ae=true;de=true;pc=1;minCov=16
DCARv2_B9	GeMoMa	CDS	829735	829820	.	-	1	ID=AT1G51720.1.TAIR10_R0_cds8;Parent=AT1G51720.1.TAIR10_R0;ae=true;de=true;pc=1;minCov=8
DCARv2_B9	GeMoMa	CDS	827082	827172	.	-	2	ID=AT1G51720.1.TAIR10_R0_cds9;Parent=AT1G51720.1.TAIR10_R0;ae=true;de=true;pc=1;minCov=3
DCARv2_B9	GeMoMa	CDS	826850	827007	.	-	1	ID=AT1G51720.1.TAIR10_R0_cds10;Parent=AT1G51720.1.TAIR10_R0;ae=true;de=true;pc=1;minCov=57
DCARv2_B9	GeMoMa	CDS	826637	826728	.	-	2	ID=AT1G51720.1.TAIR10_R0_cds11;Parent=AT1G51720.1.TAIR10_R0;ae=true;de=true;pc=1;minCov=118
DCARv2_B9	GeMoMa	CDS	826150	826224	.	-	0	ID=AT1G51720.1.TAIR10_R0_cds12;Parent=AT1G51720.1.TAIR10_R0;ae=true;de=true;pc=1;minCov=33
DCARv2_B9	GeMoMa	CDS	825876	825949	.	-	0	ID=AT1G51720.1.TAIR10_R0_cds13;Parent=AT1G51720.1.TAIR10_R0;ae=true;de=true;pc=1;minCov=88
DCARv2_B9	GeMoMa	CDS	825062	825137	.	-	1	ID=AT1G51720.1.TAIR10_R0_cds14;Parent=AT1G51720.1.TAIR10_R0;ae=true;pc=1;minCov=2086
DCARv2_B9	GAF	gene	825062	833196	.	-	.	ID=gene_218;transcripts=1;complete=1;maxEvidence=1;maxTie=1.0
DCARv2_C10542784	GeMoMa	prediction	137	193	.	-	.	ID=AT2G01023.1.TAIR10_R9;ref-gene=AT2G01023.TAIR10;AA=19;score=17;tae=NA;tde=NA;tie=NA;minSplitReads=NA;tpc=1;minCov=2;avgCov=2;iAA=0.275;start=M;stop=*;evidence=1;Parent=gene_219
DCARv2_C10542784	GeMoMa	CDS	137	193	.	-	0	ID=AT2G01023.1.TAIR10_R9_cds0;Parent=AT2G01023.1.TAIR10_R9;pc=1;minCov=2
DCARv2_C10542784	GAF	gene	137	193	.	-	.	ID=gene_219;transcripts=1;complete=1;maxEvidence=1;maxTie=NA
DCARv2_C10551028	GeMoMa	prediction	14	196	.	+	.	ID=ATCG00650.1.TAIR10_R4;ref-gene=ATCG00650.TAIR10;AA=61;score=122;tae=NA;tde=NA;tie=NA;minSplitReads=NA;tpc=0;minCov=0;avgCov=0;iAA=0.4393;start=M;stop=*;evidence=1;Parent=gene_220
DCARv2_C10551028	GeMoMa	CDS	14	196	.	+	0	ID=ATCG00650.1.TAIR10_R4_cds0;Parent=ATCG00650.1.TAIR10_R4
DCARv2_C10551028	GAF	gene	14	196	.	+	.	ID=gene_220;transcripts=1;complete=1;maxEvidence=1;maxTie=NA
DCARv2_C10577420	GeMoMa	prediction	320	658	.	-	.	ID=AT1G70190.1.TAIR10_R3;ref-gene=AT1G70190.TAIR10;AA=113;score=304;tae=NA;tde=NA;tie=NA;minSplitReads=NA;tpc=1;minCov=403;avgCov=6028.4218;iAA=0.3636;start=M;stop=*;evidence=1;Parent=gene_221;alternative="AT4G36420.TAIR10"
DCARv2_C10577420	GeMoMa	CDS	320	658	.	-	0	ID=AT1G70190.1.TAIR10_R3_cds0;Parent=AT1G70190.1.TAIR10_R3;pc=1;minCov=403
DCARv2_C10577420	GAF	gene	320	658	.	-	.	ID=gene_221;transcripts=1;complete=1;maxEvidence=1;maxTie=NA
DCARv2_C10582366	GeMoMa	prediction	51	167	.	-	.	ID=AT5G63952.1.TAIR10_R0;ref-gene=AT5G63952.TAIR10;AA=39;score=31;tae=NA;tde=NA;tie=NA;minSplitReads=NA;tpc=1;minCov=14;avgCov=31.1197;iAA=0.2745;start=M;stop=*;evidence=1;Parent=gene_222
DCARv2_C10582366	GeMoMa	CDS	51	167	.	-	0	ID=AT5G63952.1.TAIR10_R0_cds0;Parent=AT5G63952.1.TAIR10_R0;pc=1;minCov=14
DCARv2_C10582366	GAF	gene	51	167	.	-	.	ID=gene_222;transcripts=1;complete=1;maxEvidence=1;maxTie=NA
DCARv2_C10612367	GeMoMa	prediction	78	449	.	+	.	ID=AT2G26500.1.TAIR10_R0;ref-gene=AT2G26500.TAIR10;AA=124;score=319;tae=NA;tde=NA;tie=NA;minSplitReads=NA;tpc=1;minCov=4720;avgCov=10405.4005;iAA=0.5736;start=M;stop=*;evidence=1;Parent=gene_223
DCARv2_C10612367	GeMoMa	CDS	78	449	.	+	0	ID=AT2G26500.1.TAIR10_R0_cds0;Parent=AT2G26500.1.TAIR10_R0;pc=1;minCov=4720
DCARv2_C10612367	GAF	gene	78	449	.	+	.	ID=gene_223;transcripts=1;complete=1;maxEvidence=1;maxTie=NA
DCARv2_C10633807	GeMoMa	prediction	90	941	.	+	.	ID=AT1G60720.1.TAIR10_R1;ref-gene=AT1G60720.TAIR10;AA=284;score=281;tae=NA;tde=NA;tie=NA;minSplitReads=NA;tpc=0;minCov=0;avgCov=0;iAA=0.2778;start=M;stop=*;evidence=1;Parent=gene_224;alternative="AT5G18880.TAIR10"
DCARv2_C10633807	GeMoMa	CDS	90	941	.	+	0	ID=AT1G60720.1.TAIR10_R1_cds0;Parent=AT1G60720.1.TAIR10_R1
DCARv2_C10633807	GAF	gene	90	941	.	+	.	ID=gene_224;transcripts=1;complete=1;maxEvidence=1;maxTie=NA
DCARv2_C10643311	GeMoMa	prediction	473	1253	.	+	.	ID=AT2G33550.1.TAIR10_R2;ref-gene=AT2G33550.TAIR10;AA=230;score=430;tae=1;tde=1;tie=1;minSplitReads=1149;tpc=1;minCov=24;avgCov=1767.6261;iAA=0.3879;start=M;stop=*;evidence=1;Parent=gene_225
DCARv2_C10643311	GeMoMa	CDS	473	1070	.	+	0	ID=AT2G33550.1.TAIR10_R2_cds0;Parent=AT2G33550.1.TAIR10_R2;de=true;pc=1;minCov=1179
DCARv2_C10643311	GeMoMa	CDS	1162	1253	.	+	2	ID=AT2G33550.1.TAIR10_R2_cds1;Parent=AT2G33550.1.TAIR10_R2;ae=true;pc=1;minCov=24
DCARv2_C10643311	GAF	gene	473	1253	.	+	.	ID=gene_225;transcripts=1;complete=1;maxEvidence=1;maxTie=1.0
DCARv2_C10646731	GeMoMa	prediction	309	884	.	+	.	ID=AT5G16486.1.TAIR10_R3;ref-gene=AT5G16486.TAIR10;AA=192;score=163;tae=NA;tde=NA;tie=NA;minSplitReads=NA;tpc=0;minCov=0;avgCov=0;iAA=0.2523;start=M;stop=*;evidence=1;Parent=gene_226
DCARv2_C10646731	GeMoMa	CDS	309	884	.	+	0	ID=AT5G16486.1.TAIR10_R3_cds0;Parent=AT5G16486.1.TAIR10_R3
DCARv2_C10646731	GAF	gene	309	884	.	+	.	ID=gene_226;transcripts=1;complete=1;maxEvidence=1;maxTie=NA
DCARv2_C10647667	GeMoMa	prediction	54	924	.	+	.	ID=AT1G69485.1.TAIR10_R1;ref-gene=AT1G69485.TAIR10;AA=67;score=229;tae=1;tde=0.5;tie=0.5;minSplitReads=0;tpc=1;minCov=6;avgCov=263.0547;iAA=0.6418;start=M;stop=*;evidence=1;Parent=gene_227
DCARv2_C10647667	GeMoMa	CDS	54	92	.	+	0	ID=AT1G69485.1.TAIR10_R1_cds0;Parent=AT1G69485.1.TAIR10_R1;de=false;pc=1;minCov=22
DCARv2_C10647667	GeMoMa	CDS	584	657	.	+	0	ID=AT1G69485.1.TAIR10_R1_cds1;Parent=AT1G69485.1.TAIR10_R1;ae=true;de=true;pc=1;minCov=27
DCARv2_C10647667	GeMoMa	CDS	837	924	.	+	1	ID=AT1G69485.1.TAIR10_R1_cds2;Parent=AT1G69485.1.TAIR10_R1;ae=true;pc=1;minCov=6
DCARv2_C10647667	GAF	gene	54	924	.	+	.	ID=gene_227;transcripts=1;complete=1;maxEvidence=1;maxTie=0.5
DCARv2_C10652860	GeMoMa	prediction	421	1251	.	+	.	ID=AT5G18880.1.TAIR10_R4;ref-gene=AT5G18880.TAIR10;AA=277;score=247;tae=NA;tde=NA;tie=NA;minSplitReads=NA;tpc=0;minCov=0;avgCov=0;iAA=0.2796;start=M;stop=*;evidence=1;Parent=gene_228
DCARv2_C10652860	GeMoMa	CDS	421	1251	.	+	0	ID=AT5G18880.1.TAIR10_R4_cds0;Parent=AT5G18880.1.TAIR10_R4
DCARv2_C10652860	GAF	gene	421	1251	.	+	.	ID=gene_228;transcripts=1;complete=1;maxEvidence=1;maxTie=NA
DCARv2_C10659742	GeMoMa	prediction	577	1257	.	+	.	ID=AT1G10480.1.TAIR10_R2;ref-gene=AT1G10480.TAIR10;AA=227;score=273;tae=NA;tde=NA;tie=NA;minSplitReads=NA;tpc=1;minCov=10;avgCov=45.5257;iAA=0.3214;start=M;stop=*;evidence=1;Parent=gene_229
DCARv2_C10659742	GeMoMa	CDS	577	1257	.	+	0	ID=AT1G10480.1.TAIR10_R2_cds0;Parent=AT1G10480.1.TAIR10_R2;pc=1;minCov=10
DCARv2_C10659742	GAF	gene	577	1257	.	+	.	ID=gene_229;transcripts=1;complete=1;maxEvidence=1;maxTie=NA
DCARv2_C10661426	GeMoMa	prediction	859	1410	.	+	.	ID=AT5G52240.2.TAIR10_R3;ref-gene=AT5G52240.TAIR10;AA=84;score=149;tae=0;tde=0;tie=NA;minSplitReads=NA;tpc=1;minCov=9;avgCov=1785.5516;iAA=0.324;start=M;stop=*;evidence=1;Parent=gene_230
DCARv2_C10661426	GeMoMa	CDS	859	893	.	+	0	ID=AT5G52240.2.TAIR10_R3_cds0;Parent=AT5G52240.2.TAIR10_R3;de=false;pc=1;minCov=9
DCARv2_C10661426	GeMoMa	CDS	1024	1213	.	+	1	ID=AT5G52240.2.TAIR10_R3_cds1;Parent=AT5G52240.2.TAIR10_R3;ae=false;de=false;pc=1;minCov=108
DCARv2_C10661426	GeMoMa	CDS	1384	1410	.	+	0	ID=AT5G52240.2.TAIR10_R3_cds2;Parent=AT5G52240.2.TAIR10_R3;ae=false;pc=1;minCov=534
DCARv2_C10661426	GAF	gene	859	1410	.	+	.	ID=gene_230;transcripts=1;complete=1;maxEvidence=1;maxTie=NA
DCARv2_C10670072	GeMoMa	prediction	27	1448	.	+	.	ID=AT4G10490.1.TAIR10_R8;ref-gene=AT4G10490.TAIR10;AA=217;score=443;tae=0.5;tde=0.5;tie=0.5;minSplitReads=0;tpc=1;minCov=1;avgCov=554.0584;iAA=0.3514;start=M;stop=*;evidence=1;Parent=gene_231
DCARv2_C10670072	GeMoMa	CDS	27	109	.	+	0	ID=AT4G10490.1.TAIR10_R8_cds0;Parent=AT4G10490.1.TAIR10_R8;de=false;pc=1;minCov=1
DCARv2_C10670072	GeMoMa	CDS	697	1021	.	+	1	ID=AT4G10490.1.TAIR10_R8_cds1;Parent=AT4G10490.1.TAIR10_R8;ae=false;de=true;pc=1;minCov=104
DCARv2_C10670072	GeMoMa	CDS	1206	1448	.	+	0	ID=AT4G10490.1.TAIR10_R8_cds2;Parent=AT4G10490.1.TAIR10_R8;ae=true;pc=1;minCov=9
DCARv2_C10670072	GAF	gene	27	1448	.	+	.	ID=gene_231;transcripts=1;complete=1;maxEvidence=1;maxTie=0.5
DCARv2_C10674690	GeMoMa	prediction	317	943	.	-	.	ID=AT4G34050.2.TAIR10_R7;ref-gene=AT4G34050.TAIR10;AA=96;score=78;tae=0.3333;tde=0.3333;tie=0;minSplitReads=0;tpc=1;minCov=66;avgCov=960.4826;iAA=0.3289;start=M;stop=*;evidence=1;Parent=gene_232
DCARv2_C10674690	GeMoMa	CDS	869	943	.	-	0	ID=AT4G34050.2.TAIR10_R7_cds0;Parent=AT4G34050.2.TAIR10_R7;de=true;pc=1;minCov=246
DCARv2_C10674690	GeMoMa	CDS	574	619	.	-	0	ID=AT4G34050.2.TAIR10_R7_cds1;Parent=AT4G34050.2.TAIR10_R7;ae=false;de=false;pc=1;minCov=66
DCARv2_C10674690	GeMoMa	CDS	489	532	.	-	2	ID=AT4G34050.2.TAIR10_R7_cds2;Parent=AT4G34050.2.TAIR10_R7;ae=true;de=false;pc=1;minCov=2763
DCARv2_C10674690	GeMoMa	CDS	317	439	.	-	0	ID=AT4G34050.2.TAIR10_R7_cds3;Parent=AT4G34050.2.TAIR10_R7;ae=false;pc=1;minCov=258
DCARv2_C10674690	GAF	gene	317	943	.	-	.	ID=gene_232;transcripts=1;complete=1;maxEvidence=1;maxTie=0.0
DCARv2_C10676662	GeMoMa	prediction	117	1785	.	-	.	ID=AT5G54750.1.TAIR10_R1;ref-gene=AT5G54750.TAIR10;AA=171;score=638;tae=0.75;tde=0.75;tie=0.75;minSplitReads=0;tpc=1;minCov=4;avgCov=6120.6004;iAA=0.738;start=M;stop=*;evidence=1;Parent=gene_233
DCARv2_C10676662	GeMoMa	CDS	1732	1785	.	-	0	ID=AT5G54750.1.TAIR10_R1_cds0;Parent=AT5G54750.1.TAIR10_R1;de=true;pc=1;minCov=4
DCARv2_C10676662	GeMoMa	CDS	1548	1645	.	-	0	ID=AT5G54750.1.TAIR10_R1_cds1;Parent=AT5G54750.1.TAIR10_R1;ae=true;de=true;pc=1;minCov=1930
DCARv2_C10676662	GeMoMa	CDS	1372	1471	.	-	1	ID=AT5G54750.1.TAIR10_R1_cds2;Parent=AT5G54750.1.TAIR10_R1;ae=true;de=true;pc=1;minCov=128
DCARv2_C10676662	GeMoMa	CDS	391	573	.	-	0	ID=AT5G54750.1.TAIR10_R1_cds3;Parent=AT5G54750.1.TAIR10_R1;ae=true;de=false;pc=1;minCov=107
DCARv2_C10676662	GeMoMa	CDS	117	194	.	-	0	ID=AT5G54750.1.TAIR10_R1_cds4;Parent=AT5G54750.1.TAIR10_R1;ae=false;pc=1;minCov=46
DCARv2_C10676662	GAF	gene	117	1785	.	-	.	ID=gene_233;transcripts=1;complete=1;maxEvidence=1;maxTie=0.75
DCARv2_C10676900	GeMoMa	prediction	378	1975	.	-	.	ID=AT3G18270.1.TAIR10_R6;ref-gene=AT3G18270.TAIR10;AA=286;score=661;tae=0.75;tde=0.75;tie=0.75;minSplitReads=0;tpc=0.9371;minCov=0;avgCov=294.8217;iAA=0.4039;start=M;stop=*;evidence=1;Parent=gene_234
DCARv2_C10676900	GeMoMa	CDS	1805	1975	.	-	0	ID=AT3G18270.1.TAIR10_R6_cds0;Parent=AT3G18270.1.TAIR10_R6;de=false;pc=0.6901;minCov=0
DCARv2_C10676900	GeMoMa	CDS	1263	1479	.	-	0	ID=AT3G18270.1.TAIR10_R6_cds1;Parent=AT3G18270.1.TAIR10_R6;ae=false;de=true;pc=1;minCov=2
DCARv2_C10676900	GeMoMa	CDS	852	1185	.	-	2	ID=AT3G18270.1.TAIR10_R6_cds2;Parent=AT3G18270.1.TAIR10_R6;ae=true;de=true;pc=1;minCov=6
DCARv2_C10676900	GeMoMa	CDS	571	632	.	-	1	ID=AT3G18270.1.TAIR10_R6_cds3;Parent=AT3G18270.1.TAIR10_R6;ae=true;de=true;pc=0.9839;minCov=0
DCARv2_C10676900	GeMoMa	CDS	378	451	.	-	2	ID=AT3G18270.1.TAIR10_R6_cds4;Parent=AT3G18270.1.TAIR10_R6;ae=true;pc=1;minCov=107
DCARv2_C10676900	GAF	gene	378	1975	.	-	.	ID=gene_234;transcripts=1;complete=1;maxEvidence=1;maxTie=0.75
DCARv2_C10692027	GeMoMa	prediction	993	2042	.	-	.	ID=AT1G12910.1.TAIR10_R2;ref-gene=AT1G12910.TAIR10;AA=350;score=1433;tae=NA;tde=NA;tie=NA;minSplitReads=NA;tpc=1;minCov=164;avgCov=628.6229;iAA=0.76;start=M;stop=*;evidence=1;Parent=gene_235;alternative="AT3G26640.TAIR10,AT5G24520.TAIR10"
DCARv2_C10692027	GeMoMa	CDS	993	2042	.	-	0	ID=AT1G12910.1.TAIR10_R2_cds0;Parent=AT1G12910.1.TAIR10_R2;pc=1;minCov=164
DCARv2_C10692027	GAF	gene	993	2042	.	-	.	ID=gene_235;transcripts=1;complete=1;maxEvidence=1;maxTie=NA
DCARv2_C10693533	GeMoMa	prediction	567	2505	.	-	.	ID=AT5G63910.1.TAIR10_R1;ref-gene=AT5G63910.TAIR10;AA=303;score=620;tae=0.25;tde=0.25;tie=0.25;minSplitReads=0;tpc=1;minCov=2;avgCov=2862.2508;iAA=0.3433;start=M;stop=*;evidence=1;Parent=gene_236
DCARv2_C10693533	GeMoMa	CDS	2423	2505	.	-	0	ID=AT5G63910.1.TAIR10_R1_cds0;Parent=AT5G63910.1.TAIR10_R1;de=false;pc=1;minCov=2
DCARv2_C10693533	GeMoMa	CDS	1898	2084	.	-	1	ID=AT5G63910.1.TAIR10_R1_cds1;Parent=AT5G63910.1.TAIR10_R1;ae=false;de=false;pc=1;minCov=87
DCARv2_C10693533	GeMoMa	CDS	1341	1700	.	-	0	ID=AT5G63910.1.TAIR10_R1_cds2;Parent=AT5G63910.1.TAIR10_R1;ae=false;de=true;pc=1;minCov=33
DCARv2_C10693533	GeMoMa	CDS	1069	1244	.	-	0	ID=AT5G63910.1.TAIR10_R1_cds3;Parent=AT5G63910.1.TAIR10_R1;ae=true;de=false;pc=1;minCov=102
DCARv2_C10693533	GeMoMa	CDS	567	669	.	-	1	ID=AT5G63910.1.TAIR10_R1_cds4;Parent=AT5G63910.1.TAIR10_R1;ae=false;pc=1;minCov=21
DCARv2_C10693533	GAF	gene	567	2505	.	-	.	ID=gene_236;transcripts=1;complete=1;maxEvidence=1;maxTie=0.25
DCARv2_C10695111	GeMoMa	prediction	135	1730	.	+	.	ID=AT4G17580.1.TAIR10_R0;ref-gene=AT4G17580.TAIR10;AA=262;score=542;tae=0.6667;tde=0.6667;tie=0.6667;minSplitReads=0;tpc=1;minCov=18;avgCov=8371.57;iAA=0.5132;start=M;stop=*;evidence=1;Parent=gene_237
DCARv2_C10695111	GeMoMa	CDS	135	208	.	+	0	ID=AT4G17580.1.TAIR10_R0_cds0;Parent=AT4G17580.1.TAIR10_R0;de=false;pc=1;minCov=30
DCARv2_C10695111	GeMoMa	CDS	302	336	.	+	1	ID=AT4G17580.1.TAIR10_R0_cds1;Parent=AT4G17580.1.TAIR10_R0;ae=false;de=false;pc=1;minCov=18
DCARv2_C10695111	GeMoMa	CDS	378	574	.	+	2	ID=AT4G17580.1.TAIR10_R0_cds2;Parent=AT4G17580.1.TAIR10_R0;ae=false;de=true;pc=1;minCov=26
DCARv2_C10695111	GeMoMa	CDS	670	755	.	+	0	ID=AT4G17580.1.TAIR10_R0_cds3;Parent=AT4G17580.1.TAIR10_R0;ae=true;de=true;pc=1;minCov=7437
DCARv2_C10695111	GeMoMa	CDS	890	1076	.	+	1	ID=AT4G17580.1.TAIR10_R0_cds4;Parent=AT4G17580.1.TAIR10_R0;ae=true;de=true;pc=1;minCov=391
DCARv2_C10695111	GeMoMa	CDS	1378	1533	.	+	0	ID=AT4G17580.1.TAIR10_R0_cds5;Parent=AT4G17580.1.TAIR10_R0;ae=true;de=true;pc=1;minCov=385
DCARv2_C10695111	GeMoMa	CDS	1680	1730	.	+	0	ID=AT4G17580.1.TAIR10_R0_cds6;Parent=AT4G17580.1.TAIR10_R0;ae=true;pc=1;minCov=291
DCARv2_C10695111	GAF	gene	135	1730	.	+	.	ID=gene_237;transcripts=1;complete=1;maxEvidence=1;maxTie=0.6667
DCARv2_C10700025	GeMoMa	prediction	57	2526	.	-	.	ID=AT1G01540.1.TAIR10_R3;ref-gene=AT1G01540.TAIR10;AA=384;score=1066;tae=1;tde=1;tie=1;minSplitReads=1180;tpc=1;minCov=1;avgCov=1382.3247;iAA=0.5505;start=M;stop=*;evidence=1;Parent=gene_238
DCARv2_C10700025	GeMoMa	CDS	1985	2526	.	-	0	ID=AT1G01540.1.TAIR10_R3_cds0;Parent=AT1G01540.1.TAIR10_R3;de=true;pc=1;minCov=61
DCARv2_C10700025	GeMoMa	CDS	930	1034	.	-	1	ID=AT1G01540.1.TAIR10_R3_cds1;Parent=AT1G01540.1.TAIR10_R3;ae=true;de=true;pc=1;minCov=33
DCARv2_C10700025	GeMoMa	CDS	698	820	.	-	1	ID=AT1G01540.1.TAIR10_R3_cds2;Parent=AT1G01540.1.TAIR10_R3;ae=true;de=true;pc=1;minCov=1
DCARv2_C10700025	GeMoMa	CDS	352	522	.	-	1	ID=AT1G01540.1.TAIR10_R3_cds3;Parent=AT1G01540.1.TAIR10_R3;ae=true;de=true;pc=1;minCov=11
DCARv2_C10700025	GeMoMa	CDS	57	267	.	-	1	ID=AT1G01540.1.TAIR10_R3_cds4;Parent=AT1G01540.1.TAIR10_R3;ae=true;pc=1;minCov=1
DCARv2_C10700025	GeMoMa	prediction	57	2526	.	-	.	ID=AT4G02630.1.TAIR10_R9;ref-gene=AT4G02630.TAIR10;AA=412;score=791;tae=1;tde=1;tie=1;minSplitReads=1180;tpc=1;minCov=1;avgCov=1290.1189;iAA=0.4183;start=M;stop=*;evidence=1;Parent=gene_238
DCARv2_C10700025	GeMoMa	CDS	1985	2526	.	-	0	ID=AT4G02630.1.TAIR10_R9_cds0;Parent=AT4G02630.1.TAIR10_R9;de=true;pc=1;minCov=61
DCARv2_C10700025	GeMoMa	CDS	930	1034	.	-	1	ID=AT4G02630.1.TAIR10_R9_cds1;Parent=AT4G02630.1.TAIR10_R9;ae=true;de=true;pc=1;minCov=33
DCARv2_C10700025	GeMoMa	CDS	698	820	.	-	1	ID=AT4G02630.1.TAIR10_R9_cds2;Parent=AT4G02630.1.TAIR10_R9;ae=true;de=true;pc=1;minCov=1
DCARv2_C10700025	GeMoMa	CDS	57	522	.	-	1	ID=AT4G02630.1.TAIR10_R9_cds3;Parent=AT4G02630.1.TAIR10_R9;ae=true;pc=1;minCov=1
DCARv2_C10700025	GAF	gene	57	2526	.	-	.	ID=gene_238;transcripts=2;complete=2;maxEvidence=1;maxTie=1.0
DCARv2_C10700931	GeMoMa	prediction	91	894	.	+	.	ID=AT2G31670.1.TAIR10_R0;ref-gene=AT2G31670.TAIR10;AA=268;score=588;tae=NA;tde=NA;tie=NA;minSplitReads=NA;tpc=1;minCov=463;avgCov=13649.0535;iAA=0.5055;start=M;stop=*;evidence=1;Parent=gene_239
DCARv2_C10700931	GeMoMa	CDS	91	894	.	+	0	ID=AT2G31670.1.TAIR10_R0_cds0;Parent=AT2G31670.1.TAIR10_R0;pc=1;minCov=463
DCARv2_C10700931	GAF	gene	91	894	.	+	.	ID=gene_239;transcripts=1;complete=1;maxEvidence=1;maxTie=NA
DCARv2_C10701699	GeMoMa	prediction	2470	2679	.	+	.	ID=AT5G08391.1.TAIR10_R0;ref-gene=AT5G08391.TAIR10;AA=70;score=292;tae=NA;tde=NA;tie=NA;minSplitReads=NA;tpc=1;minCov=649;avgCov=1180.0476;iAA=0.7;start=M;stop=*;evidence=1;Parent=gene_240;alternative="AT3G01940.TAIR10,AT3G01950.TAIR10,AT3G27027.TAIR10,AT5G14110.TAIR10,AT5G40960.TAIR10,AT5G40970.TAIR10,AT5G40980.TAIR10,AT5G50560.TAIR10,AT5G50660.TAIR10,AT5G63500.TAIR10"
DCARv2_C10701699	GeMoMa	CDS	2470	2679	.	+	0	ID=AT5G08391.1.TAIR10_R0_cds0;Parent=AT5G08391.1.TAIR10_R0;pc=1;minCov=649
DCARv2_C10701699	GAF	gene	2470	2679	.	+	.	ID=gene_240;transcripts=1;complete=1;maxEvidence=1;maxTie=NA
DCARv2_C10701723	GeMoMa	prediction	1237	1750	.	+	.	ID=AT3G53080.1.TAIR10_R2;ref-gene=AT3G53080.TAIR10;AA=135;score=103;tae=1;tde=1;tie=1;minSplitReads=15816;tpc=1;minCov=955;avgCov=20245.9259;iAA=0.2484;start=M;stop=*;evidence=1;Parent=gene_241
DCARv2_C10701723	GeMoMa	CDS	1237	1530	.	+	0	ID=AT3G53080.1.TAIR10_R2_cds0;Parent=AT3G53080.1.TAIR10_R2;de=true;pc=1;minCov=11605
DCARv2_C10701723	GeMoMa	CDS	1640	1750	.	+	0	ID=AT3G53080.1.TAIR10_R2_cds1;Parent=AT3G53080.1.TAIR10_R2;ae=true;pc=1;minCov=955
DCARv2_C10701723	GAF	gene	1237	1750	.	+	.	ID=gene_241;transcripts=1;complete=1;maxEvidence=1;maxTie=1.0
DCARv2_C10706269	GeMoMa	prediction	355	1911	.	+	.	ID=AT5G40010.1.TAIR10_R0;ref-gene=AT5G40010.TAIR10;AA=519;score=1622;tae=NA;tde=NA;tie=NA;minSplitReads=NA;tpc=1;minCov=173;avgCov=564.2344;iAA=0.6061;start=M;stop=*;evidence=1;Parent=gene_242;alternative="AT2G46620.TAIR10,AT3G28510.TAIR10,AT3G28540.TAIR10,AT3G28570.TAIR10,AT3G28580.TAIR10,AT3G28600.TAIR10,AT3G28610.TAIR10,AT3G50930.TAIR10,AT4G25835.TAIR10,AT4G30250.TAIR10,AT5G40000.TAIR10,AT5G57…
DCARv2_C10706269	GeMoMa	CDS	355	1911	.	+	0	ID=AT5G40010.1.TAIR10_R0_cds0;Parent=AT5G40010.1.TAIR10_R0;pc=1;minCov=173
DCARv2_C10706269	GAF	gene	355	1911	.	+	.	ID=gene_242;transcripts=1;complete=1;maxEvidence=1;maxTie=NA
DCARv2_C10707231	GeMoMa	prediction	606	2366	.	+	.	ID=AT3G21420.1.TAIR10_R2;ref-gene=AT3G21420.TAIR10;AA=368;score=783;tae=1;tde=1;tie=1;minSplitReads=10;tpc=1;minCov=10;avgCov=49.856;iAA=0.4237;start=M;stop=*;evidence=1;Parent=gene_243;alternative="AT2G38240.TAIR10,AT3G11180.TAIR10,AT3G19010.TAIR10,AT3G55970.TAIR10,AT3G60290.TAIR10,AT5G05600.TAIR10,AT5G20550.TAIR10,AT5G54000.TAIR10"
DCARv2_C10707231	GeMoMa	CDS	606	881	.	+	0	ID=AT3G21420.1.TAIR10_R2_cds0;Parent=AT3G21420.1.TAIR10_R2;de=true;pc=1;minCov=17
DCARv2_C10707231	GeMoMa	CDS	958	1205	.	+	0	ID=AT3G21420.1.TAIR10_R2_cds1;Parent=AT3G21420.1.TAIR10_R2;ae=true;de=true;pc=1;minCov=13
DCARv2_C10707231	GeMoMa	CDS	1299	1623	.	+	1	ID=AT3G21420.1.TAIR10_R2_cds2;Parent=AT3G21420.1.TAIR10_R2;ae=true;de=true;pc=1;minCov=16
DCARv2_C10707231	GeMoMa	CDS	2112	2366	.	+	0	ID=AT3G21420.1.TAIR10_R2_cds3;Parent=AT3G21420.1.TAIR10_R2;ae=true;pc=1;minCov=10
DCARv2_C10707231	GeMoMa	prediction	606	1653	.	+	.	ID=AT3G19010.2.TAIR10_R8;ref-gene=AT3G19010.TAIR10;AA=293;score=319;tae=1;tde=1;tie=1;minSplitReads=10;tpc=1;minCov=8;avgCov=51.661;iAA=0.2866;start=M;stop=*;evidence=1;Parent=gene_243
DCARv2_C10707231	GeMoMa	CDS	606	881	.	+	0	ID=AT3G19010.2.TAIR10_R8_cds0;Parent=AT3G19010.2.TAIR10_R8;de=true;pc=1;minCov=17
DCARv2_C10707231	GeMoMa	CDS	958	1205	.	+	0	ID=AT3G19010.2.TAIR10_R8_cds1;Parent=AT3G19010.2.TAIR10_R8;ae=true;de=true;pc=1;minCov=13
DCARv2_C10707231	GeMoMa	CDS	1299	1653	.	+	1	ID=AT3G19010.2.TAIR10_R8_cds2;Parent=AT3G19010.2.TAIR10_R8;ae=true;pc=1;minCov=8
DCARv2_C10707231	GAF	gene	606	2366	.	+	.	ID=gene_243;transcripts=2;complete=2;maxEvidence=1;maxTie=1.0
DCARv2_C10709952	GeMoMa	prediction	680	2950	.	+	.	ID=AT4G10200.1.TAIR10_R4;ref-gene=AT4G10200.TAIR10;AA=757;score=1374;tae=NA;tde=NA;tie=NA;minSplitReads=NA;tpc=1;minCov=7;avgCov=28.7235;iAA=0.3836;start=M;stop=*;evidence=1;Parent=gene_244
DCARv2_C10709952	GeMoMa	CDS	680	2950	.	+	0	ID=AT4G10200.1.TAIR10_R4_cds0;Parent=AT4G10200.1.TAIR10_R4;pc=1;minCov=7
DCARv2_C10709952	GAF	gene	680	2950	.	+	.	ID=gene_244;transcripts=1;complete=1;maxEvidence=1;maxTie=NA
DCARv2_C10711734	GeMoMa	prediction	1720	3144	.	+	.	ID=AT2G16890.2.TAIR10_R0;ref-gene=AT2G16890.TAIR10;AA=475;score=1167;tae=NA;tde=NA;tie=NA;minSplitReads=NA;tpc=1;minCov=46;avgCov=228.7705;iAA=0.5358;start=M;stop=*;evidence=1;Parent=gene_245;alternative="AT1G51210.TAIR10,AT1G73880.TAIR10,AT5G03490.TAIR10,AT5G14860.TAIR10"
DCARv2_C10711734	GeMoMa	CDS	1720	3144	.	+	0	ID=AT2G16890.2.TAIR10_R0_cds0;Parent=AT2G16890.2.TAIR10_R0;pc=1;minCov=46
DCARv2_C10711734	GAF	gene	1720	3144	.	+	.	ID=gene_245;transcripts=1;complete=1;maxEvidence=1;maxTie=NA
DCARv2_C10716910	GeMoMa	prediction	2763	3614	.	+	.	ID=AT1G60720.1.TAIR10_R3;ref-gene=AT1G60720.TAIR10;AA=284;score=256;tae=NA;tde=NA;tie=NA;minSplitReads=NA;tpc=0;minCov=0;avgCov=0;iAA=0.2542;start=M;stop=*;evidence=1;Parent=gene_246
DCARv2_C10716910	GeMoMa	CDS	2763	3614	.	+	0	ID=AT1G60720.1.TAIR10_R3_cds0;Parent=AT1G60720.1.TAIR10_R3
DCARv2_C10716910	GAF	gene	2763	3614	.	+	.	ID=gene_246;transcripts=1;complete=1;maxEvidence=1;maxTie=NA
DCARv2_C10717768	GeMoMa	prediction	1809	3356	.	-	.	ID=AT5G65200.1.TAIR10_R0;ref-gene=AT5G65200.TAIR10;AA=516;score=1307;tae=NA;tde=NA;tie=NA;minSplitReads=NA;tpc=1;minCov=314;avgCov=848.4496;iAA=0.5385;start=M;stop=*;evidence=1;Parent=gene_247;alternative="AT3G47820.TAIR10,AT5G40140.TAIR10,AT5G62560.TAIR10"
DCARv2_C10717768	GeMoMa	CDS	1809	3356	.	-	0	ID=AT5G65200.1.TAIR10_R0_cds0;Parent=AT5G65200.1.TAIR10_R0;pc=1;minCov=314
DCARv2_C10717768	GAF	gene	1809	3356	.	-	.	ID=gene_247;transcripts=1;complete=1;maxEvidence=1;maxTie=NA
DCARv2_C10719744	GeMoMa	prediction	260	3264	.	+	.	ID=AT5G67500.1.TAIR10_R1;ref-gene=AT5G67500.TAIR10;AA=278;score=992;tae=1;tde=1;tie=1;minSplitReads=1645;tpc=1;minCov=7;avgCov=2046.6091;iAA=0.6799;start=M;stop=*;evidence=1;Parent=gene_248;alternative="AT3G01280.TAIR10,AT5G15090.TAIR10,AT5G57490.TAIR10"
DCARv2_C10719744	GeMoMa	CDS	260	308	.	+	0	ID=AT5G67500.1.TAIR10_R1_cds0;Parent=AT5G67500.1.TAIR10_R1;de=true;pc=1;minCov=2266
DCARv2_C10719744	GeMoMa	CDS	407	474	.	+	2	ID=AT5G67500.1.TAIR10_R1_cds1;Parent=AT5G67500.1.TAIR10_R1;ae=true;de=true;pc=1;minCov=125
DCARv2_C10719744	GeMoMa	CDS	2227	2337	.	+	0	ID=AT5G67500.1.TAIR10_R1_cds2;Parent=AT5G67500.1.TAIR10_R1;ae=true;de=true;pc=1;minCov=34
DCARv2_C10719744	GeMoMa	CDS	2436	2522	.	+	0	ID=AT5G67500.1.TAIR10_R1_cds3;Parent=AT5G67500.1.TAIR10_R1;ae=true;de=true;pc=1;minCov=7
DCARv2_C10719744	GeMoMa	CDS	2665	2876	.	+	0	ID=AT5G67500.1.TAIR10_R1_cds4;Parent=AT5G67500.1.TAIR10_R1;ae=true;de=true;pc=1;minCov=15
DCARv2_C10719744	GeMoMa	CDS	2958	3264	.	+	1	ID=AT5G67500.1.TAIR10_R1_cds5;Parent=AT5G67500.1.TAIR10_R1;ae=true;pc=1;minCov=40
DCARv2_C10719744	GAF	gene	260	3264	.	+	.	ID=gene_248;transcripts=1;complete=1;maxEvidence=1;maxTie=1.0
DCARv2_C10720742	GeMoMa	prediction	1776	3677	.	-	.	ID=AT4G34670.1.TAIR10_R0;ref-gene=AT4G34670.TAIR10;AA=262;score=1166;tae=1;tde=1;tie=1;minSplitReads=17893;tpc=1;minCov=155;avgCov=29546.0649;iAA=0.8631;start=M;stop=*;evidence=1;Parent=gene_249;alternative="AT3G04840.TAIR10"
DCARv2_C10720742	GeMoMa	CDS	3667	3677	.	-	0	ID=AT4G34670.1.TAIR10_R0_cds0;Parent=AT4G34670.1.TAIR10_R0;de=true;pc=1;minCov=471
DCARv2_C10720742	GeMoMa	CDS	3534	3581	.	-	1	ID=AT4G34670.1.TAIR10_R0_cds1;Parent=AT4G34670.1.TAIR10_R0;ae=true;de=true;pc=1;minCov=640
DCARv2_C10720742	GeMoMa	CDS	3337	3442	.	-	1	ID=AT4G34670.1.TAIR10_R0_cds2;Parent=AT4G34670.1.TAIR10_R0;ae=true;de=true;pc=1;minCov=368
DCARv2_C10720742	GeMoMa	CDS	2537	2674	.	-	0	ID=AT4G34670.1.TAIR10_R0_cds3;Parent=AT4G34670.1.TAIR10_R0;ae=true;de=true;pc=1;minCov=1281
DCARv2_C10720742	GeMoMa	CDS	2257	2442	.	-	0	ID=AT4G34670.1.TAIR10_R0_cds4;Parent=AT4G34670.1.TAIR10_R0;ae=true;de=true;pc=1;minCov=155
DCARv2_C10720742	GeMoMa	CDS	1975	2175	.	-	0	ID=AT4G34670.1.TAIR10_R0_cds5;Parent=AT4G34670.1.TAIR10_R0;ae=true;de=true;pc=1;minCov=512
DCARv2_C10720742	GeMoMa	CDS	1776	1871	.	-	0	ID=AT4G34670.1.TAIR10_R0_cds6;Parent=AT4G34670.1.TAIR10_R0;ae=true;pc=1;minCov=11456
DCARv2_C10720742	GAF	gene	1776	3677	.	-	.	ID=gene_249;transcripts=1;complete=1;maxEvidence=1;maxTie=1.0
[truncated: 239,651 more rows]
