# Supplementary material for: The Terpene Synthase Gene Family of Carrot (Daucus carota L.): Identification of QTLs and Candidate Genes Associated with Terpenoid Volatile Compounds
Source: Front Plant Sci. 2017 Nov 9;8:1930. doi: 10.3389/fpls.2017.01930 (PMC5684173; doi:10.3389/fpls.2017.01930)
Supplement: Supplementary file 13 [file DataSheet1.ZIP › TPS-gene-models.gff]

DCARv2_Chr1	GeMoMa	prediction	28343809	28346252	.	+	.	Name=DcTPS11;ID=GSVIVT01014569001_R8;ref-gene=GSVIVT01014569001.gene;ref-gene=GSVIVT01014569001.gene;AA=552;AA=552;score=1538;tae=1;tde=1;tie=1;minSplitReads=14183;tpc=1;minCov=295;avgCov=20915.7536;start=M;stop=*;evidence=5;Parent=gene_2;alternative="AT1G31950.TAIR10,AT1G33750.TAIR10,AT1G48800.TAIR10,AT1G70080.TAIR10,AT3G14490.TAIR10,AT3G14520.TAIR10,AT3G14540.TAIR10,AT3G29110.TAIR10,AT3G29410.T…
DCARv2_Chr1	GeMoMa	CDS	28343809	28343898	.	+	0	ID=GSVIVT01014569001_R8_cds0;Parent=GSVIVT01014569001_R8;Parent=GSVIVT01014569001_R8;de=true;de=true;pc=1;minCov=14259
DCARv2_Chr1	GeMoMa	CDS	28343991	28344276	.	+	0	ID=GSVIVT01014569001_R8_cds1;Parent=GSVIVT01014569001_R8;Parent=GSVIVT01014569001_R8;ae=true;ae=true;de=true;pc=1;minCov=295
DCARv2_Chr1	GeMoMa	CDS	28344378	28344753	.	+	2	ID=GSVIVT01014569001_R8_cds2;Parent=GSVIVT01014569001_R8;Parent=GSVIVT01014569001_R8;ae=true;ae=true;de=true;pc=1;minCov=588
DCARv2_Chr1	GeMoMa	CDS	28344851	28345069	.	+	1	ID=GSVIVT01014569001_R8_cds3;Parent=GSVIVT01014569001_R8;Parent=GSVIVT01014569001_R8;ae=true;ae=true;de=true;pc=1;minCov=1146
DCARv2_Chr1	GeMoMa	CDS	28345237	28345378	.	+	1	ID=GSVIVT01014569001_R8_cds4;Parent=GSVIVT01014569001_R8;Parent=GSVIVT01014569001_R8;ae=true;ae=true;de=true;pc=1;minCov=698
DCARv2_Chr1	GeMoMa	CDS	28345461	28345709	.	+	0	ID=GSVIVT01014569001_R8_cds5;Parent=GSVIVT01014569001_R8;Parent=GSVIVT01014569001_R8;ae=true;ae=true;de=true;pc=1;minCov=522
DCARv2_Chr1	GeMoMa	CDS	28345959	28346252	.	+	0	ID=GSVIVT01014569001_R8_cds6;Parent=GSVIVT01014569001_R8;Parent=GSVIVT01014569001_R8;ae=true;ae=true;pc=1;minCov=1311
DCARv2_Chr1	GeMoMa	prediction	33280212	33282540	.	+	.	Name=DcTPS45;ID=GSVIVT01005217001_R3;ref-gene=GSVIVT01005217001.gene;ref-gene=GSVIVT01005217001.gene;AA=518;AA=518;score=1415;tae=1;tde=0.8333;tie=0.8333;minSplitReads=0;tpc=1;minCov=3;avgCov=141.7181;start=M;stop=*;evidence=1;Parent=gene_3;alternative="GSVIVT01006466001.gene,GSVIVT01006467001.gene,GSVIVT01007468001.gene,NEW3.gene"
DCARv2_Chr1	GeMoMa	CDS	33280212	33280265	.	+	0	ID=GSVIVT01005217001_R3_cds0;Parent=GSVIVT01005217001_R3;Parent=GSVIVT01005217001_R3;de=false;de=false;pc=1;minCov=7
DCARv2_Chr1	GeMoMa	CDS	33280550	33280796	.	+	0	ID=GSVIVT01005217001_R3_cds1;Parent=GSVIVT01005217001_R3;Parent=GSVIVT01005217001_R3;ae=true;ae=true;de=true;pc=1;minCov=30
DCARv2_Chr1	GeMoMa	CDS	33280898	33281264	.	+	2	ID=GSVIVT01005217001_R3_cds2;Parent=GSVIVT01005217001_R3;Parent=GSVIVT01005217001_R3;ae=true;ae=true;de=true;pc=1;minCov=3
DCARv2_Chr1	GeMoMa	CDS	33281352	33281570	.	+	1	ID=GSVIVT01005217001_R3_cds3;Parent=GSVIVT01005217001_R3;Parent=GSVIVT01005217001_R3;ae=true;ae=true;de=true;pc=1;minCov=8
DCARv2_Chr1	GeMoMa	CDS	33281701	33281839	.	+	1	ID=GSVIVT01005217001_R3_cds4;Parent=GSVIVT01005217001_R3;Parent=GSVIVT01005217001_R3;ae=true;ae=true;de=true;pc=1;minCov=7
DCARv2_Chr1	GeMoMa	CDS	33281924	33282175	.	+	0	ID=GSVIVT01005217001_R3_cds5;Parent=GSVIVT01005217001_R3;Parent=GSVIVT01005217001_R3;ae=true;ae=true;de=true;pc=1;minCov=12
DCARv2_Chr1	GeMoMa	CDS	33282265	33282540	.	+	0	ID=GSVIVT01005217001_R3_cds6;Parent=GSVIVT01005217001_R3;Parent=GSVIVT01005217001_R3;ae=true;ae=true;pc=1;minCov=22
DCARv2_Chr1	GeMoMa	prediction	33285711	33288129	.	+	.	Name=DcTPS46;ID=GSVIVT01005218001_R2;ref-gene=GSVIVT01005218001.gene;ref-gene=GSVIVT01005218001.gene;AA=535;AA=535;score=1370;tae=0.8333;tde=0.8333;tie=0.8333;minSplitReads=0;tpc=1;minCov=4;avgCov=188.6305;start=M;stop=*;evidence=1;Parent=gene_4
DCARv2_Chr1	GeMoMa	CDS	33285711	33285795	.	+	0	ID=GSVIVT01005218001_R2_cds0;Parent=GSVIVT01005218001_R2;Parent=GSVIVT01005218001_R2;de=false;de=false;pc=1;minCov=4
DCARv2_Chr1	GeMoMa	CDS	33285983	33286240	.	+	2	ID=GSVIVT01005218001_R2_cds1;Parent=GSVIVT01005218001_R2;Parent=GSVIVT01005218001_R2;ae=false;ae=false;de=true;pc=1;minCov=15
DCARv2_Chr1	GeMoMa	CDS	33286464	33286839	.	+	2	ID=GSVIVT01005218001_R2_cds2;Parent=GSVIVT01005218001_R2;Parent=GSVIVT01005218001_R2;ae=true;ae=true;de=true;pc=1;minCov=139
DCARv2_Chr1	GeMoMa	CDS	33286929	33287147	.	+	1	ID=GSVIVT01005218001_R2_cds3;Parent=GSVIVT01005218001_R2;Parent=GSVIVT01005218001_R2;ae=true;ae=true;de=true;pc=1;minCov=5
DCARv2_Chr1	GeMoMa	CDS	33287290	33287428	.	+	1	ID=GSVIVT01005218001_R2_cds4;Parent=GSVIVT01005218001_R2;Parent=GSVIVT01005218001_R2;ae=true;ae=true;de=true;pc=1;minCov=13
DCARv2_Chr1	GeMoMa	CDS	33287513	33287764	.	+	0	ID=GSVIVT01005218001_R2_cds5;Parent=GSVIVT01005218001_R2;Parent=GSVIVT01005218001_R2;ae=true;ae=true;de=true;pc=1;minCov=14
DCARv2_Chr1	GeMoMa	CDS	33287854	33288129	.	+	0	ID=GSVIVT01005218001_R2_cds6;Parent=GSVIVT01005218001_R2;Parent=GSVIVT01005218001_R2;ae=true;ae=true;pc=1;minCov=30
DCARv2_Chr1	GeMoMa	prediction	33290944	33295685	.	+	.	Name=DcTPS19;ID=GSVIVT01005272001_R2;ref-gene=GSVIVT01005272001.gene;ref-gene=GSVIVT01005272001.gene;AA=563;AA=563;score=1513;tae=1;tde=0.8333;tie=0.8333;minSplitReads=0;tpc=0.8988;minCov=0;avgCov=159.3866;start=M;stop=*;evidence=1;Parent=gene_5
DCARv2_Chr1	GeMoMa	CDS	33290944	33291114	.	+	0	ID=GSVIVT01005272001_R2_cds0;Parent=GSVIVT01005272001_R2;Parent=GSVIVT01005272001_R2;de=false;de=false;pc=0;minCov=0
DCARv2_Chr1	GeMoMa	CDS	33293678	33293924	.	+	0	ID=GSVIVT01005272001_R2_cds1;Parent=GSVIVT01005272001_R2;Parent=GSVIVT01005272001_R2;ae=true;ae=true;de=true;pc=1;minCov=169
DCARv2_Chr1	GeMoMa	CDS	33294056	33294428	.	+	2	ID=GSVIVT01005272001_R2_cds2;Parent=GSVIVT01005272001_R2;Parent=GSVIVT01005272001_R2;ae=true;ae=true;de=true;pc=1;minCov=6
DCARv2_Chr1	GeMoMa	CDS	33294518	33294736	.	+	1	ID=GSVIVT01005272001_R2_cds3;Parent=GSVIVT01005272001_R2;Parent=GSVIVT01005272001_R2;ae=true;ae=true;de=true;pc=1;minCov=8
DCARv2_Chr1	GeMoMa	CDS	33294834	33294972	.	+	1	ID=GSVIVT01005272001_R2_cds4;Parent=GSVIVT01005272001_R2;Parent=GSVIVT01005272001_R2;ae=true;ae=true;de=true;pc=1;minCov=8
DCARv2_Chr1	GeMoMa	CDS	33295057	33295305	.	+	0	ID=GSVIVT01005272001_R2_cds5;Parent=GSVIVT01005272001_R2;Parent=GSVIVT01005272001_R2;ae=true;ae=true;de=true;pc=1;minCov=11
DCARv2_Chr1	GeMoMa	CDS	33295395	33295685	.	+	0	ID=GSVIVT01005272001_R2_cds6;Parent=GSVIVT01005272001_R2;Parent=GSVIVT01005272001_R2;ae=true;ae=true;pc=1;minCov=8
DCARv2_Chr1	GeMoMa	prediction	45337090	45339443	.	+	.	Name=DcTPS24;ID=NEW43_R20;ref-gene=NEW43.gene;ref-gene=NEW43.gene;AA=592;AA=592;score=1253;tae=1;tde=1;tie=1;minSplitReads=122;tpc=1;minCov=1;avgCov=238.9972;start=M;stop=*;evidence=2;Parent=gene_6;alternative="AT2G24210.TAIR10,AT3G25810.TAIR10,GSVIVT01000414001.gene,GSVIVT01030647001.gene,GSVIVT01033458001.gene,NEW23.gene,NEW27.gene,NEW32.gene"
DCARv2_Chr1	GeMoMa	CDS	45337090	45337314	.	+	0	ID=NEW43_R20_cds0;Parent=NEW43_R20;Parent=NEW43_R20;de=true;de=true;pc=1;minCov=299
DCARv2_Chr1	GeMoMa	CDS	45337404	45337665	.	+	0	ID=NEW43_R20_cds1;Parent=NEW43_R20;Parent=NEW43_R20;ae=true;ae=true;de=true;pc=1;minCov=8
DCARv2_Chr1	GeMoMa	CDS	45337756	45338128	.	+	2	ID=NEW43_R20_cds2;Parent=NEW43_R20;Parent=NEW43_R20;ae=true;ae=true;de=true;pc=1;minCov=1
DCARv2_Chr1	GeMoMa	CDS	45338239	45338457	.	+	1	ID=NEW43_R20_cds3;Parent=NEW43_R20;Parent=NEW43_R20;ae=true;ae=true;de=true;pc=1;minCov=4
DCARv2_Chr1	GeMoMa	CDS	45338546	45338687	.	+	1	ID=NEW43_R20_cds4;Parent=NEW43_R20;Parent=NEW43_R20;ae=true;ae=true;de=true;pc=1;minCov=6
DCARv2_Chr1	GeMoMa	CDS	45338789	45339040	.	+	0	ID=NEW43_R20_cds5;Parent=NEW43_R20;Parent=NEW43_R20;ae=true;ae=true;de=true;pc=1;minCov=2
DCARv2_Chr1	GeMoMa	CDS	45339141	45339443	.	+	0	ID=NEW43_R20_cds6;Parent=NEW43_R20;Parent=NEW43_R20;ae=true;ae=true;pc=1;minCov=3
DCARv2_Chr1	GeMoMa	prediction	45340690	45343894	.	+	.	Name=DcTPS48;ID=GSVIVT01013515001_R22;ref-gene=GSVIVT01013515001.gene;ref-gene=GSVIVT01013515001.gene;AA=588;AA=588;score=1308;tae=1;tde=1;tie=1;minSplitReads=326;tpc=1;minCov=10;avgCov=806.0346;start=M;stop=*;evidence=4;Parent=gene_7;alternative="AT2G24210.TAIR10,AT3G25810.TAIR10,AT3G25820.TAIR10,AT3G25830.TAIR10,GSVIVT01000401001.gene,GSVIVT01000402001.gene,GSVIVT01000410001.gene,GSVIVT01000414…
DCARv2_Chr1	GeMoMa	CDS	45340690	45340914	.	+	0	ID=GSVIVT01013515001_R22_cds0;Parent=GSVIVT01013515001_R22;Parent=GSVIVT01013515001_R22;de=true;de=true;pc=1;minCov=643
DCARv2_Chr1	GeMoMa	CDS	45341015	45341279	.	+	0	ID=GSVIVT01013515001_R22_cds1;Parent=GSVIVT01013515001_R22;Parent=GSVIVT01013515001_R22;ae=true;ae=true;de=true;pc=1;minCov=121
DCARv2_Chr1	GeMoMa	CDS	45341542	45341911	.	+	2	ID=GSVIVT01013515001_R22_cds2;Parent=GSVIVT01013515001_R22;Parent=GSVIVT01013515001_R22;ae=true;ae=true;de=true;pc=1;minCov=10
DCARv2_Chr1	GeMoMa	CDS	45342627	45342845	.	+	1	ID=GSVIVT01013515001_R22_cds3;Parent=GSVIVT01013515001_R22;Parent=GSVIVT01013515001_R22;ae=true;ae=true;de=true;pc=1;minCov=19
DCARv2_Chr1	GeMoMa	CDS	45342938	45343076	.	+	1	ID=GSVIVT01013515001_R22_cds4;Parent=GSVIVT01013515001_R22;Parent=GSVIVT01013515001_R22;ae=true;ae=true;de=true;pc=1;minCov=98
DCARv2_Chr1	GeMoMa	CDS	45343197	45343445	.	+	0	ID=GSVIVT01013515001_R22_cds5;Parent=GSVIVT01013515001_R22;Parent=GSVIVT01013515001_R22;ae=true;ae=true;de=true;pc=1;minCov=66
DCARv2_Chr1	GeMoMa	CDS	45343598	45343894	.	+	0	ID=GSVIVT01013515001_R22_cds6;Parent=GSVIVT01013515001_R22;Parent=GSVIVT01013515001_R22;ae=true;ae=true;pc=1;minCov=50
DCARv2_Chr1	GeMoMa	prediction	45355908	45363793	.	+	.	Name=DcTPS49;ID=GSVIVT01013515001_R11;ref-gene=GSVIVT01013515001.gene;ref-gene=GSVIVT01013515001.gene;AA=593;AA=593;score=1376;tae=0.8571;tde=0.7143;tie=0.7143;minSplitReads=0;tpc=0.9994;minCov=0;avgCov=24.9016;start=M;stop=*;evidence=3;Parent=gene_8;alternative="AT2G24210.TAIR10,AT3G25810.TAIR10,AT3G25820.TAIR10,AT3G25830.TAIR10,GSVIVT01000401001.gene,GSVIVT01013517001.gene,GSVIVT01013518001.gen…
DCARv2_Chr1	GeMoMa	CDS	45355908	45356126	.	+	0	ID=GSVIVT01013515001_R11_cds0;Parent=GSVIVT01013515001_R11;Parent=GSVIVT01013515001_R11;de=true;de=true;pc=1;minCov=19
DCARv2_Chr1	GeMoMa	CDS	45356210	45356425	.	+	0	ID=GSVIVT01013515001_R11_cds1;Parent=GSVIVT01013515001_R11;Parent=GSVIVT01013515001_R11;ae=true;ae=true;de=false;pc=1;minCov=43
DCARv2_Chr1	GeMoMa	CDS	45361584	45361647	.	+	0	ID=GSVIVT01013515001_R11_cds2;Parent=GSVIVT01013515001_R11;Parent=GSVIVT01013515001_R11;ae=false;ae=false;de=true;pc=1;minCov=1
DCARv2_Chr1	GeMoMa	CDS	45361768	45362137	.	+	2	ID=GSVIVT01013515001_R11_cds3;Parent=GSVIVT01013515001_R11;Parent=GSVIVT01013515001_R11;ae=true;ae=true;de=false;pc=1;minCov=2
DCARv2_Chr1	GeMoMa	CDS	45362386	45362604	.	+	1	ID=GSVIVT01013515001_R11_cds4;Parent=GSVIVT01013515001_R11;Parent=GSVIVT01013515001_R11;ae=true;ae=true;de=true;pc=1;minCov=4
DCARv2_Chr1	GeMoMa	CDS	45362694	45362832	.	+	1	ID=GSVIVT01013515001_R11_cds5;Parent=GSVIVT01013515001_R11;Parent=GSVIVT01013515001_R11;ae=true;ae=true;de=true;pc=1;minCov=2
DCARv2_Chr1	GeMoMa	CDS	45362920	45363168	.	+	0	ID=GSVIVT01013515001_R11_cds6;Parent=GSVIVT01013515001_R11;Parent=GSVIVT01013515001_R11;ae=true;ae=true;de=true;pc=0.996;minCov=0
DCARv2_Chr1	GeMoMa	CDS	45363491	45363793	.	+	0	ID=GSVIVT01013515001_R11_cds7;Parent=GSVIVT01013515001_R11;Parent=GSVIVT01013515001_R11;ae=true;ae=true;pc=1;minCov=1
DCARv2_Chr1	GeMoMa	prediction	45348547	45351439	.	+	.	Name=DcTPS22;ID=GSVIVT01013515001_R21;ref-gene=GSVIVT01013515001.gene;ref-gene=GSVIVT01013515001.gene;AA=587;AA=587;score=1311;tae=1;tde=1;tie=1;minSplitReads=148;tpc=1;minCov=9;avgCov=353.9222;start=M;stop=*;evidence=4;Parent=gene_9;alternative="AT2G24210.TAIR10,AT3G25810.TAIR10,AT3G25820.TAIR10,AT3G25830.TAIR10,GSVIVT01000401001.gene,GSVIVT01000402001.gene,GSVIVT01006399001.gene,GSVIVT010066380…
DCARv2_Chr1	GeMoMa	CDS	45348547	45348768	.	+	0	ID=GSVIVT01013515001_R21_cds0;Parent=GSVIVT01013515001_R21;Parent=GSVIVT01013515001_R21;de=true;de=true;pc=1;minCov=9
DCARv2_Chr1	GeMoMa	CDS	45348872	45349136	.	+	0	ID=GSVIVT01013515001_R21_cds1;Parent=GSVIVT01013515001_R21;Parent=GSVIVT01013515001_R21;ae=true;ae=true;de=true;pc=1;minCov=53
DCARv2_Chr1	GeMoMa	CDS	45349365	45349734	.	+	2	ID=GSVIVT01013515001_R21_cds2;Parent=GSVIVT01013515001_R21;Parent=GSVIVT01013515001_R21;ae=true;ae=true;de=true;pc=1;minCov=76
DCARv2_Chr1	GeMoMa	CDS	45350158	45350376	.	+	1	ID=GSVIVT01013515001_R21_cds3;Parent=GSVIVT01013515001_R21;Parent=GSVIVT01013515001_R21;ae=true;ae=true;de=true;pc=1;minCov=17
DCARv2_Chr1	GeMoMa	CDS	45350469	45350607	.	+	1	ID=GSVIVT01013515001_R21_cds4;Parent=GSVIVT01013515001_R21;Parent=GSVIVT01013515001_R21;ae=true;ae=true;de=true;pc=1;minCov=53
DCARv2_Chr1	GeMoMa	CDS	45350724	45350972	.	+	0	ID=GSVIVT01013515001_R21_cds5;Parent=GSVIVT01013515001_R21;Parent=GSVIVT01013515001_R21;ae=true;ae=true;de=true;pc=1;minCov=34
DCARv2_Chr1	GeMoMa	CDS	45351143	45351439	.	+	0	ID=GSVIVT01013515001_R21_cds6;Parent=GSVIVT01013515001_R21;Parent=GSVIVT01013515001_R21;ae=true;ae=true;pc=1;minCov=49
DCARv2_Chr1	GeMoMa	prediction	24861393	24864140	.	-	.	Name=DcTPS32;ID=NEW45_R0;ref-gene=NEW45.gene;ref-gene=NEW45.gene;AA=555;AA=555;score=1417;tae=1;tde=1;tie=1;minSplitReads=44;tpc=1;minCov=2;avgCov=289.6553;start=M;stop=*;evidence=4;Parent=gene_10;alternative="AT2G24210.TAIR10,AT3G25820.TAIR10,AT3G25830.TAIR10,AT4G16740.TAIR10,GSVIVT01013515001.gene,GSVIVT01013517001.gene,GSVIVT01013518001.gene,GSVIVT01014174001.gene,GSVIVT01014175001.gene,GSVIVT…
DCARv2_Chr1	GeMoMa	CDS	24864021	24864140	.	-	0	ID=NEW45_R0_cds0;Parent=NEW45_R0;Parent=NEW45_R0;de=true;de=true;pc=1;minCov=2
DCARv2_Chr1	GeMoMa	CDS	24863305	24863569	.	-	0	ID=NEW45_R0_cds1;Parent=NEW45_R0;Parent=NEW45_R0;ae=true;ae=true;de=true;pc=1;minCov=34
DCARv2_Chr1	GeMoMa	CDS	24862853	24863228	.	-	2	ID=NEW45_R0_cds2;Parent=NEW45_R0;Parent=NEW45_R0;ae=true;ae=true;de=true;pc=1;minCov=3
DCARv2_Chr1	GeMoMa	CDS	24862511	24862726	.	-	1	ID=NEW45_R0_cds3;Parent=NEW45_R0;Parent=NEW45_R0;ae=true;ae=true;de=true;pc=1;minCov=24
DCARv2_Chr1	GeMoMa	CDS	24862153	24862291	.	-	1	ID=NEW45_R0_cds4;Parent=NEW45_R0;Parent=NEW45_R0;ae=true;ae=true;de=true;pc=1;minCov=54
DCARv2_Chr1	GeMoMa	CDS	24861777	24862025	.	-	0	ID=NEW45_R0_cds5;Parent=NEW45_R0;Parent=NEW45_R0;ae=true;ae=true;de=true;pc=1;minCov=4
DCARv2_Chr1	GeMoMa	CDS	24861393	24861692	.	-	0	ID=NEW45_R0_cds6;Parent=NEW45_R0;Parent=NEW45_R0;ae=true;ae=true;pc=1;minCov=207
DCARv2_Chr1	GeMoMa	prediction	44626531	44658850	.	-	.	Name=DcTPS47;ID=GSVIVT01005218001_R34;ref-gene=GSVIVT01005218001.gene;ref-gene=GSVIVT01005218001.gene;AA=513;AA=513;score=539;tae=0.6667;tde=0.6667;tie=0.5;minSplitReads=0;tpc=0.9396;minCov=0;avgCov=590.9435;start=M;stop=*;evidence=1;Parent=gene_11
DCARv2_Chr1	GeMoMa	CDS	44658722	44658850	.	-	0	ID=GSVIVT01005218001_R34_cds0;Parent=GSVIVT01005218001_R34;Parent=GSVIVT01005218001_R34;de=false;de=false;pc=0.2791;minCov=0
DCARv2_Chr1	GeMoMa	CDS	44657751	44658018	.	-	0	ID=GSVIVT01005218001_R34_cds1;Parent=GSVIVT01005218001_R34;Parent=GSVIVT01005218001_R34;ae=true;ae=true;de=false;pc=1;minCov=43
DCARv2_Chr1	GeMoMa	CDS	44628199	44628466	.	-	2	ID=GSVIVT01005218001_R34_cds2;Parent=GSVIVT01005218001_R34;Parent=GSVIVT01005218001_R34;ae=false;ae=false;de=true;pc=1;minCov=36
DCARv2_Chr1	GeMoMa	CDS	44627892	44628110	.	-	1	ID=GSVIVT01005218001_R34_cds3;Parent=GSVIVT01005218001_R34;Parent=GSVIVT01005218001_R34;ae=true;ae=true;de=true;pc=1;minCov=24
DCARv2_Chr1	GeMoMa	CDS	44627498	44627636	.	-	1	ID=GSVIVT01005218001_R34_cds4;Parent=GSVIVT01005218001_R34;Parent=GSVIVT01005218001_R34;ae=true;ae=true;de=true;pc=1;minCov=38
DCARv2_Chr1	GeMoMa	CDS	44626918	44627166	.	-	0	ID=GSVIVT01005218001_R34_cds5;Parent=GSVIVT01005218001_R34;Parent=GSVIVT01005218001_R34;ae=true;ae=true;de=true;pc=1;minCov=29
DCARv2_Chr1	GeMoMa	CDS	44626531	44626797	.	-	0	ID=GSVIVT01005218001_R34_cds6;Parent=GSVIVT01005218001_R34;Parent=GSVIVT01005218001_R34;ae=false;ae=false;pc=1;minCov=311
DCARv2_Chr1	GeMoMa	prediction	44680158	44682842	.	-	.	Name=DcTPS10;ID=GSVIVT01013515001_R16;ref-gene=GSVIVT01013515001.gene;ref-gene=GSVIVT01013515001.gene;AA=589;AA=589;score=1353;tae=1;tde=1;tie=1;minSplitReads=5877;tpc=1;minCov=5;avgCov=7361.7748;start=M;stop=*;evidence=5;Parent=gene_12;alternative="AT2G24210.TAIR10,AT3G25810.TAIR10,AT3G25820.TAIR10,AT3G25830.TAIR10,GSVIVT01000401001.gene,GSVIVT01006466001.gene,GSVIVT01013517001.gene,GSVIVT010135…
DCARv2_Chr1	GeMoMa	CDS	44682624	44682842	.	-	0	ID=GSVIVT01013515001_R16_cds0;Parent=GSVIVT01013515001_R16;Parent=GSVIVT01013515001_R16;de=true;de=true;pc=1;minCov=211
DCARv2_Chr1	GeMoMa	CDS	44682285	44682540	.	-	0	ID=GSVIVT01013515001_R16_cds1;Parent=GSVIVT01013515001_R16;Parent=GSVIVT01013515001_R16;ae=true;ae=true;de=true;pc=1;minCov=5
DCARv2_Chr1	GeMoMa	CDS	44681780	44682158	.	-	2	ID=GSVIVT01013515001_R16_cds2;Parent=GSVIVT01013515001_R16;Parent=GSVIVT01013515001_R16;ae=true;ae=true;de=true;pc=1;minCov=114
DCARv2_Chr1	GeMoMa	CDS	44681477	44681695	.	-	1	ID=GSVIVT01013515001_R16_cds3;Parent=GSVIVT01013515001_R16;Parent=GSVIVT01013515001_R16;ae=true;ae=true;de=true;pc=1;minCov=274
DCARv2_Chr1	GeMoMa	CDS	44681128	44681266	.	-	1	ID=GSVIVT01013515001_R16_cds4;Parent=GSVIVT01013515001_R16;Parent=GSVIVT01013515001_R16;ae=true;ae=true;de=true;pc=1;minCov=292
DCARv2_Chr1	GeMoMa	CDS	44680774	44681022	.	-	0	ID=GSVIVT01013515001_R16_cds5;Parent=GSVIVT01013515001_R16;Parent=GSVIVT01013515001_R16;ae=true;ae=true;de=true;pc=1;minCov=467
DCARv2_Chr1	GeMoMa	CDS	44680158	44680463	.	-	0	ID=GSVIVT01013515001_R16_cds6;Parent=GSVIVT01013515001_R16;Parent=GSVIVT01013515001_R16;ae=true;ae=true;pc=1;minCov=3911
DCARv2_Chr2	GeMoMa	prediction	1678080	1680364	.	+	.	Name=DcTPS42;ID=GSVIVT01014174001_R15;ref-gene=GSVIVT01014174001.gene;ref-gene=GSVIVT01014174001.gene;AA=542;AA=542;score=1192;tae=1;tde=1;tie=1;minSplitReads=668;tpc=1;minCov=7;avgCov=914.3641;start=M;stop=*;evidence=5;Parent=gene_13;alternative="AT1G31950.TAIR10,AT1G33750.TAIR10,AT1G48800.TAIR10,AT1G48820.TAIR10,AT1G70080.TAIR10,AT3G14490.TAIR10,AT3G14520.TAIR10,AT3G14540.TAIR10,AT3G29110.TAIR1…
DCARv2_Chr2	GeMoMa	CDS	1678080	1678163	.	+	0	ID=GSVIVT01014174001_R15_cds0;Parent=GSVIVT01014174001_R15;Parent=GSVIVT01014174001_R15;de=true;de=true;pc=1;minCov=750
DCARv2_Chr2	GeMoMa	CDS	1678291	1678558	.	+	0	ID=GSVIVT01014174001_R15_cds1;Parent=GSVIVT01014174001_R15;Parent=GSVIVT01014174001_R15;ae=true;ae=true;de=true;pc=1;minCov=33
DCARv2_Chr2	GeMoMa	CDS	1678681	1679056	.	+	2	ID=GSVIVT01014174001_R15_cds2;Parent=GSVIVT01014174001_R15;Parent=GSVIVT01014174001_R15;ae=true;ae=true;de=true;pc=1;minCov=29
DCARv2_Chr2	GeMoMa	CDS	1679141	1679359	.	+	1	ID=GSVIVT01014174001_R15_cds3;Parent=GSVIVT01014174001_R15;Parent=GSVIVT01014174001_R15;ae=true;ae=true;de=true;pc=1;minCov=7
DCARv2_Chr2	GeMoMa	CDS	1679473	1679611	.	+	1	ID=GSVIVT01014174001_R15_cds4;Parent=GSVIVT01014174001_R15;Parent=GSVIVT01014174001_R15;ae=true;ae=true;de=true;pc=1;minCov=61
DCARv2_Chr2	GeMoMa	CDS	1679721	1679969	.	+	0	ID=GSVIVT01014174001_R15_cds5;Parent=GSVIVT01014174001_R15;Parent=GSVIVT01014174001_R15;ae=true;ae=true;de=true;pc=1;minCov=76
DCARv2_Chr2	GeMoMa	CDS	1680074	1680364	.	+	0	ID=GSVIVT01014174001_R15_cds6;Parent=GSVIVT01014174001_R15;Parent=GSVIVT01014174001_R15;ae=true;ae=true;pc=1;minCov=210
DCARv2_Chr2	GeMoMa	prediction	39586545	39589039	.	+	.	Name=DcTPS03;ID=GSVIVT01013515001_R3;ref-gene=GSVIVT01013515001.gene;ref-gene=GSVIVT01013515001.gene;AA=590;AA=590;score=1459;tae=1;tde=1;tie=1;minSplitReads=54;tpc=1;minCov=1;avgCov=134.5141;start=M;stop=*;evidence=5;Parent=gene_14;alternative="AT1G61680.TAIR10,AT1G70080.TAIR10,AT2G24210.TAIR10,AT3G25810.TAIR10,AT3G25820.TAIR10,AT3G25830.TAIR10,AT3G32030.TAIR10,GSVIVT01000401001.gene,GSVIVT01000…
DCARv2_Chr2	GeMoMa	CDS	39586545	39586775	.	+	0	ID=GSVIVT01013515001_R3_cds0;Parent=GSVIVT01013515001_R3;Parent=GSVIVT01013515001_R3;de=true;de=true;pc=1;minCov=75
DCARv2_Chr2	GeMoMa	CDS	39586863	39587127	.	+	0	ID=GSVIVT01013515001_R3_cds1;Parent=GSVIVT01013515001_R3;Parent=GSVIVT01013515001_R3;ae=true;ae=true;de=true;pc=1;minCov=5
DCARv2_Chr2	GeMoMa	CDS	39587229	39587601	.	+	2	ID=GSVIVT01013515001_R3_cds2;Parent=GSVIVT01013515001_R3;Parent=GSVIVT01013515001_R3;ae=true;ae=true;de=true;pc=1;minCov=4
DCARv2_Chr2	GeMoMa	CDS	39587811	39588029	.	+	1	ID=GSVIVT01013515001_R3_cds3;Parent=GSVIVT01013515001_R3;Parent=GSVIVT01013515001_R3;ae=true;ae=true;de=true;pc=1;minCov=3
DCARv2_Chr2	GeMoMa	CDS	39588100	39588238	.	+	1	ID=GSVIVT01013515001_R3_cds4;Parent=GSVIVT01013515001_R3;Parent=GSVIVT01013515001_R3;ae=true;ae=true;de=true;pc=1;minCov=1
DCARv2_Chr2	GeMoMa	CDS	39588410	39588658	.	+	0	ID=GSVIVT01013515001_R3_cds5;Parent=GSVIVT01013515001_R3;Parent=GSVIVT01013515001_R3;ae=true;ae=true;de=true;pc=1;minCov=2
DCARv2_Chr2	GeMoMa	CDS	39588746	39589039	.	+	0	ID=GSVIVT01013515001_R3_cds6;Parent=GSVIVT01013515001_R3;Parent=GSVIVT01013515001_R3;ae=true;ae=true;pc=1;minCov=1
DCARv2_Chr2	GeMoMa	prediction	1279452	1282625	.	-	.	Name=DcTPS40;ID=GSVIVT01014557001_R14;ref-gene=GSVIVT01014557001.gene;ref-gene=GSVIVT01014557001.gene;AA=548;AA=548;score=1207;tae=1;tde=1;tie=1;minSplitReads=4;tpc=0.9994;minCov=0;avgCov=34.6271;start=M;stop=*;evidence=5;Parent=gene_15;alternative="AT1G31950.TAIR10,AT3G14490.TAIR10,AT3G14520.TAIR10,AT3G14540.TAIR10,AT3G29110.TAIR10,AT3G29190.TAIR10,AT3G29410.TAIR10,AT4G20200.TAIR10,AT4G20210.TAI…
DCARv2_Chr2	GeMoMa	CDS	1282479	1282625	.	-	0	ID=GSVIVT01014557001_R14_cds0;Parent=GSVIVT01014557001_R14;Parent=GSVIVT01014557001_R14;de=true;de=true;pc=0.9932;minCov=0
DCARv2_Chr2	GeMoMa	CDS	1281919	1282192	.	-	0	ID=GSVIVT01014557001_R14_cds1;Parent=GSVIVT01014557001_R14;Parent=GSVIVT01014557001_R14;ae=true;ae=true;de=true;pc=1;minCov=2
DCARv2_Chr2	GeMoMa	CDS	1281353	1281519	.	-	2	ID=GSVIVT01014557001_R14_cds2;Parent=GSVIVT01014557001_R14;Parent=GSVIVT01014557001_R14;ae=true;ae=true;de=true;pc=1;minCov=29
DCARv2_Chr2	GeMoMa	CDS	1281140	1281294	.	-	0	ID=GSVIVT01014557001_R14_cds3;Parent=GSVIVT01014557001_R14;Parent=GSVIVT01014557001_R14;ae=true;ae=true;de=true;pc=1;minCov=3
DCARv2_Chr2	GeMoMa	CDS	1280550	1280768	.	-	1	ID=GSVIVT01014557001_R14_cds4;Parent=GSVIVT01014557001_R14;Parent=GSVIVT01014557001_R14;ae=true;ae=true;de=true;pc=1;minCov=11
DCARv2_Chr2	GeMoMa	CDS	1280306	1280444	.	-	1	ID=GSVIVT01014557001_R14_cds5;Parent=GSVIVT01014557001_R14;Parent=GSVIVT01014557001_R14;ae=true;ae=true;de=true;pc=1;minCov=9
DCARv2_Chr2	GeMoMa	CDS	1279926	1280177	.	-	0	ID=GSVIVT01014557001_R14_cds6;Parent=GSVIVT01014557001_R14;Parent=GSVIVT01014557001_R14;ae=true;ae=true;de=true;pc=1;minCov=8
DCARv2_Chr2	GeMoMa	CDS	1279452	1279742	.	-	0	ID=GSVIVT01014557001_R14_cds7;Parent=GSVIVT01014557001_R14;Parent=GSVIVT01014557001_R14;ae=true;ae=true;pc=1;minCov=12
DCARv2_Chr2	GeMoMa	prediction	1270085	1273204	.	-	.	Name=DcTPS41;ID=GSVIVT01014557001_R15;ref-gene=GSVIVT01014557001.gene;ref-gene=GSVIVT01014557001.gene;AA=536;AA=536;score=1205;tae=1;tde=0.8333;tie=0.8333;minSplitReads=0;tpc=0.9845;minCov=0;avgCov=18.643;start=M;stop=*;evidence=5;Parent=gene_16;alternative="AT1G31950.TAIR10,AT1G33750.TAIR10,AT1G48800.TAIR10,AT3G14490.TAIR10,AT3G14520.TAIR10,AT3G14540.TAIR10,AT3G29110.TAIR10,AT3G29410.TAIR10,AT3G…
DCARv2_Chr2	GeMoMa	CDS	1273109	1273204	.	-	0	ID=GSVIVT01014557001_R15_cds0;Parent=GSVIVT01014557001_R15;Parent=GSVIVT01014557001_R15;de=true;de=true;pc=0.9896;minCov=0
DCARv2_Chr2	GeMoMa	CDS	1272549	1272822	.	-	0	ID=GSVIVT01014557001_R15_cds1;Parent=GSVIVT01014557001_R15;Parent=GSVIVT01014557001_R15;ae=true;ae=true;de=true;pc=1;minCov=2
DCARv2_Chr2	GeMoMa	CDS	1271774	1272149	.	-	2	ID=GSVIVT01014557001_R15_cds2;Parent=GSVIVT01014557001_R15;Parent=GSVIVT01014557001_R15;ae=true;ae=true;de=true;pc=0.9362;minCov=0
DCARv2_Chr2	GeMoMa	CDS	1271223	1271402	.	-	1	ID=GSVIVT01014557001_R15_cds3;Parent=GSVIVT01014557001_R15;Parent=GSVIVT01014557001_R15;ae=true;ae=true;de=false;pc=1;minCov=2
DCARv2_Chr2	GeMoMa	CDS	1270939	1271077	.	-	1	ID=GSVIVT01014557001_R15_cds4;Parent=GSVIVT01014557001_R15;Parent=GSVIVT01014557001_R15;ae=true;ae=true;de=true;pc=1;minCov=6
DCARv2_Chr2	GeMoMa	CDS	1270559	1270810	.	-	0	ID=GSVIVT01014557001_R15_cds5;Parent=GSVIVT01014557001_R15;Parent=GSVIVT01014557001_R15;ae=true;ae=true;de=true;pc=1;minCov=4
DCARv2_Chr2	GeMoMa	CDS	1270085	1270375	.	-	0	ID=GSVIVT01014557001_R15_cds6;Parent=GSVIVT01014557001_R15;Parent=GSVIVT01014557001_R15;ae=true;ae=true;pc=1;minCov=2
DCARv2_Chr3	GeMoMa	prediction	47468861	47475243	.	+	.	Name=DcTPS25;ID=POTRI.005G210300.2.V3.0_R0;ref-gene=Potri.005G210300.v3.0;ref-gene=Potri.005G210300.v3.0;AA=827;AA=827;score=2307;tae=1;tde=1;tie=1;minSplitReads=43;tpc=0.9988;minCov=0;avgCov=99.8714;start=M;stop=*;evidence=2;Parent=gene_18;alternative="GSVIVT01001153001.gene"
DCARv2_Chr3	GeMoMa	CDS	47468861	47468981	.	+	0	ID=POTRI.005G210300.2.V3.0_R0_cds0;Parent=POTRI.005G210300.2.V3.0_R0;Parent=POTRI.005G210300.2.V3.0_R0;de=true;de=true;pc=1;minCov=86
DCARv2_Chr3	GeMoMa	CDS	47469977	47470063	.	+	2	ID=POTRI.005G210300.2.V3.0_R0_cds1;Parent=POTRI.005G210300.2.V3.0_R0;Parent=POTRI.005G210300.2.V3.0_R0;ae=true;ae=true;de=true;pc=1;minCov=2
DCARv2_Chr3	GeMoMa	CDS	47470168	47470262	.	+	2	ID=POTRI.005G210300.2.V3.0_R0_cds2;Parent=POTRI.005G210300.2.V3.0_R0;Parent=POTRI.005G210300.2.V3.0_R0;ae=true;ae=true;de=true;pc=0.9895;minCov=0
DCARv2_Chr3	GeMoMa	CDS	47470364	47470667	.	+	0	ID=POTRI.005G210300.2.V3.0_R0_cds3;Parent=POTRI.005G210300.2.V3.0_R0;Parent=POTRI.005G210300.2.V3.0_R0;ae=true;ae=true;de=true;pc=1;minCov=8
DCARv2_Chr3	GeMoMa	CDS	47470758	47470941	.	+	2	ID=POTRI.005G210300.2.V3.0_R0_cds4;Parent=POTRI.005G210300.2.V3.0_R0;Parent=POTRI.005G210300.2.V3.0_R0;ae=true;ae=true;de=true;pc=1;minCov=3
DCARv2_Chr3	GeMoMa	CDS	47471586	47471800	.	+	1	ID=POTRI.005G210300.2.V3.0_R0_cds5;Parent=POTRI.005G210300.2.V3.0_R0;Parent=POTRI.005G210300.2.V3.0_R0;ae=true;ae=true;de=true;pc=1;minCov=1
DCARv2_Chr3	GeMoMa	CDS	47472108	47472228	.	+	2	ID=POTRI.005G210300.2.V3.0_R0_cds6;Parent=POTRI.005G210300.2.V3.0_R0;Parent=POTRI.005G210300.2.V3.0_R0;ae=true;ae=true;de=true;pc=1;minCov=1
DCARv2_Chr3	GeMoMa	CDS	47472453	47472565	.	+	1	ID=POTRI.005G210300.2.V3.0_R0_cds7;Parent=POTRI.005G210300.2.V3.0_R0;Parent=POTRI.005G210300.2.V3.0_R0;ae=true;ae=true;de=true;pc=0.9912;minCov=0
DCARv2_Chr3	GeMoMa	CDS	47472671	47472897	.	+	2	ID=POTRI.005G210300.2.V3.0_R0_cds8;Parent=POTRI.005G210300.2.V3.0_R0;Parent=POTRI.005G210300.2.V3.0_R0;ae=true;ae=true;de=true;pc=1;minCov=5
DCARv2_Chr3	GeMoMa	CDS	47473602	47473717	.	+	0	ID=POTRI.005G210300.2.V3.0_R0_cds9;Parent=POTRI.005G210300.2.V3.0_R0;Parent=POTRI.005G210300.2.V3.0_R0;ae=true;ae=true;de=true;pc=1;minCov=2
DCARv2_Chr3	GeMoMa	CDS	47473800	47473898	.	+	1	ID=POTRI.005G210300.2.V3.0_R0_cds10;Parent=POTRI.005G210300.2.V3.0_R0;Parent=POTRI.005G210300.2.V3.0_R0;ae=true;ae=true;de=true;pc=1;minCov=9
DCARv2_Chr3	GeMoMa	CDS	47473990	47474244	.	+	1	ID=POTRI.005G210300.2.V3.0_R0_cds11;Parent=POTRI.005G210300.2.V3.0_R0;Parent=POTRI.005G210300.2.V3.0_R0;ae=true;ae=true;de=true;pc=1;minCov=2
DCARv2_Chr3	GeMoMa	CDS	47474336	47474450	.	+	1	ID=POTRI.005G210300.2.V3.0_R0_cds12;Parent=POTRI.005G210300.2.V3.0_R0;Parent=POTRI.005G210300.2.V3.0_R0;ae=true;ae=true;de=true;pc=0.9913;minCov=0
DCARv2_Chr3	GeMoMa	CDS	47474633	47474827	.	+	0	ID=POTRI.005G210300.2.V3.0_R0_cds13;Parent=POTRI.005G210300.2.V3.0_R0;Parent=POTRI.005G210300.2.V3.0_R0;ae=true;ae=true;de=true;pc=1;minCov=7
DCARv2_Chr3	GeMoMa	CDS	47475010	47475243	.	+	0	ID=POTRI.005G210300.2.V3.0_R0_cds14;Parent=POTRI.005G210300.2.V3.0_R0;Parent=POTRI.005G210300.2.V3.0_R0;ae=true;ae=true;pc=1;minCov=8
DCARv2_Chr3	GeMoMa	prediction	48692677	48694890	.	+	.	Name=DcTPS53;ID=GSVIVT01014569001_R11;ref-gene=GSVIVT01014569001.gene;ref-gene=GSVIVT01014569001.gene;AA=561;AA=561;score=1471;tae=1;tde=1;tie=1;minSplitReads=2966;tpc=1;minCov=66;avgCov=3909.0154;start=M;stop=*;evidence=4;Parent=gene_19;alternative="AT1G48800.TAIR10,AT3G14520.TAIR10,AT4G16740.TAIR10,GSVIVT01000402001.gene,GSVIVT01014174001.gene,GSVIVT01014175001.gene,GSVIVT01014566001.gene,GSVIV…
DCARv2_Chr3	GeMoMa	CDS	48692677	48692790	.	+	0	ID=GSVIVT01014569001_R11_cds0;Parent=GSVIVT01014569001_R11;Parent=GSVIVT01014569001_R11;de=true;de=true;pc=1;minCov=3181
DCARv2_Chr3	GeMoMa	CDS	48692890	48693175	.	+	0	ID=GSVIVT01014569001_R11_cds1;Parent=GSVIVT01014569001_R11;Parent=GSVIVT01014569001_R11;ae=true;ae=true;de=true;pc=1;minCov=107
DCARv2_Chr3	GeMoMa	CDS	48693278	48693653	.	+	2	ID=GSVIVT01014569001_R11_cds2;Parent=GSVIVT01014569001_R11;Parent=GSVIVT01014569001_R11;ae=true;ae=true;de=true;pc=1;minCov=390
DCARv2_Chr3	GeMoMa	CDS	48693749	48693967	.	+	1	ID=GSVIVT01014569001_R11_cds3;Parent=GSVIVT01014569001_R11;Parent=GSVIVT01014569001_R11;ae=true;ae=true;de=true;pc=1;minCov=109
DCARv2_Chr3	GeMoMa	CDS	48694058	48694199	.	+	1	ID=GSVIVT01014569001_R11_cds4;Parent=GSVIVT01014569001_R11;Parent=GSVIVT01014569001_R11;ae=true;ae=true;de=true;pc=1;minCov=66
DCARv2_Chr3	GeMoMa	CDS	48694265	48694513	.	+	0	ID=GSVIVT01014569001_R11_cds5;Parent=GSVIVT01014569001_R11;Parent=GSVIVT01014569001_R11;ae=true;ae=true;de=true;pc=1;minCov=948
DCARv2_Chr3	GeMoMa	CDS	48694594	48694890	.	+	0	ID=GSVIVT01014569001_R11_cds6;Parent=GSVIVT01014569001_R11;Parent=GSVIVT01014569001_R11;ae=true;ae=true;pc=1;minCov=120
DCARv2_Chr3	GeMoMa	prediction	48729300	48732085	.	+	.	Name=DcTPS06;ID=GSVIVT01036366001_R5;ref-gene=GSVIVT01036366001.gene;ref-gene=GSVIVT01036366001.gene;AA=581;AA=581;score=1346;tae=1;tde=1;tie=1;minSplitReads=43;tpc=0.9994;minCov=0;avgCov=125.5353;start=M;stop=*;evidence=5;Parent=gene_20;alternative="AT1G31950.TAIR10,AT1G33750.TAIR10,AT1G48820.TAIR10,AT1G61680.TAIR10,AT1G70080.TAIR10,AT2G24210.TAIR10,AT3G14490.TAIR10,AT3G14520.TAIR10,AT3G14540.TA…
DCARv2_Chr3	GeMoMa	CDS	48729300	48729473	.	+	0	ID=GSVIVT01036366001_R5_cds0;Parent=GSVIVT01036366001_R5;Parent=GSVIVT01036366001_R5;de=true;de=true;pc=1;minCov=44
DCARv2_Chr3	GeMoMa	CDS	48729573	48729858	.	+	0	ID=GSVIVT01036366001_R5_cds1;Parent=GSVIVT01036366001_R5;Parent=GSVIVT01036366001_R5;ae=true;ae=true;de=true;pc=1;minCov=5
DCARv2_Chr3	GeMoMa	CDS	48729954	48730329	.	+	2	ID=GSVIVT01036366001_R5_cds2;Parent=GSVIVT01036366001_R5;Parent=GSVIVT01036366001_R5;ae=true;ae=true;de=true;pc=0.9973;minCov=0
DCARv2_Chr3	GeMoMa	CDS	48730422	48730640	.	+	1	ID=GSVIVT01036366001_R5_cds3;Parent=GSVIVT01036366001_R5;Parent=GSVIVT01036366001_R5;ae=true;ae=true;de=true;pc=1;minCov=3
DCARv2_Chr3	GeMoMa	CDS	48730920	48731061	.	+	1	ID=GSVIVT01036366001_R5_cds4;Parent=GSVIVT01036366001_R5;Parent=GSVIVT01036366001_R5;ae=true;ae=true;de=true;pc=1;minCov=8
DCARv2_Chr3	GeMoMa	CDS	48731141	48731389	.	+	0	ID=GSVIVT01036366001_R5_cds5;Parent=GSVIVT01036366001_R5;Parent=GSVIVT01036366001_R5;ae=true;ae=true;de=true;pc=1;minCov=2
DCARv2_Chr3	GeMoMa	CDS	48731789	48732085	.	+	0	ID=GSVIVT01036366001_R5_cds6;Parent=GSVIVT01036366001_R5;Parent=GSVIVT01036366001_R5;ae=true;ae=true;pc=1;minCov=118
DCARv2_Chr3	GeMoMa	prediction	2697938	2700973	.	-	.	Name=DcTPS15;ID=GSVIVT01036361001_R11;ref-gene=GSVIVT01036361001.gene;ref-gene=GSVIVT01036361001.gene;AA=578;AA=578;score=1196;tae=1;tde=1;tie=1;minSplitReads=51;tpc=1;minCov=14;avgCov=3123.7791;start=M;stop=*;evidence=4;Parent=gene_21;alternative="AT3G14490.TAIR10,GSVIVT01036315001.gene,GSVIVT01036320001.gene,GSVIVT01036344001.gene,GSVIVT01036376001.gene,LOC_Os08g04500.MSUR7,Sobic.007G055700.v3.…
DCARv2_Chr3	GeMoMa	CDS	2700836	2700973	.	-	0	ID=GSVIVT01036361001_R11_cds0;Parent=GSVIVT01036361001_R11;Parent=GSVIVT01036361001_R11;de=true;de=true;pc=1;minCov=72
DCARv2_Chr3	GeMoMa	CDS	2699968	2700247	.	-	0	ID=GSVIVT01036361001_R11_cds1;Parent=GSVIVT01036361001_R11;Parent=GSVIVT01036361001_R11;ae=true;ae=true;de=true;pc=1;minCov=43
DCARv2_Chr3	GeMoMa	CDS	2699493	2699868	.	-	2	ID=GSVIVT01036361001_R11_cds2;Parent=GSVIVT01036361001_R11;Parent=GSVIVT01036361001_R11;ae=true;ae=true;de=true;pc=1;minCov=14
DCARv2_Chr3	GeMoMa	CDS	2699189	2699407	.	-	1	ID=GSVIVT01036361001_R11_cds3;Parent=GSVIVT01036361001_R11;Parent=GSVIVT01036361001_R11;ae=true;ae=true;de=true;pc=1;minCov=15
DCARv2_Chr3	GeMoMa	CDS	2698872	2699013	.	-	1	ID=GSVIVT01036361001_R11_cds4;Parent=GSVIVT01036361001_R11;Parent=GSVIVT01036361001_R11;ae=true;ae=true;de=true;pc=1;minCov=45
DCARv2_Chr3	GeMoMa	CDS	2698542	2698790	.	-	0	ID=GSVIVT01036361001_R11_cds5;Parent=GSVIVT01036361001_R11;Parent=GSVIVT01036361001_R11;ae=true;ae=true;de=true;pc=1;minCov=181
DCARv2_Chr3	GeMoMa	CDS	2697938	2698267	.	-	0	ID=GSVIVT01036361001_R11_cds6;Parent=GSVIVT01036361001_R11;Parent=GSVIVT01036361001_R11;ae=true;ae=true;pc=1;minCov=81
DCARv2_Chr3	GeMoMa	prediction	34521894	34524751	.	-	.	Name=DcTPS50;ID=GSVIVT01014569001_R12;ref-gene=GSVIVT01014569001.gene;ref-gene=GSVIVT01014569001.gene;AA=547;AA=547;score=1440;tae=0.5714;tde=0.5714;tie=0.5714;minSplitReads=0;tpc=0.6965;minCov=0;avgCov=16.131;start=M;stop=*;evidence=4;Parent=gene_22;alternative="AT1G31950.TAIR10,AT1G48800.TAIR10,AT1G48820.TAIR10,AT3G14540.TAIR10,AT5G44630.TAIR10,GSVIVT01014325001.gene,GSVIVT01036315001.gene,GSVI…
DCARv2_Chr3	GeMoMa	CDS	34524632	34524751	.	-	0	ID=GSVIVT01014569001_R12_cds0;Parent=GSVIVT01014569001_R12;Parent=GSVIVT01014569001_R12;de=true;de=true;pc=0.5583;minCov=0
DCARv2_Chr3	GeMoMa	CDS	34524272	34524557	.	-	0	ID=GSVIVT01014569001_R12_cds1;Parent=GSVIVT01014569001_R12;Parent=GSVIVT01014569001_R12;ae=true;ae=true;de=true;pc=0.9965;minCov=0
DCARv2_Chr3	GeMoMa	CDS	34523587	34523938	.	-	2	ID=GSVIVT01014569001_R12_cds2;Parent=GSVIVT01014569001_R12;Parent=GSVIVT01014569001_R12;ae=true;ae=true;de=false;pc=0.8807;minCov=0
DCARv2_Chr3	GeMoMa	CDS	34523272	34523490	.	-	1	ID=GSVIVT01014569001_R12_cds3;Parent=GSVIVT01014569001_R12;Parent=GSVIVT01014569001_R12;ae=false;ae=false;de=true;pc=1;minCov=2
DCARv2_Chr3	GeMoMa	CDS	34522828	34522969	.	-	1	ID=GSVIVT01014569001_R12_cds4;Parent=GSVIVT01014569001_R12;Parent=GSVIVT01014569001_R12;ae=true;ae=true;de=true;pc=1;minCov=6
DCARv2_Chr3	GeMoMa	CDS	34522630	34522749	.	-	0	ID=GSVIVT01014569001_R12_cds5;Parent=GSVIVT01014569001_R12;Parent=GSVIVT01014569001_R12;ae=true;ae=true;de=false;pc=1;minCov=2
DCARv2_Chr3	GeMoMa	CDS	34522478	34522591	.	-	0	ID=GSVIVT01014569001_R12_cds6;Parent=GSVIVT01014569001_R12;Parent=GSVIVT01014569001_R12;ae=false;ae=false;de=false;pc=0;minCov=0
DCARv2_Chr3	GeMoMa	CDS	34521894	34522181	.	-	0	ID=GSVIVT01014569001_R12_cds7;Parent=GSVIVT01014569001_R12;Parent=GSVIVT01014569001_R12;ae=false;ae=false;pc=0;minCov=0
DCARv2_Chr3	GeMoMa	prediction	34584910	34587493	.	-	.	Name=DcTPS37;ID=GSVIVT01014569001_R6;ref-gene=GSVIVT01014569001.gene;ref-gene=GSVIVT01014569001.gene;AA=560;AA=560;score=1589;tae=1;tde=1;tie=1;minSplitReads=169;tpc=0.9994;minCov=0;avgCov=381.031;start=M;stop=*;evidence=5;Parent=gene_23;alternative="AT1G31950.TAIR10,AT1G33750.TAIR10,AT1G48800.TAIR10,AT1G48820.TAIR10,AT1G70080.TAIR10,AT3G14490.TAIR10,AT3G29110.TAIR10,AT3G29190.TAIR10,AT3G29410.TA…
DCARv2_Chr3	GeMoMa	CDS	34587374	34587493	.	-	0	ID=GSVIVT01014569001_R6_cds0;Parent=GSVIVT01014569001_R6;Parent=GSVIVT01014569001_R6;de=true;de=true;pc=0.9917;minCov=0
DCARv2_Chr3	GeMoMa	CDS	34587002	34587287	.	-	0	ID=GSVIVT01014569001_R6_cds1;Parent=GSVIVT01014569001_R6;Parent=GSVIVT01014569001_R6;ae=true;ae=true;de=true;pc=1;minCov=5
DCARv2_Chr3	GeMoMa	CDS	34586542	34586917	.	-	2	ID=GSVIVT01014569001_R6_cds2;Parent=GSVIVT01014569001_R6;Parent=GSVIVT01014569001_R6;ae=true;ae=true;de=true;pc=1;minCov=31
DCARv2_Chr3	GeMoMa	CDS	34586240	34586458	.	-	1	ID=GSVIVT01014569001_R6_cds3;Parent=GSVIVT01014569001_R6;Parent=GSVIVT01014569001_R6;ae=true;ae=true;de=true;pc=1;minCov=38
DCARv2_Chr3	GeMoMa	CDS	34585979	34586120	.	-	1	ID=GSVIVT01014569001_R6_cds4;Parent=GSVIVT01014569001_R6;Parent=GSVIVT01014569001_R6;ae=true;ae=true;de=true;pc=1;minCov=78
DCARv2_Chr3	GeMoMa	CDS	34585421	34585669	.	-	0	ID=GSVIVT01014569001_R6_cds5;Parent=GSVIVT01014569001_R6;Parent=GSVIVT01014569001_R6;ae=true;ae=true;de=true;pc=1;minCov=5
DCARv2_Chr3	GeMoMa	CDS	34584910	34585197	.	-	0	ID=GSVIVT01014569001_R6_cds6;Parent=GSVIVT01014569001_R6;Parent=GSVIVT01014569001_R6;ae=true;ae=true;pc=1;minCov=76
DCARv2_Chr3	GeMoMa	prediction	34633086	34638612	.	-	.	Name=DcTPS08;ID=GSVIVT01014569001_R7;ref-gene=GSVIVT01014569001.gene;ref-gene=GSVIVT01014569001.gene;AA=547;AA=547;score=1554;tae=0.8333;tde=0.8333;tie=0.8333;minSplitReads=0;tpc=0.8403;minCov=0;avgCov=15.5941;start=M;stop=*;evidence=5;Parent=gene_24;alternative="AT1G31950.TAIR10,AT1G48800.TAIR10,AT1G48820.TAIR10,AT1G70080.TAIR10,AT3G14490.TAIR10,AT3G14520.TAIR10,AT3G29410.TAIR10,AT3G32030.TAIR10…
DCARv2_Chr3	GeMoMa	CDS	34638493	34638612	.	-	0	ID=GSVIVT01014569001_R7_cds0;Parent=GSVIVT01014569001_R7;Parent=GSVIVT01014569001_R7;de=true;de=true;pc=0.9917;minCov=0
DCARv2_Chr3	GeMoMa	CDS	34638133	34638418	.	-	0	ID=GSVIVT01014569001_R7_cds1;Parent=GSVIVT01014569001_R7;Parent=GSVIVT01014569001_R7;ae=true;ae=true;de=true;pc=0.9965;minCov=0
DCARv2_Chr3	GeMoMa	CDS	34637424	34637799	.	-	2	ID=GSVIVT01014569001_R7_cds2;Parent=GSVIVT01014569001_R7;Parent=GSVIVT01014569001_R7;ae=true;ae=true;de=true;pc=0.9973;minCov=0
DCARv2_Chr3	GeMoMa	CDS	34637129	34637347	.	-	1	ID=GSVIVT01014569001_R7_cds3;Parent=GSVIVT01014569001_R7;Parent=GSVIVT01014569001_R7;ae=true;ae=true;de=true;pc=0.9954;minCov=0
DCARv2_Chr3	GeMoMa	CDS	34636685	34636826	.	-	1	ID=GSVIVT01014569001_R7_cds4;Parent=GSVIVT01014569001_R7;Parent=GSVIVT01014569001_R7;ae=true;ae=true;de=true;pc=1;minCov=14
DCARv2_Chr3	GeMoMa	CDS	34636358	34636606	.	-	0	ID=GSVIVT01014569001_R7_cds5;Parent=GSVIVT01014569001_R7;Parent=GSVIVT01014569001_R7;ae=true;ae=true;de=false;pc=0.9639;minCov=0
DCARv2_Chr3	GeMoMa	CDS	34633086	34633334	.	-	0	ID=GSVIVT01014569001_R7_cds6;Parent=GSVIVT01014569001_R7;Parent=GSVIVT01014569001_R7;ae=false;ae=false;pc=0;minCov=0
DCARv2_Chr3	GeMoMa	prediction	45451831	45454062	.	-	.	Name=DcTPS12;ID=GSVIVT01013515001_R6;ref-gene=GSVIVT01013515001.gene;ref-gene=GSVIVT01013515001.gene;AA=552;AA=552;score=1414;tae=1;tde=1;tie=1;minSplitReads=185;tpc=1;minCov=1;avgCov=481.561;start=M;stop=*;evidence=4;Parent=gene_25;alternative="AT2G24210.TAIR10,AT4G16740.TAIR10,GSVIVT01000401001.gene,GSVIVT01000402001.gene,GSVIVT01005268001.gene,GSVIVT01005272001.gene,GSVIVT01006399001.gene,GSVI…
DCARv2_Chr3	GeMoMa	CDS	45453952	45454062	.	-	0	ID=GSVIVT01013515001_R6_cds0;Parent=GSVIVT01013515001_R6;Parent=GSVIVT01013515001_R6;de=true;de=true;pc=1;minCov=13
DCARv2_Chr3	GeMoMa	CDS	45453604	45453874	.	-	0	ID=GSVIVT01013515001_R6_cds1;Parent=GSVIVT01013515001_R6;Parent=GSVIVT01013515001_R6;ae=true;ae=true;de=true;pc=1;minCov=1
DCARv2_Chr3	GeMoMa	CDS	45453117	45453489	.	-	2	ID=GSVIVT01013515001_R6_cds2;Parent=GSVIVT01013515001_R6;Parent=GSVIVT01013515001_R6;ae=true;ae=true;de=true;pc=1;minCov=18
DCARv2_Chr3	GeMoMa	CDS	45452822	45453040	.	-	1	ID=GSVIVT01013515001_R6_cds3;Parent=GSVIVT01013515001_R6;Parent=GSVIVT01013515001_R6;ae=true;ae=true;de=true;pc=1;minCov=30
DCARv2_Chr3	GeMoMa	CDS	45452566	45452704	.	-	1	ID=GSVIVT01013515001_R6_cds4;Parent=GSVIVT01013515001_R6;Parent=GSVIVT01013515001_R6;ae=true;ae=true;de=true;pc=1;minCov=26
DCARv2_Chr3	GeMoMa	CDS	45452226	45452474	.	-	0	ID=GSVIVT01013515001_R6_cds5;Parent=GSVIVT01013515001_R6;Parent=GSVIVT01013515001_R6;ae=true;ae=true;de=true;pc=1;minCov=56
DCARv2_Chr3	GeMoMa	CDS	45451831	45452124	.	-	0	ID=GSVIVT01013515001_R6_cds6;Parent=GSVIVT01013515001_R6;Parent=GSVIVT01013515001_R6;ae=true;ae=true;pc=1;minCov=142
DCARv2_Chr3	GeMoMa	prediction	45438050	45440460	.	-	.	Name=DcTPS05;ID=GSVIVT01013515001_R15;ref-gene=GSVIVT01013515001.gene;ref-gene=GSVIVT01013515001.gene;AA=551;AA=551;score=1363;tae=1;tde=1;tie=1;minSplitReads=23;tpc=1;minCov=12;avgCov=326.1537;start=M;stop=*;evidence=4;Parent=gene_26;alternative="AT2G24210.TAIR10,AT4G16740.TAIR10,GSVIVT01000401001.gene,GSVIVT01000402001.gene,GSVIVT01005272001.gene,GSVIVT01006399001.gene,GSVIVT01006638001.gene,GS…
DCARv2_Chr3	GeMoMa	CDS	45440350	45440460	.	-	0	ID=GSVIVT01013515001_R15_cds0;Parent=GSVIVT01013515001_R15;Parent=GSVIVT01013515001_R15;de=true;de=true;pc=1;minCov=164
DCARv2_Chr3	GeMoMa	CDS	45439986	45440253	.	-	0	ID=GSVIVT01013515001_R15_cds1;Parent=GSVIVT01013515001_R15;Parent=GSVIVT01013515001_R15;ae=true;ae=true;de=true;pc=1;minCov=20
DCARv2_Chr3	GeMoMa	CDS	45439509	45439881	.	-	2	ID=GSVIVT01013515001_R15_cds2;Parent=GSVIVT01013515001_R15;Parent=GSVIVT01013515001_R15;ae=true;ae=true;de=true;pc=1;minCov=12
DCARv2_Chr3	GeMoMa	CDS	45439181	45439399	.	-	1	ID=GSVIVT01013515001_R15_cds3;Parent=GSVIVT01013515001_R15;Parent=GSVIVT01013515001_R15;ae=true;ae=true;de=true;pc=1;minCov=54
DCARv2_Chr3	GeMoMa	CDS	45438831	45438969	.	-	1	ID=GSVIVT01013515001_R15_cds4;Parent=GSVIVT01013515001_R15;Parent=GSVIVT01013515001_R15;ae=true;ae=true;de=true;pc=1;minCov=57
DCARv2_Chr3	GeMoMa	CDS	45438490	45438738	.	-	0	ID=GSVIVT01013515001_R15_cds5;Parent=GSVIVT01013515001_R15;Parent=GSVIVT01013515001_R15;ae=true;ae=true;de=true;pc=1;minCov=55
DCARv2_Chr3	GeMoMa	CDS	45438050	45438343	.	-	0	ID=GSVIVT01013515001_R15_cds6;Parent=GSVIVT01013515001_R15;Parent=GSVIVT01013515001_R15;ae=true;ae=true;pc=1;minCov=165
DCARv2_Chr3	GeMoMa	prediction	45432441	45435235	.	-	.	Name=DcTPS51;ID=GSVIVT01013515001_R20;ref-gene=GSVIVT01013515001.gene;ref-gene=GSVIVT01013515001.gene;AA=534;AA=534;score=1323;tae=0.6667;tde=0;tie=0;minSplitReads=0;tpc=0.0443;minCov=0;avgCov=0.4588;start=M;stop=*;evidence=3;Parent=gene_27;alternative="AT3G25810.TAIR10,AT4G16730.TAIR10,AT4G16740.TAIR10,GSVIVT01006399001.gene,GSVIVT01013517001.gene,GSVIVT01013518001.gene,GSVIVT01030646001.gene,GS…
DCARv2_Chr3	GeMoMa	CDS	45435125	45435235	.	-	0	ID=GSVIVT01013515001_R20_cds0;Parent=GSVIVT01013515001_R20;Parent=GSVIVT01013515001_R20;de=false;de=false;pc=0;minCov=0
DCARv2_Chr3	GeMoMa	CDS	45434769	45435036	.	-	0	ID=GSVIVT01013515001_R20_cds1;Parent=GSVIVT01013515001_R20;Parent=GSVIVT01013515001_R20;ae=false;ae=false;de=false;pc=0;minCov=0
DCARv2_Chr3	GeMoMa	CDS	45434291	45434663	.	-	2	ID=GSVIVT01013515001_R20_cds2;Parent=GSVIVT01013515001_R20;Parent=GSVIVT01013515001_R20;ae=true;ae=true;de=false;pc=0.1046;minCov=0
DCARv2_Chr3	GeMoMa	CDS	45433976	45434143	.	-	1	ID=GSVIVT01013515001_R20_cds3;Parent=GSVIVT01013515001_R20;Parent=GSVIVT01013515001_R20;ae=true;ae=true;de=false;pc=0.0833;minCov=0
DCARv2_Chr3	GeMoMa	CDS	45433745	45433883	.	-	1	ID=GSVIVT01013515001_R20_cds4;Parent=GSVIVT01013515001_R20;Parent=GSVIVT01013515001_R20;ae=true;ae=true;de=false;pc=0.0216;minCov=0
DCARv2_Chr3	GeMoMa	CDS	45433017	45433265	.	-	0	ID=GSVIVT01013515001_R20_cds5;Parent=GSVIVT01013515001_R20;Parent=GSVIVT01013515001_R20;ae=false;ae=false;de=false;pc=0;minCov=0
DCARv2_Chr3	GeMoMa	CDS	45432441	45432734	.	-	0	ID=GSVIVT01013515001_R20_cds6;Parent=GSVIVT01013515001_R20;Parent=GSVIVT01013515001_R20;ae=true;ae=true;pc=0.051;minCov=0
DCARv2_Chr3	GeMoMa	prediction	45459976	45462408	.	-	.	Name=DcTPS18;ID=GSVIVT01013515001_R23;ref-gene=GSVIVT01013515001.gene;ref-gene=GSVIVT01013515001.gene;AA=536;AA=536;score=1297;tae=0.8571;tde=0.8571;tie=0.8571;minSplitReads=0;tpc=0.9994;minCov=0;avgCov=50.0945;start=M;stop=*;evidence=2;Parent=gene_28;alternative="GSVIVT01000402001.gene,GSVIVT01013518001.gene,GSVIVT01030646001.gene,GSVIVT01030647001.gene,GSVIVT01033458001.gene,NEW23.gene,NEW27.ge…
DCARv2_Chr3	GeMoMa	CDS	45462298	45462408	.	-	0	ID=GSVIVT01013515001_R23_cds0;Parent=GSVIVT01013515001_R23;Parent=GSVIVT01013515001_R23;de=true;de=true;pc=0.991;minCov=0
DCARv2_Chr3	GeMoMa	CDS	45461941	45462208	.	-	0	ID=GSVIVT01013515001_R23_cds1;Parent=GSVIVT01013515001_R23;Parent=GSVIVT01013515001_R23;ae=true;ae=true;de=true;pc=1;minCov=1
DCARv2_Chr3	GeMoMa	CDS	45461747	45461831	.	-	2	ID=GSVIVT01013515001_R23_cds2;Parent=GSVIVT01013515001_R23;Parent=GSVIVT01013515001_R23;ae=true;ae=true;de=false;pc=1;minCov=38
DCARv2_Chr3	GeMoMa	CDS	45461455	45461694	.	-	1	ID=GSVIVT01013515001_R23_cds3;Parent=GSVIVT01013515001_R23;Parent=GSVIVT01013515001_R23;ae=false;ae=false;de=true;pc=1;minCov=5
DCARv2_Chr3	GeMoMa	CDS	45461167	45461385	.	-	1	ID=GSVIVT01013515001_R23_cds4;Parent=GSVIVT01013515001_R23;Parent=GSVIVT01013515001_R23;ae=true;ae=true;de=true;pc=1;minCov=7
DCARv2_Chr3	GeMoMa	CDS	45460927	45461068	.	-	1	ID=GSVIVT01013515001_R23_cds5;Parent=GSVIVT01013515001_R23;Parent=GSVIVT01013515001_R23;ae=true;ae=true;de=true;pc=1;minCov=35
DCARv2_Chr3	GeMoMa	CDS	45460577	45460825	.	-	0	ID=GSVIVT01013515001_R23_cds6;Parent=GSVIVT01013515001_R23;Parent=GSVIVT01013515001_R23;ae=true;ae=true;de=true;pc=1;minCov=39
DCARv2_Chr3	GeMoMa	CDS	45459976	45460269	.	-	0	ID=GSVIVT01013515001_R23_cds7;Parent=GSVIVT01013515001_R23;Parent=GSVIVT01013515001_R23;ae=true;ae=true;pc=1;minCov=11
DCARv2_Chr3	GeMoMa	prediction	48063948	48068009	.	-	.	Name=DcTPS31;ID=GSVIVT01013517001_R1;ref-gene=GSVIVT01013517001.gene;ref-gene=GSVIVT01013517001.gene;AA=597;AA=597;score=1469;tae=1;tde=1;tie=1;minSplitReads=151;tpc=0.9989;minCov=0;avgCov=201.3361;start=M;stop=*;evidence=4;Parent=gene_29;alternative="AT2G24210.TAIR10,AT3G25820.TAIR10,AT3G25830.TAIR10,GSVIVT01000401001.gene,GSVIVT01013518001.gene,GSVIVT01030646001.gene,GSVIVT01030647001.gene,GSVI…
DCARv2_Chr3	GeMoMa	CDS	48067776	48068009	.	-	0	ID=GSVIVT01013517001_R1_cds0;Parent=GSVIVT01013517001_R1;Parent=GSVIVT01013517001_R1;de=true;de=true;pc=1;minCov=2
DCARv2_Chr3	GeMoMa	CDS	48065734	48065995	.	-	0	ID=GSVIVT01013517001_R1_cds1;Parent=GSVIVT01013517001_R1;Parent=GSVIVT01013517001_R1;ae=true;ae=true;de=true;pc=0.9962;minCov=0
DCARv2_Chr3	GeMoMa	CDS	48065247	48065637	.	-	2	ID=GSVIVT01013517001_R1_cds2;Parent=GSVIVT01013517001_R1;Parent=GSVIVT01013517001_R1;ae=true;ae=true;de=true;pc=0.9974;minCov=0
DCARv2_Chr3	GeMoMa	CDS	48064928	48065146	.	-	1	ID=GSVIVT01013517001_R1_cds3;Parent=GSVIVT01013517001_R1;Parent=GSVIVT01013517001_R1;ae=true;ae=true;de=true;pc=1;minCov=3
DCARv2_Chr3	GeMoMa	CDS	48064698	48064836	.	-	1	ID=GSVIVT01013517001_R1_cds4;Parent=GSVIVT01013517001_R1;Parent=GSVIVT01013517001_R1;ae=true;ae=true;de=true;pc=1;minCov=3
DCARv2_Chr3	GeMoMa	CDS	48064338	48064586	.	-	0	ID=GSVIVT01013517001_R1_cds5;Parent=GSVIVT01013517001_R1;Parent=GSVIVT01013517001_R1;ae=true;ae=true;de=true;pc=1;minCov=3
DCARv2_Chr3	GeMoMa	CDS	48063948	48064244	.	-	0	ID=GSVIVT01013517001_R1_cds6;Parent=GSVIVT01013517001_R1;Parent=GSVIVT01013517001_R1;ae=true;ae=true;pc=1;minCov=169
DCARv2_Chr3	GeMoMa	prediction	48088855	48092222	.	-	.	Name=DcTPS30;ID=GSVIVT01013517001_R0;ref-gene=GSVIVT01013517001.gene;ref-gene=GSVIVT01013517001.gene;AA=610;AA=610;score=1505;tae=1;tde=1;tie=1;minSplitReads=644;tpc=1;minCov=2;avgCov=873.8754;start=M;stop=*;evidence=4;Parent=gene_30;alternative="AT3G25820.TAIR10,AT3G25830.TAIR10,GSVIVT01000401001.gene,GSVIVT01013518001.gene,NEW27.gene,NEW32.gene,NEW43.gene,Potri.007G118600.v3.0,Potri.017G041700.…
DCARv2_Chr3	GeMoMa	CDS	48091953	48092222	.	-	0	ID=GSVIVT01013517001_R0_cds0;Parent=GSVIVT01013517001_R0;Parent=GSVIVT01013517001_R0;de=true;de=true;pc=1;minCov=5
DCARv2_Chr3	GeMoMa	CDS	48091461	48091722	.	-	0	ID=GSVIVT01013517001_R0_cds1;Parent=GSVIVT01013517001_R0;Parent=GSVIVT01013517001_R0;ae=true;ae=true;de=true;pc=1;minCov=2
DCARv2_Chr3	GeMoMa	CDS	48090716	48091109	.	-	2	ID=GSVIVT01013517001_R0_cds2;Parent=GSVIVT01013517001_R0;Parent=GSVIVT01013517001_R0;ae=true;ae=true;de=true;pc=1;minCov=3
DCARv2_Chr3	GeMoMa	CDS	48090406	48090624	.	-	1	ID=GSVIVT01013517001_R0_cds3;Parent=GSVIVT01013517001_R0;Parent=GSVIVT01013517001_R0;ae=true;ae=true;de=true;pc=1;minCov=17
DCARv2_Chr3	GeMoMa	CDS	48090129	48090267	.	-	1	ID=GSVIVT01013517001_R0_cds4;Parent=GSVIVT01013517001_R0;Parent=GSVIVT01013517001_R0;ae=true;ae=true;de=true;pc=1;minCov=53
DCARv2_Chr3	GeMoMa	CDS	48089599	48089847	.	-	0	ID=GSVIVT01013517001_R0_cds5;Parent=GSVIVT01013517001_R0;Parent=GSVIVT01013517001_R0;ae=true;ae=true;de=true;pc=1;minCov=49
DCARv2_Chr3	GeMoMa	CDS	48088855	48089151	.	-	0	ID=GSVIVT01013517001_R0_cds6;Parent=GSVIVT01013517001_R0;Parent=GSVIVT01013517001_R0;ae=true;ae=true;pc=1;minCov=177
DCARv2_Chr3	GeMoMa	prediction	48081099	48084450	.	-	.	Name=DcTPS52;ID=GSVIVT01013515001_R5;ref-gene=GSVIVT01013515001.gene;ref-gene=GSVIVT01013515001.gene;AA=588;AA=588;score=1441;tae=0.8333;tde=0.6667;tie=0.6667;minSplitReads=0;tpc=0.826;minCov=0;avgCov=6.0765;start=M;stop=*;evidence=4;Parent=gene_31;alternative="AT2G24210.TAIR10,AT4G16740.TAIR10,GSVIVT01000402001.gene,GSVIVT01006399001.gene,GSVIVT01006642001.gene,NEW45.gene,NEW57.gene,Potri.001G30…
DCARv2_Chr3	GeMoMa	CDS	48084268	48084450	.	-	0	ID=GSVIVT01013515001_R5_cds0;Parent=GSVIVT01013515001_R5;Parent=GSVIVT01013515001_R5;de=true;de=true;pc=0.9508;minCov=0
DCARv2_Chr3	GeMoMa	CDS	48083396	48083681	.	-	0	ID=GSVIVT01013515001_R5_cds1;Parent=GSVIVT01013515001_R5;Parent=GSVIVT01013515001_R5;ae=true;ae=true;de=false;pc=0.8322;minCov=0
DCARv2_Chr3	GeMoMa	CDS	48082662	48083052	.	-	2	ID=GSVIVT01013515001_R5_cds2;Parent=GSVIVT01013515001_R5;Parent=GSVIVT01013515001_R5;ae=true;ae=true;de=true;pc=0.9974;minCov=0
DCARv2_Chr3	GeMoMa	CDS	48082358	48082576	.	-	1	ID=GSVIVT01013515001_R5_cds3;Parent=GSVIVT01013515001_R5;Parent=GSVIVT01013515001_R5;ae=true;ae=true;de=false;pc=0.4429;minCov=0
DCARv2_Chr3	GeMoMa	CDS	48082103	48082241	.	-	1	ID=GSVIVT01013515001_R5_cds4;Parent=GSVIVT01013515001_R5;Parent=GSVIVT01013515001_R5;ae=false;ae=false;de=true;pc=0.8849;minCov=0
DCARv2_Chr3	GeMoMa	CDS	48081489	48081737	.	-	0	ID=GSVIVT01013515001_R5_cds5;Parent=GSVIVT01013515001_R5;Parent=GSVIVT01013515001_R5;ae=true;ae=true;de=true;pc=0.9518;minCov=0
DCARv2_Chr3	GeMoMa	CDS	48081099	48081395	.	-	0	ID=GSVIVT01013515001_R5_cds6;Parent=GSVIVT01013515001_R5;Parent=GSVIVT01013515001_R5;ae=true;ae=true;pc=0.6667;minCov=0
DCARv2_Chr4	GeMoMa	prediction	25555496	25558124	.	+	.	Name=DcTPS13;ID=GSVIVT01014569001_R5;ref-gene=GSVIVT01014569001.gene;ref-gene=GSVIVT01014569001.gene;AA=567;AA=567;score=1595;tae=1;tde=1;tie=1;minSplitReads=16;tpc=1;minCov=2;avgCov=45.6349;start=M;stop=*;evidence=5;Parent=gene_32;alternative="AT1G31950.TAIR10,AT1G33750.TAIR10,AT1G48800.TAIR10,AT1G48820.TAIR10,AT1G70080.TAIR10,AT3G14490.TAIR10,AT3G14520.TAIR10,AT3G14540.TAIR10,AT3G29410.TAIR10,A…
DCARv2_Chr4	GeMoMa	CDS	25555496	25555636	.	+	0	ID=GSVIVT01014569001_R5_cds0;Parent=GSVIVT01014569001_R5;Parent=GSVIVT01014569001_R5;de=true;de=true;pc=1;minCov=26
DCARv2_Chr4	GeMoMa	CDS	25555982	25556261	.	+	0	ID=GSVIVT01014569001_R5_cds1;Parent=GSVIVT01014569001_R5;Parent=GSVIVT01014569001_R5;ae=true;ae=true;de=true;pc=1;minCov=2
DCARv2_Chr4	GeMoMa	CDS	25556399	25556774	.	+	2	ID=GSVIVT01014569001_R5_cds2;Parent=GSVIVT01014569001_R5;Parent=GSVIVT01014569001_R5;ae=true;ae=true;de=true;pc=1;minCov=6
DCARv2_Chr4	GeMoMa	CDS	25556896	25557114	.	+	1	ID=GSVIVT01014569001_R5_cds3;Parent=GSVIVT01014569001_R5;Parent=GSVIVT01014569001_R5;ae=true;ae=true;de=true;pc=1;minCov=3
DCARv2_Chr4	GeMoMa	CDS	25557241	25557382	.	+	1	ID=GSVIVT01014569001_R5_cds4;Parent=GSVIVT01014569001_R5;Parent=GSVIVT01014569001_R5;ae=true;ae=true;de=true;pc=1;minCov=6
DCARv2_Chr4	GeMoMa	CDS	25557499	25557747	.	+	0	ID=GSVIVT01014569001_R5_cds5;Parent=GSVIVT01014569001_R5;Parent=GSVIVT01014569001_R5;ae=true;ae=true;de=true;pc=1;minCov=6
DCARv2_Chr4	GeMoMa	CDS	25557831	25558124	.	+	0	ID=GSVIVT01014569001_R5_cds6;Parent=GSVIVT01014569001_R5;Parent=GSVIVT01014569001_R5;ae=true;ae=true;pc=1;minCov=15
DCARv2_Chr4	GeMoMa	prediction	31144998	31147390	.	+	.	Name=DcTPS26;ID=GSVIVT01013515001_R14;ref-gene=GSVIVT01013515001.gene;ref-gene=GSVIVT01013515001.gene;AA=571;AA=571;score=1366;tae=1;tde=1;tie=1;minSplitReads=1107;tpc=1;minCov=15;avgCov=1797.7624;start=M;stop=*;evidence=4;Parent=gene_33;alternative="AT2G24210.TAIR10,AT3G25810.TAIR10,AT4G16740.TAIR10,GSVIVT01000401001.gene,GSVIVT01013517001.gene,GSVIVT01013518001.gene,GSVIVT01030646001.gene,GSVIV…
DCARv2_Chr4	GeMoMa	CDS	31144998	31145156	.	+	0	ID=GSVIVT01013515001_R14_cds0;Parent=GSVIVT01013515001_R14;Parent=GSVIVT01013515001_R14;de=true;de=true;pc=1;minCov=1098
DCARv2_Chr4	GeMoMa	CDS	31145232	31145493	.	+	0	ID=GSVIVT01013515001_R14_cds1;Parent=GSVIVT01013515001_R14;Parent=GSVIVT01013515001_R14;ae=true;ae=true;de=true;pc=1;minCov=15
DCARv2_Chr4	GeMoMa	CDS	31145739	31146132	.	+	2	ID=GSVIVT01013515001_R14_cds2;Parent=GSVIVT01013515001_R14;Parent=GSVIVT01013515001_R14;ae=true;ae=true;de=true;pc=1;minCov=32
DCARv2_Chr4	GeMoMa	CDS	31146220	31146438	.	+	1	ID=GSVIVT01013515001_R14_cds3;Parent=GSVIVT01013515001_R14;Parent=GSVIVT01013515001_R14;ae=true;ae=true;de=true;pc=1;minCov=93
DCARv2_Chr4	GeMoMa	CDS	31146541	31146679	.	+	1	ID=GSVIVT01013515001_R14_cds4;Parent=GSVIVT01013515001_R14;Parent=GSVIVT01013515001_R14;ae=true;ae=true;de=true;pc=1;minCov=63
DCARv2_Chr4	GeMoMa	CDS	31146766	31147014	.	+	0	ID=GSVIVT01013515001_R14_cds5;Parent=GSVIVT01013515001_R14;Parent=GSVIVT01013515001_R14;ae=true;ae=true;de=true;pc=1;minCov=71
DCARv2_Chr4	GeMoMa	CDS	31147100	31147390	.	+	0	ID=GSVIVT01013515001_R14_cds6;Parent=GSVIVT01013515001_R14;Parent=GSVIVT01013515001_R14;ae=true;ae=true;pc=1;minCov=456
DCARv2_Chr4	GeMoMa	prediction	33914246	33916610	.	+	.	Name=DcTPS02;ID=GSVIVT01013515001_R7;ref-gene=GSVIVT01013515001.gene;ref-gene=GSVIVT01013515001.gene;AA=595;AA=595;score=1405;tae=1;tde=1;tie=1;minSplitReads=192;tpc=1;minCov=3;avgCov=245.6319;start=M;stop=*;evidence=5;Parent=gene_35;alternative="AT1G61680.TAIR10,AT2G24210.TAIR10,AT3G25810.TAIR10,AT3G25820.TAIR10,AT3G25830.TAIR10,GSVIVT01000401001.gene,GSVIVT01000410001.gene,GSVIVT01000414001.gen…
DCARv2_Chr4	GeMoMa	CDS	33914246	33914476	.	+	0	ID=GSVIVT01013515001_R7_cds0;Parent=GSVIVT01013515001_R7;Parent=GSVIVT01013515001_R7;de=true;de=true;pc=1;minCov=154
DCARv2_Chr4	GeMoMa	CDS	33914619	33914889	.	+	0	ID=GSVIVT01013515001_R7_cds1;Parent=GSVIVT01013515001_R7;Parent=GSVIVT01013515001_R7;ae=true;ae=true;de=true;pc=1;minCov=3
DCARv2_Chr4	GeMoMa	CDS	33914996	33915374	.	+	2	ID=GSVIVT01013515001_R7_cds2;Parent=GSVIVT01013515001_R7;Parent=GSVIVT01013515001_R7;ae=true;ae=true;de=true;pc=1;minCov=3
DCARv2_Chr4	GeMoMa	CDS	33915465	33915680	.	+	1	ID=GSVIVT01013515001_R7_cds3;Parent=GSVIVT01013515001_R7;Parent=GSVIVT01013515001_R7;ae=true;ae=true;de=true;pc=1;minCov=8
DCARv2_Chr4	GeMoMa	CDS	33915765	33915903	.	+	1	ID=GSVIVT01013515001_R7_cds4;Parent=GSVIVT01013515001_R7;Parent=GSVIVT01013515001_R7;ae=true;ae=true;de=true;pc=1;minCov=19
DCARv2_Chr4	GeMoMa	CDS	33915987	33916235	.	+	0	ID=GSVIVT01013515001_R7_cds5;Parent=GSVIVT01013515001_R7;Parent=GSVIVT01013515001_R7;ae=true;ae=true;de=true;pc=1;minCov=30
DCARv2_Chr4	GeMoMa	CDS	33916311	33916610	.	+	0	ID=GSVIVT01013515001_R7_cds6;Parent=GSVIVT01013515001_R7;Parent=GSVIVT01013515001_R7;ae=true;ae=true;pc=1;minCov=13
DCARv2_Chr4	GeMoMa	prediction	15497126	15500214	.	-	.	Name=DcTPS38;ID=GSVIVT01014569001_R9;ref-gene=GSVIVT01014569001.gene;ref-gene=GSVIVT01014569001.gene;AA=568;AA=568;score=1490;tae=1;tde=1;tie=1;minSplitReads=258;tpc=0.9994;minCov=0;avgCov=454.3727;start=M;stop=*;evidence=5;Parent=gene_36;alternative="AT1G31950.TAIR10,AT1G33750.TAIR10,AT1G48800.TAIR10,AT1G70080.TAIR10,AT3G14490.TAIR10,AT3G14520.TAIR10,AT3G14540.TAIR10,AT3G29110.TAIR10,AT3G29410.T…
DCARv2_Chr4	GeMoMa	CDS	15500086	15500214	.	-	0	ID=GSVIVT01014569001_R9_cds0;Parent=GSVIVT01014569001_R9;Parent=GSVIVT01014569001_R9;de=true;de=true;pc=1;minCov=14
DCARv2_Chr4	GeMoMa	CDS	15499293	15499566	.	-	0	ID=GSVIVT01014569001_R9_cds1;Parent=GSVIVT01014569001_R9;Parent=GSVIVT01014569001_R9;ae=true;ae=true;de=true;pc=0.9964;minCov=0
DCARv2_Chr4	GeMoMa	CDS	15498804	15499179	.	-	2	ID=GSVIVT01014569001_R9_cds2;Parent=GSVIVT01014569001_R9;Parent=GSVIVT01014569001_R9;ae=true;ae=true;de=true;pc=1;minCov=32
DCARv2_Chr4	GeMoMa	CDS	15498484	15498702	.	-	1	ID=GSVIVT01014569001_R9_cds3;Parent=GSVIVT01014569001_R9;Parent=GSVIVT01014569001_R9;ae=true;ae=true;de=true;pc=1;minCov=93
DCARv2_Chr4	GeMoMa	CDS	15498248	15498389	.	-	1	ID=GSVIVT01014569001_R9_cds4;Parent=GSVIVT01014569001_R9;Parent=GSVIVT01014569001_R9;ae=true;ae=true;de=true;pc=1;minCov=3
DCARv2_Chr4	GeMoMa	CDS	15497513	15497764	.	-	0	ID=GSVIVT01014569001_R9_cds5;Parent=GSVIVT01014569001_R9;Parent=GSVIVT01014569001_R9;ae=true;ae=true;de=true;pc=1;minCov=36
DCARv2_Chr4	GeMoMa	CDS	15497126	15497437	.	-	0	ID=GSVIVT01014569001_R9_cds6;Parent=GSVIVT01014569001_R9;Parent=GSVIVT01014569001_R9;ae=true;ae=true;pc=1;minCov=78
DCARv2_Chr4	GeMoMa	prediction	31217904	31220266	.	-	.	Name=DcTPS04;ID=GSVIVT01013515001_R2;ref-gene=GSVIVT01013515001.gene;ref-gene=GSVIVT01013515001.gene;AA=609;AA=609;score=1471;tae=1;tde=1;tie=1;minSplitReads=914;tpc=1;minCov=44;avgCov=2544.9031;start=M;stop=*;evidence=3;Parent=gene_37;alternative="AT1G70080.TAIR10,AT3G25810.TAIR10,GSVIVT01013517001.gene,GSVIVT01030646001.gene,GSVIVT01033458001.gene,NEW43.gene,Potri.007G118600.v3.0"
DCARv2_Chr4	GeMoMa	CDS	31220000	31220266	.	-	0	ID=GSVIVT01013515001_R2_cds0;Parent=GSVIVT01013515001_R2;Parent=GSVIVT01013515001_R2;de=true;de=true;pc=1;minCov=54
DCARv2_Chr4	GeMoMa	CDS	31219659	31219920	.	-	0	ID=GSVIVT01013515001_R2_cds1;Parent=GSVIVT01013515001_R2;Parent=GSVIVT01013515001_R2;ae=true;ae=true;de=true;pc=1;minCov=69
DCARv2_Chr4	GeMoMa	CDS	31219183	31219576	.	-	2	ID=GSVIVT01013515001_R2_cds2;Parent=GSVIVT01013515001_R2;Parent=GSVIVT01013515001_R2;ae=true;ae=true;de=true;pc=1;minCov=44
DCARv2_Chr4	GeMoMa	CDS	31218877	31219095	.	-	1	ID=GSVIVT01013515001_R2_cds3;Parent=GSVIVT01013515001_R2;Parent=GSVIVT01013515001_R2;ae=true;ae=true;de=true;pc=1;minCov=211
DCARv2_Chr4	GeMoMa	CDS	31218636	31218774	.	-	1	ID=GSVIVT01013515001_R2_cds4;Parent=GSVIVT01013515001_R2;Parent=GSVIVT01013515001_R2;ae=true;ae=true;de=true;pc=1;minCov=439
DCARv2_Chr4	GeMoMa	CDS	31218291	31218539	.	-	0	ID=GSVIVT01013515001_R2_cds5;Parent=GSVIVT01013515001_R2;Parent=GSVIVT01013515001_R2;ae=true;ae=true;de=true;pc=1;minCov=99
DCARv2_Chr4	GeMoMa	CDS	31217904	31218200	.	-	0	ID=GSVIVT01013515001_R2_cds6;Parent=GSVIVT01013515001_R2;Parent=GSVIVT01013515001_R2;ae=true;ae=true;pc=1;minCov=1719
DCARv2_Chr4	GeMoMa	prediction	31227164	31230355	.	-	.	Name=DcTPS54;ID=GSVIVT01013515001_R8;ref-gene=GSVIVT01013515001.gene;ref-gene=GSVIVT01013515001.gene;AA=589;AA=589;score=1401;tae=0.8333;tde=1;tie=0.6667;minSplitReads=0;tpc=1;minCov=8;avgCov=217.5688;start=M;stop=*;evidence=3;Parent=gene_38;alternative="AT2G24210.TAIR10,GSVIVT01000401001.gene,GSVIVT01013518001.gene,NEW17.gene,NEW27.gene,NEW32.gene,NEW43.gene,Potri.001G308300.v3.0,Potri.007G11860…
DCARv2_Chr4	GeMoMa	CDS	31230089	31230355	.	-	0	ID=GSVIVT01013515001_R8_cds0;Parent=GSVIVT01013515001_R8;Parent=GSVIVT01013515001_R8;de=true;de=true;pc=1;minCov=13
DCARv2_Chr4	GeMoMa	CDS	31228930	31229134	.	-	0	ID=GSVIVT01013515001_R8_cds1;Parent=GSVIVT01013515001_R8;Parent=GSVIVT01013515001_R8;ae=false;ae=false;de=true;pc=1;minCov=44
DCARv2_Chr4	GeMoMa	CDS	31228420	31228816	.	-	2	ID=GSVIVT01013515001_R8_cds2;Parent=GSVIVT01013515001_R8;Parent=GSVIVT01013515001_R8;ae=true;ae=true;de=true;pc=1;minCov=14
DCARv2_Chr4	GeMoMa	CDS	31228113	31228331	.	-	1	ID=GSVIVT01013515001_R8_cds3;Parent=GSVIVT01013515001_R8;Parent=GSVIVT01013515001_R8;ae=true;ae=true;de=true;pc=1;minCov=10
DCARv2_Chr4	GeMoMa	CDS	31227879	31228017	.	-	1	ID=GSVIVT01013515001_R8_cds4;Parent=GSVIVT01013515001_R8;Parent=GSVIVT01013515001_R8;ae=true;ae=true;de=true;pc=1;minCov=13
DCARv2_Chr4	GeMoMa	CDS	31227542	31227790	.	-	0	ID=GSVIVT01013515001_R8_cds5;Parent=GSVIVT01013515001_R8;Parent=GSVIVT01013515001_R8;ae=true;ae=true;de=true;pc=1;minCov=8
DCARv2_Chr4	GeMoMa	CDS	31227164	31227454	.	-	0	ID=GSVIVT01013515001_R8_cds6;Parent=GSVIVT01013515001_R8;Parent=GSVIVT01013515001_R8;ae=true;ae=true;pc=1;minCov=86
DCARv2_Chr4	GeMoMa	prediction	31244459	31247374	.	-	.	Name=DcTPS55;ID=GSVIVT01013515001_R4;ref-gene=GSVIVT01013515001.gene;ref-gene=GSVIVT01013515001.gene;AA=599;AA=599;score=1458;tae=0.6667;tde=0.6667;tie=0.6667;minSplitReads=0;tpc=0.5787;minCov=0;avgCov=3.0991;start=M;stop=*;evidence=4;Parent=gene_39;alternative="AT3G25820.TAIR10,AT3G25830.TAIR10,GSVIVT01000401001.gene,GSVIVT01005217001.gene,GSVIVT01006466001.gene,GSVIVT01007468001.gene,Potri.017G…
DCARv2_Chr4	GeMoMa	CDS	31247138	31247374	.	-	0	ID=GSVIVT01013515001_R4_cds0;Parent=GSVIVT01013515001_R4;Parent=GSVIVT01013515001_R4;de=true;de=true;pc=0.4008;minCov=0
DCARv2_Chr4	GeMoMa	CDS	31246794	31247055	.	-	0	ID=GSVIVT01013515001_R4_cds1;Parent=GSVIVT01013515001_R4;Parent=GSVIVT01013515001_R4;ae=true;ae=true;de=false;pc=0.2824;minCov=0
DCARv2_Chr4	GeMoMa	CDS	31245720	31246113	.	-	2	ID=GSVIVT01013515001_R4_cds2;Parent=GSVIVT01013515001_R4;Parent=GSVIVT01013515001_R4;ae=false;ae=false;de=false;pc=0.6929;minCov=0
DCARv2_Chr4	GeMoMa	CDS	31245410	31245628	.	-	1	ID=GSVIVT01013515001_R4_cds3;Parent=GSVIVT01013515001_R4;Parent=GSVIVT01013515001_R4;ae=false;ae=false;de=true;pc=0.0457;minCov=0
DCARv2_Chr4	GeMoMa	CDS	31245175	31245313	.	-	1	ID=GSVIVT01013515001_R4_cds4;Parent=GSVIVT01013515001_R4;Parent=GSVIVT01013515001_R4;ae=true;ae=true;de=true;pc=0.9928;minCov=0
DCARv2_Chr4	GeMoMa	CDS	31244841	31245089	.	-	0	ID=GSVIVT01013515001_R4_cds5;Parent=GSVIVT01013515001_R4;Parent=GSVIVT01013515001_R4;ae=true;ae=true;de=true;pc=0.9197;minCov=0
DCARv2_Chr4	GeMoMa	CDS	31244459	31244755	.	-	0	ID=GSVIVT01013515001_R4_cds6;Parent=GSVIVT01013515001_R4;Parent=GSVIVT01013515001_R4;ae=true;ae=true;pc=0.7441;minCov=0
DCARv2_Chr4	GeMoMa	prediction	31249549	31251992	.	-	.	Name=DcTPS27;ID=GSVIVT01013517001_R10;ref-gene=GSVIVT01013517001.gene;ref-gene=GSVIVT01013517001.gene;AA=594;AA=594;score=1376;tae=0.8571;tde=0.8571;tie=0.8571;minSplitReads=0;tpc=0.9994;minCov=0;avgCov=29.349;start=M;stop=*;evidence=3;Parent=gene_40;alternative="AT3G25820.TAIR10,AT3G25830.TAIR10,GSVIVT01000401001.gene,GSVIVT01000402001.gene,GSVIVT01013515001.gene,GSVIVT01013518001.gene,GSVIVT010…
DCARv2_Chr4	GeMoMa	CDS	31251723	31251992	.	-	0	ID=GSVIVT01013517001_R10_cds0;Parent=GSVIVT01013517001_R10;Parent=GSVIVT01013517001_R10;de=true;de=true;pc=1;minCov=1
DCARv2_Chr4	GeMoMa	CDS	31251469	31251588	.	-	0	ID=GSVIVT01013517001_R10_cds1;Parent=GSVIVT01013517001_R10;Parent=GSVIVT01013517001_R10;ae=true;ae=true;de=false;pc=1;minCov=4
DCARv2_Chr4	GeMoMa	CDS	31251346	31251436	.	-	0	ID=GSVIVT01013517001_R10_cds2;Parent=GSVIVT01013517001_R10;Parent=GSVIVT01013517001_R10;ae=false;ae=false;de=true;pc=0.989;minCov=0
DCARv2_Chr4	GeMoMa	CDS	31250837	31251233	.	-	2	ID=GSVIVT01013517001_R10_cds3;Parent=GSVIVT01013517001_R10;Parent=GSVIVT01013517001_R10;ae=true;ae=true;de=true;pc=1;minCov=6
DCARv2_Chr4	GeMoMa	CDS	31250531	31250749	.	-	1	ID=GSVIVT01013517001_R10_cds4;Parent=GSVIVT01013517001_R10;Parent=GSVIVT01013517001_R10;ae=true;ae=true;de=true;pc=1;minCov=8
DCARv2_Chr4	GeMoMa	CDS	31250283	31250421	.	-	1	ID=GSVIVT01013517001_R10_cds5;Parent=GSVIVT01013517001_R10;Parent=GSVIVT01013517001_R10;ae=true;ae=true;de=true;pc=1;minCov=6
DCARv2_Chr4	GeMoMa	CDS	31249938	31250186	.	-	0	ID=GSVIVT01013517001_R10_cds6;Parent=GSVIVT01013517001_R10;Parent=GSVIVT01013517001_R10;ae=true;ae=true;de=true;pc=1;minCov=2
DCARv2_Chr4	GeMoMa	CDS	31249549	31249845	.	-	0	ID=GSVIVT01013517001_R10_cds7;Parent=GSVIVT01013517001_R10;Parent=GSVIVT01013517001_R10;ae=true;ae=true;pc=1;minCov=8
DCARv2_Chr4	GeMoMa	prediction	33893353	33896161	.	-	.	Name=DcTPS09;ID=GSVIVT01013515001_R19;ref-gene=GSVIVT01013515001.gene;ref-gene=GSVIVT01013515001.gene;AA=590;AA=590;score=1330;tae=1;tde=1;tie=1;minSplitReads=1509;tpc=1;minCov=14;avgCov=1961.0802;start=M;stop=*;evidence=3;Parent=gene_42;alternative="GSVIVT01030646001.gene,GSVIVT01030647001.gene,GSVIVT01033458001.gene,LOC_Os02g02930.MSUR7,NEW45.gene,NEW57.gene,Sobic.001G415100.v3.1,Sobic.004G0193…
DCARv2_Chr4	GeMoMa	CDS	33895931	33896161	.	-	0	ID=GSVIVT01013515001_R19_cds0;Parent=GSVIVT01013515001_R19;Parent=GSVIVT01013515001_R19;de=true;de=true;pc=1;minCov=15
DCARv2_Chr4	GeMoMa	CDS	33895389	33895653	.	-	0	ID=GSVIVT01013515001_R19_cds1;Parent=GSVIVT01013515001_R19;Parent=GSVIVT01013515001_R19;ae=true;ae=true;de=true;pc=1;minCov=217
DCARv2_Chr4	GeMoMa	CDS	33894921	33895296	.	-	2	ID=GSVIVT01013515001_R19_cds2;Parent=GSVIVT01013515001_R19;Parent=GSVIVT01013515001_R19;ae=true;ae=true;de=true;pc=1;minCov=14
DCARv2_Chr4	GeMoMa	CDS	33894605	33894820	.	-	1	ID=GSVIVT01013515001_R19_cds3;Parent=GSVIVT01013515001_R19;Parent=GSVIVT01013515001_R19;ae=true;ae=true;de=true;pc=1;minCov=34
DCARv2_Chr4	GeMoMa	CDS	33894172	33894310	.	-	1	ID=GSVIVT01013515001_R19_cds4;Parent=GSVIVT01013515001_R19;Parent=GSVIVT01013515001_R19;ae=true;ae=true;de=true;pc=1;minCov=28
DCARv2_Chr4	GeMoMa	CDS	33893847	33894095	.	-	0	ID=GSVIVT01013515001_R19_cds5;Parent=GSVIVT01013515001_R19;Parent=GSVIVT01013515001_R19;ae=true;ae=true;de=true;pc=1;minCov=87
DCARv2_Chr4	GeMoMa	CDS	33893353	33893646	.	-	0	ID=GSVIVT01013515001_R19_cds6;Parent=GSVIVT01013515001_R19;Parent=GSVIVT01013515001_R19;ae=true;ae=true;pc=1;minCov=1060
DCARv2_Chr5	GeMoMa	prediction	8252207	8257662	.	+	.	Name=DcTPS56;ID=SOBIC.006G211500.1.V3.1_R1;ref-gene=Sobic.006G211500.v3.1;ref-gene=Sobic.006G211500.v3.1;AA=805;AA=805;score=1806;tae=0.8462;tde=0.8462;tie=0.7692;minSplitReads=0;tpc=0.976;minCov=0;avgCov=18.3834;start=M;stop=*;evidence=1;Parent=gene_43
DCARv2_Chr5	GeMoMa	CDS	8252207	8252258	.	+	0	ID=SOBIC.006G211500.1.V3.1_R1_cds0;Parent=SOBIC.006G211500.1.V3.1_R1;Parent=SOBIC.006G211500.1.V3.1_R1;de=false;de=false;pc=0;minCov=0
DCARv2_Chr5	GeMoMa	CDS	8253066	8253178	.	+	2	ID=SOBIC.006G211500.1.V3.1_R1_cds1;Parent=SOBIC.006G211500.1.V3.1_R1;Parent=SOBIC.006G211500.1.V3.1_R1;ae=false;ae=false;de=true;pc=1;minCov=2
DCARv2_Chr5	GeMoMa	CDS	8253838	8254123	.	+	0	ID=SOBIC.006G211500.1.V3.1_R1_cds2;Parent=SOBIC.006G211500.1.V3.1_R1;Parent=SOBIC.006G211500.1.V3.1_R1;ae=true;ae=true;de=true;pc=0.9965;minCov=0
DCARv2_Chr5	GeMoMa	CDS	8254205	8254385	.	+	2	ID=SOBIC.006G211500.1.V3.1_R1_cds3;Parent=SOBIC.006G211500.1.V3.1_R1;Parent=SOBIC.006G211500.1.V3.1_R1;ae=true;ae=true;de=true;pc=1;minCov=2
DCARv2_Chr5	GeMoMa	CDS	8254668	8254885	.	+	1	ID=SOBIC.006G211500.1.V3.1_R1_cds4;Parent=SOBIC.006G211500.1.V3.1_R1;Parent=SOBIC.006G211500.1.V3.1_R1;ae=true;ae=true;de=true;pc=0.9954;minCov=0
DCARv2_Chr5	GeMoMa	CDS	8254964	8255084	.	+	2	ID=SOBIC.006G211500.1.V3.1_R1_cds5;Parent=SOBIC.006G211500.1.V3.1_R1;Parent=SOBIC.006G211500.1.V3.1_R1;ae=true;ae=true;de=true;pc=0.9917;minCov=0
DCARv2_Chr5	GeMoMa	CDS	8255249	8255346	.	+	1	ID=SOBIC.006G211500.1.V3.1_R1_cds6;Parent=SOBIC.006G211500.1.V3.1_R1;Parent=SOBIC.006G211500.1.V3.1_R1;ae=true;ae=true;de=true;pc=1;minCov=2
DCARv2_Chr5	GeMoMa	CDS	8255432	8255658	.	+	2	ID=SOBIC.006G211500.1.V3.1_R1_cds7;Parent=SOBIC.006G211500.1.V3.1_R1;Parent=SOBIC.006G211500.1.V3.1_R1;ae=true;ae=true;de=false;pc=1;minCov=1
DCARv2_Chr5	GeMoMa	CDS	8255760	8255872	.	+	0	ID=SOBIC.006G211500.1.V3.1_R1_cds8;Parent=SOBIC.006G211500.1.V3.1_R1;Parent=SOBIC.006G211500.1.V3.1_R1;ae=false;ae=false;de=true;pc=1;minCov=2
DCARv2_Chr5	GeMoMa	CDS	8255974	8256072	.	+	1	ID=SOBIC.006G211500.1.V3.1_R1_cds9;Parent=SOBIC.006G211500.1.V3.1_R1;Parent=SOBIC.006G211500.1.V3.1_R1;ae=true;ae=true;de=true;pc=1;minCov=2
DCARv2_Chr5	GeMoMa	CDS	8256235	8256450	.	+	1	ID=SOBIC.006G211500.1.V3.1_R1_cds10;Parent=SOBIC.006G211500.1.V3.1_R1;Parent=SOBIC.006G211500.1.V3.1_R1;ae=true;ae=true;de=true;pc=0.9954;minCov=0
DCARv2_Chr5	GeMoMa	CDS	8256554	8256695	.	+	1	ID=SOBIC.006G211500.1.V3.1_R1_cds11;Parent=SOBIC.006G211500.1.V3.1_R1;Parent=SOBIC.006G211500.1.V3.1_R1;ae=true;ae=true;de=true;pc=0.993;minCov=0
DCARv2_Chr5	GeMoMa	CDS	8256778	8257023	.	+	0	ID=SOBIC.006G211500.1.V3.1_R1_cds12;Parent=SOBIC.006G211500.1.V3.1_R1;Parent=SOBIC.006G211500.1.V3.1_R1;ae=true;ae=true;de=true;pc=0.9959;minCov=0
DCARv2_Chr5	GeMoMa	CDS	8257360	8257662	.	+	0	ID=SOBIC.006G211500.1.V3.1_R1_cds13;Parent=SOBIC.006G211500.1.V3.1_R1;Parent=SOBIC.006G211500.1.V3.1_R1;ae=true;ae=true;pc=1;minCov=1
DCARv2_Chr5	GeMoMa	prediction	8266628	8275147	.	+	.	Name=DcTPS28;ID=GSVIVT01036724001_R0;ref-gene=GSVIVT01036724001.gene;ref-gene=GSVIVT01036724001.gene;AA=770;AA=770;score=2532;tae=1;tde=0.9167;tie=0.9167;minSplitReads=0;tpc=0.9714;minCov=0;avgCov=513.6732;start=M;stop=*;evidence=1;Parent=gene_44
DCARv2_Chr5	GeMoMa	CDS	8266628	8266693	.	+	0	ID=GSVIVT01036724001_R0_cds0;Parent=GSVIVT01036724001_R0;Parent=GSVIVT01036724001_R0;de=false;de=false;pc=0;minCov=0
DCARv2_Chr5	GeMoMa	CDS	8267808	8268093	.	+	0	ID=GSVIVT01036724001_R0_cds1;Parent=GSVIVT01036724001_R0;Parent=GSVIVT01036724001_R0;ae=true;ae=true;de=true;pc=1;minCov=3
DCARv2_Chr5	GeMoMa	CDS	8268174	8268354	.	+	2	ID=GSVIVT01036724001_R0_cds2;Parent=GSVIVT01036724001_R0;Parent=GSVIVT01036724001_R0;ae=true;ae=true;de=true;pc=1;minCov=6
DCARv2_Chr5	GeMoMa	CDS	8268660	8268877	.	+	1	ID=GSVIVT01036724001_R0_cds3;Parent=GSVIVT01036724001_R0;Parent=GSVIVT01036724001_R0;ae=true;ae=true;de=true;pc=1;minCov=16
DCARv2_Chr5	GeMoMa	CDS	8268971	8269091	.	+	2	ID=GSVIVT01036724001_R0_cds4;Parent=GSVIVT01036724001_R0;Parent=GSVIVT01036724001_R0;ae=true;ae=true;de=true;pc=1;minCov=11
DCARv2_Chr5	GeMoMa	CDS	8271730	8271827	.	+	1	ID=GSVIVT01036724001_R0_cds5;Parent=GSVIVT01036724001_R0;Parent=GSVIVT01036724001_R0;ae=true;ae=true;de=true;pc=1;minCov=26
DCARv2_Chr5	GeMoMa	CDS	8271908	8272134	.	+	2	ID=GSVIVT01036724001_R0_cds6;Parent=GSVIVT01036724001_R0;Parent=GSVIVT01036724001_R0;ae=true;ae=true;de=true;pc=1;minCov=39
DCARv2_Chr5	GeMoMa	CDS	8272237	8272349	.	+	0	ID=GSVIVT01036724001_R0_cds7;Parent=GSVIVT01036724001_R0;Parent=GSVIVT01036724001_R0;ae=true;ae=true;de=true;pc=1;minCov=4
DCARv2_Chr5	GeMoMa	CDS	8272454	8272552	.	+	1	ID=GSVIVT01036724001_R0_cds8;Parent=GSVIVT01036724001_R0;Parent=GSVIVT01036724001_R0;ae=true;ae=true;de=true;pc=1;minCov=36
DCARv2_Chr5	GeMoMa	CDS	8272888	8273103	.	+	1	ID=GSVIVT01036724001_R0_cds9;Parent=GSVIVT01036724001_R0;Parent=GSVIVT01036724001_R0;ae=true;ae=true;de=true;pc=1;minCov=16
DCARv2_Chr5	GeMoMa	CDS	8273217	8273358	.	+	1	ID=GSVIVT01036724001_R0_cds10;Parent=GSVIVT01036724001_R0;Parent=GSVIVT01036724001_R0;ae=true;ae=true;de=true;pc=1;minCov=76
DCARv2_Chr5	GeMoMa	CDS	8274510	8274755	.	+	0	ID=GSVIVT01036724001_R0_cds11;Parent=GSVIVT01036724001_R0;Parent=GSVIVT01036724001_R0;ae=true;ae=true;de=true;pc=1;minCov=39
DCARv2_Chr5	GeMoMa	CDS	8274851	8275147	.	+	0	ID=GSVIVT01036724001_R0_cds12;Parent=GSVIVT01036724001_R0;Parent=GSVIVT01036724001_R0;ae=true;ae=true;pc=1;minCov=34
DCARv2_Chr5	GeMoMa	prediction	27521963	27524389	.	+	.	Name=DcTPS17;ID=NEW45_R16;ref-gene=NEW45.gene;ref-gene=NEW45.gene;AA=552;AA=552;score=1268;tae=1;tde=1;tie=1;minSplitReads=6;tpc=0.9994;minCov=0;avgCov=12.0978;start=M;stop=*;evidence=5;Parent=gene_45;alternative="AT1G33750.TAIR10,AT2G24210.TAIR10,AT3G14520.TAIR10,AT3G25810.TAIR10,AT3G25820.TAIR10,AT3G25830.TAIR10,AT3G29410.TAIR10,AT4G16740.TAIR10,AT5G23960.TAIR10,GSVIVT01000401001.gene,GSVIVT010…
DCARv2_Chr5	GeMoMa	CDS	27521963	27522076	.	+	0	ID=NEW45_R16_cds0;Parent=NEW45_R16;Parent=NEW45_R16;de=true;de=true;pc=1;minCov=6
DCARv2_Chr5	GeMoMa	CDS	27522143	27522407	.	+	0	ID=NEW45_R16_cds1;Parent=NEW45_R16;Parent=NEW45_R16;ae=true;ae=true;de=true;pc=1;minCov=8
DCARv2_Chr5	GeMoMa	CDS	27522499	27522871	.	+	2	ID=NEW45_R16_cds2;Parent=NEW45_R16;Parent=NEW45_R16;ae=true;ae=true;de=true;pc=1;minCov=1
DCARv2_Chr5	GeMoMa	CDS	27523196	27523414	.	+	1	ID=NEW45_R16_cds3;Parent=NEW45_R16;Parent=NEW45_R16;ae=true;ae=true;de=true;pc=0.9954;minCov=0
DCARv2_Chr5	GeMoMa	CDS	27523512	27523650	.	+	1	ID=NEW45_R16_cds4;Parent=NEW45_R16;Parent=NEW45_R16;ae=true;ae=true;de=true;pc=1;minCov=1
DCARv2_Chr5	GeMoMa	CDS	27523747	27523995	.	+	0	ID=NEW45_R16_cds5;Parent=NEW45_R16;Parent=NEW45_R16;ae=true;ae=true;de=true;pc=1;minCov=2
DCARv2_Chr5	GeMoMa	CDS	27524093	27524389	.	+	0	ID=NEW45_R16_cds6;Parent=NEW45_R16;Parent=NEW45_R16;ae=true;ae=true;pc=1;minCov=1
DCARv2_Chr5	GeMoMa	prediction	29664194	29669533	.	+	.	Name=DcTPS57;ID=GSVIVT01001155001_R2;ref-gene=GSVIVT01001155001.gene;ref-gene=GSVIVT01001155001.gene;AA=764;AA=764;score=1717;tae=0.8462;tde=0.7692;tie=0.7692;minSplitReads=0;tpc=0.8242;minCov=0;avgCov=5.1305;start=M;stop=*;evidence=1;Parent=gene_46
DCARv2_Chr5	GeMoMa	CDS	29664194	29664374	.	+	0	ID=GSVIVT01001155001_R2_cds0;Parent=GSVIVT01001155001_R2;Parent=GSVIVT01001155001_R2;de=true;de=true;pc=0.6188;minCov=0
DCARv2_Chr5	GeMoMa	CDS	29665329	29665415	.	+	2	ID=GSVIVT01001155001_R2_cds1;Parent=GSVIVT01001155001_R2;Parent=GSVIVT01001155001_R2;ae=true;ae=true;de=true;pc=0.9885;minCov=0
DCARv2_Chr5	GeMoMa	CDS	29665534	29665610	.	+	2	ID=GSVIVT01001155001_R2_cds2;Parent=GSVIVT01001155001_R2;Parent=GSVIVT01001155001_R2;ae=true;ae=true;de=false;pc=0.5455;minCov=0
DCARv2_Chr5	GeMoMa	CDS	29665735	29666020	.	+	0	ID=GSVIVT01001155001_R2_cds3;Parent=GSVIVT01001155001_R2;Parent=GSVIVT01001155001_R2;ae=false;ae=false;de=true;pc=0.2308;minCov=0
DCARv2_Chr5	GeMoMa	CDS	29666121	29666307	.	+	2	ID=GSVIVT01001155001_R2_cds4;Parent=GSVIVT01001155001_R2;Parent=GSVIVT01001155001_R2;ae=true;ae=true;de=false;pc=0.9251;minCov=0
DCARv2_Chr5	GeMoMa	CDS	29667032	29667157	.	+	1	ID=GSVIVT01001155001_R2_cds5;Parent=GSVIVT01001155001_R2;Parent=GSVIVT01001155001_R2;ae=true;ae=true;de=true;pc=0.9921;minCov=0
DCARv2_Chr5	GeMoMa	CDS	29667490	29667602	.	+	1	ID=GSVIVT01001155001_R2_cds6;Parent=GSVIVT01001155001_R2;Parent=GSVIVT01001155001_R2;ae=true;ae=true;de=false;pc=0.5133;minCov=0
DCARv2_Chr5	GeMoMa	CDS	29667700	29667926	.	+	2	ID=GSVIVT01001155001_R2_cds7;Parent=GSVIVT01001155001_R2;Parent=GSVIVT01001155001_R2;ae=false;ae=false;de=true;pc=1;minCov=3
DCARv2_Chr5	GeMoMa	CDS	29668074	29668189	.	+	0	ID=GSVIVT01001155001_R2_cds8;Parent=GSVIVT01001155001_R2;Parent=GSVIVT01001155001_R2;ae=true;ae=true;de=true;pc=1;minCov=1
DCARv2_Chr5	GeMoMa	CDS	29668273	29668371	.	+	1	ID=GSVIVT01001155001_R2_cds9;Parent=GSVIVT01001155001_R2;Parent=GSVIVT01001155001_R2;ae=true;ae=true;de=true;pc=0.9293;minCov=0
DCARv2_Chr5	GeMoMa	CDS	29668469	29668723	.	+	1	ID=GSVIVT01001155001_R2_cds10;Parent=GSVIVT01001155001_R2;Parent=GSVIVT01001155001_R2;ae=true;ae=true;de=true;pc=0.9961;minCov=0
DCARv2_Chr5	GeMoMa	CDS	29668815	29668926	.	+	1	ID=GSVIVT01001155001_R2_cds11;Parent=GSVIVT01001155001_R2;Parent=GSVIVT01001155001_R2;ae=true;ae=true;de=true;pc=1;minCov=1
DCARv2_Chr5	GeMoMa	CDS	29669028	29669216	.	+	0	ID=GSVIVT01001155001_R2_cds12;Parent=GSVIVT01001155001_R2;Parent=GSVIVT01001155001_R2;ae=true;ae=true;de=true;pc=1;minCov=6
DCARv2_Chr5	GeMoMa	CDS	29669297	29669533	.	+	0	ID=GSVIVT01001155001_R2_cds13;Parent=GSVIVT01001155001_R2;Parent=GSVIVT01001155001_R2;ae=true;ae=true;pc=1;minCov=2
DCARv2_Chr5	GeMoMa	prediction	39496367	39502226	.	+	.	Name=DcTPS59;ID=POTRI.005G210300.2.V3.0_R1;ref-gene=Potri.005G210300.v3.0;ref-gene=Potri.005G210300.v3.0;AA=773;AA=773;score=1997;tae=0;tde=0;tie=0;minSplitReads=0;tpc=0.2786;minCov=0;avgCov=0.3333;start=M;stop=*;evidence=1;Parent=gene_47
DCARv2_Chr5	GeMoMa	CDS	39496367	39496413	.	+	0	ID=POTRI.005G210300.2.V3.0_R1_cds0;Parent=POTRI.005G210300.2.V3.0_R1;Parent=POTRI.005G210300.2.V3.0_R1;de=false;de=false;pc=0;minCov=0
DCARv2_Chr5	GeMoMa	CDS	39497756	39497865	.	+	1	ID=POTRI.005G210300.2.V3.0_R1_cds1;Parent=POTRI.005G210300.2.V3.0_R1;Parent=POTRI.005G210300.2.V3.0_R1;ae=false;ae=false;de=false;pc=0;minCov=0
DCARv2_Chr5	GeMoMa	CDS	39498084	39498187	.	+	2	ID=POTRI.005G210300.2.V3.0_R1_cds2;Parent=POTRI.005G210300.2.V3.0_R1;Parent=POTRI.005G210300.2.V3.0_R1;ae=false;ae=false;de=false;pc=0;minCov=0
DCARv2_Chr5	GeMoMa	CDS	39498413	39498674	.	+	0	ID=POTRI.005G210300.2.V3.0_R1_cds3;Parent=POTRI.005G210300.2.V3.0_R1;Parent=POTRI.005G210300.2.V3.0_R1;ae=false;ae=false;de=false;pc=0.5802;minCov=0
DCARv2_Chr5	GeMoMa	CDS	39498767	39498950	.	+	2	ID=POTRI.005G210300.2.V3.0_R1_cds4;Parent=POTRI.005G210300.2.V3.0_R1;Parent=POTRI.005G210300.2.V3.0_R1;ae=false;ae=false;de=false;pc=0;minCov=0
DCARv2_Chr5	GeMoMa	CDS	39499787	39500001	.	+	1	ID=POTRI.005G210300.2.V3.0_R1_cds5;Parent=POTRI.005G210300.2.V3.0_R1;Parent=POTRI.005G210300.2.V3.0_R1;ae=false;ae=false;de=false;pc=0.4651;minCov=0
DCARv2_Chr5	GeMoMa	CDS	39500085	39500205	.	+	2	ID=POTRI.005G210300.2.V3.0_R1_cds6;Parent=POTRI.005G210300.2.V3.0_R1;Parent=POTRI.005G210300.2.V3.0_R1;ae=false;ae=false;de=false;pc=0;minCov=0
DCARv2_Chr5	GeMoMa	CDS	39500340	39500452	.	+	1	ID=POTRI.005G210300.2.V3.0_R1_cds7;Parent=POTRI.005G210300.2.V3.0_R1;Parent=POTRI.005G210300.2.V3.0_R1;ae=false;ae=false;de=false;pc=0.8407;minCov=0
DCARv2_Chr5	GeMoMa	CDS	39500542	39500768	.	+	2	ID=POTRI.005G210300.2.V3.0_R1_cds8;Parent=POTRI.005G210300.2.V3.0_R1;Parent=POTRI.005G210300.2.V3.0_R1;ae=false;ae=false;de=false;pc=0.3833;minCov=0
DCARv2_Chr5	GeMoMa	CDS	39500854	39500969	.	+	0	ID=POTRI.005G210300.2.V3.0_R1_cds9;Parent=POTRI.005G210300.2.V3.0_R1;Parent=POTRI.005G210300.2.V3.0_R1;ae=false;ae=false;de=false;pc=0.1638;minCov=0
DCARv2_Chr5	GeMoMa	CDS	39501075	39501173	.	+	1	ID=POTRI.005G210300.2.V3.0_R1_cds10;Parent=POTRI.005G210300.2.V3.0_R1;Parent=POTRI.005G210300.2.V3.0_R1;ae=false;ae=false;de=false;pc=0;minCov=0
DCARv2_Chr5	GeMoMa	CDS	39501257	39501458	.	+	1	ID=POTRI.005G210300.2.V3.0_R1_cds11;Parent=POTRI.005G210300.2.V3.0_R1;Parent=POTRI.005G210300.2.V3.0_R1;ae=false;ae=false;de=false;pc=0;minCov=0
DCARv2_Chr5	GeMoMa	CDS	39501516	39501611	.	+	0	ID=POTRI.005G210300.2.V3.0_R1_cds12;Parent=POTRI.005G210300.2.V3.0_R1;Parent=POTRI.005G210300.2.V3.0_R1;ae=false;ae=false;de=false;pc=0;minCov=0
DCARv2_Chr5	GeMoMa	CDS	39501696	39501884	.	+	0	ID=POTRI.005G210300.2.V3.0_R1_cds13;Parent=POTRI.005G210300.2.V3.0_R1;Parent=POTRI.005G210300.2.V3.0_R1;ae=false;ae=false;de=false;pc=0;minCov=0
DCARv2_Chr5	GeMoMa	CDS	39501993	39502226	.	+	0	ID=POTRI.005G210300.2.V3.0_R1_cds14;Parent=POTRI.005G210300.2.V3.0_R1;Parent=POTRI.005G210300.2.V3.0_R1;ae=false;ae=false;pc=0.8248;minCov=0
DCARv2_Chr5	GeMoMa	prediction	20668670	20672094	.	-	.	Name=DcTPS14;ID=POTRI.T073000.1.V3.0_R14;ref-gene=Potri.T073000.v3.0;ref-gene=Potri.T073000.v3.0;AA=648;AA=648;score=1203;tae=1;tde=1;tie=1;minSplitReads=1835;tpc=0.9851;minCov=0;avgCov=2806.6996;start=M;stop=*;evidence=2;Parent=gene_48;alternative="AT3G14540.TAIR10"
DCARv2_Chr5	GeMoMa	CDS	20671690	20672094	.	-	0	ID=POTRI.T073000.1.V3.0_R14_cds0;Parent=POTRI.T073000.1.V3.0_R14;Parent=POTRI.T073000.1.V3.0_R14;de=true;de=true;pc=0.9284;minCov=0
DCARv2_Chr5	GeMoMa	CDS	20671284	20671542	.	-	0	ID=POTRI.T073000.1.V3.0_R14_cds1;Parent=POTRI.T073000.1.V3.0_R14;Parent=POTRI.T073000.1.V3.0_R14;ae=true;ae=true;de=true;pc=1;minCov=8
DCARv2_Chr5	GeMoMa	CDS	20670481	20670856	.	-	2	ID=POTRI.T073000.1.V3.0_R14_cds2;Parent=POTRI.T073000.1.V3.0_R14;Parent=POTRI.T073000.1.V3.0_R14;ae=true;ae=true;de=true;pc=1;minCov=3
DCARv2_Chr5	GeMoMa	CDS	20670161	20670376	.	-	1	ID=POTRI.T073000.1.V3.0_R14_cds3;Parent=POTRI.T073000.1.V3.0_R14;Parent=POTRI.T073000.1.V3.0_R14;ae=true;ae=true;de=true;pc=1;minCov=122
DCARv2_Chr5	GeMoMa	CDS	20669887	20670025	.	-	1	ID=POTRI.T073000.1.V3.0_R14_cds4;Parent=POTRI.T073000.1.V3.0_R14;Parent=POTRI.T073000.1.V3.0_R14;ae=true;ae=true;de=true;pc=1;minCov=27
DCARv2_Chr5	GeMoMa	CDS	20669058	20669306	.	-	0	ID=POTRI.T073000.1.V3.0_R14_cds5;Parent=POTRI.T073000.1.V3.0_R14;Parent=POTRI.T073000.1.V3.0_R14;ae=true;ae=true;de=true;pc=1;minCov=5
DCARv2_Chr5	GeMoMa	CDS	20668670	20668969	.	-	0	ID=POTRI.T073000.1.V3.0_R14_cds6;Parent=POTRI.T073000.1.V3.0_R14;Parent=POTRI.T073000.1.V3.0_R14;ae=true;ae=true;pc=1;minCov=1181
DCARv2_Chr5	GeMoMa	prediction	37091126	37102038	.	-	.	Name=DcTPS33;ID=POTRI.001G415100.1.V3.0_R19;ref-gene=Potri.001G415100.v3.0;ref-gene=Potri.001G415100.v3.0;AA=594;AA=594;score=875;tae=1;tde=1;tie=1;minSplitReads=1;tpc=1;minCov=2;avgCov=202.0629;start=M;stop=*;evidence=1;Parent=gene_49
DCARv2_Chr5	GeMoMa	CDS	37101805	37102038	.	-	0	ID=POTRI.001G415100.1.V3.0_R19_cds0;Parent=POTRI.001G415100.1.V3.0_R19;Parent=POTRI.001G415100.1.V3.0_R19;de=true;de=true;pc=1;minCov=80
DCARv2_Chr5	GeMoMa	CDS	37093338	37093602	.	-	0	ID=POTRI.001G415100.1.V3.0_R19_cds1;Parent=POTRI.001G415100.1.V3.0_R19;Parent=POTRI.001G415100.1.V3.0_R19;ae=true;ae=true;de=true;pc=1;minCov=2
DCARv2_Chr5	GeMoMa	CDS	37092843	37093221	.	-	2	ID=POTRI.001G415100.1.V3.0_R19_cds2;Parent=POTRI.001G415100.1.V3.0_R19;Parent=POTRI.001G415100.1.V3.0_R19;ae=true;ae=true;de=true;pc=1;minCov=49
DCARv2_Chr5	GeMoMa	CDS	37092102	37092317	.	-	1	ID=POTRI.001G415100.1.V3.0_R19_cds3;Parent=POTRI.001G415100.1.V3.0_R19;Parent=POTRI.001G415100.1.V3.0_R19;ae=true;ae=true;de=true;pc=1;minCov=28
DCARv2_Chr5	GeMoMa	CDS	37091853	37091991	.	-	1	ID=POTRI.001G415100.1.V3.0_R19_cds4;Parent=POTRI.001G415100.1.V3.0_R19;Parent=POTRI.001G415100.1.V3.0_R19;ae=true;ae=true;de=true;pc=1;minCov=25
DCARv2_Chr5	GeMoMa	CDS	37091508	37091760	.	-	0	ID=POTRI.001G415100.1.V3.0_R19_cds5;Parent=POTRI.001G415100.1.V3.0_R19;Parent=POTRI.001G415100.1.V3.0_R19;ae=true;ae=true;de=true;pc=1;minCov=8
DCARv2_Chr5	GeMoMa	CDS	37091126	37091421	.	-	2	ID=POTRI.001G415100.1.V3.0_R19_cds6;Parent=POTRI.001G415100.1.V3.0_R19;Parent=POTRI.001G415100.1.V3.0_R19;ae=true;ae=true;pc=1;minCov=123
DCARv2_Chr5	GeMoMa	prediction	37087498	37090480	.	-	.	Name=DcTPS58;ID=NEW43_R8;ref-gene=NEW43.gene;ref-gene=NEW43.gene;AA=594;AA=594;score=1363;tae=1;tde=0.6667;tie=0.6667;minSplitReads=0;tpc=0.9652;minCov=0;avgCov=11.647;start=M;stop=*;evidence=5;Parent=gene_50;alternative="AT1G31950.TAIR10,AT1G33750.TAIR10,AT1G66020.TAIR10,AT1G70080.TAIR10,AT2G24210.TAIR10,AT3G14520.TAIR10,AT3G25810.TAIR10,AT3G25820.TAIR10,AT3G25830.TAIR10,AT3G32030.TAIR10,AT4G158…
DCARv2_Chr5	GeMoMa	CDS	37090247	37090480	.	-	0	ID=NEW43_R8_cds0;Parent=NEW43_R8;Parent=NEW43_R8;de=true;de=true;pc=1;minCov=1
DCARv2_Chr5	GeMoMa	CDS	37089511	37089775	.	-	0	ID=NEW43_R8_cds1;Parent=NEW43_R8;Parent=NEW43_R8;ae=true;ae=true;de=true;pc=1;minCov=2
DCARv2_Chr5	GeMoMa	CDS	37089017	37089395	.	-	2	ID=NEW43_R8_cds2;Parent=NEW43_R8;Parent=NEW43_R8;ae=true;ae=true;de=true;pc=0.8364;minCov=0
DCARv2_Chr5	GeMoMa	CDS	37088485	37088700	.	-	1	ID=NEW43_R8_cds3;Parent=NEW43_R8;Parent=NEW43_R8;ae=true;ae=true;de=false;pc=1;minCov=2
DCARv2_Chr5	GeMoMa	CDS	37088219	37088357	.	-	1	ID=NEW43_R8_cds4;Parent=NEW43_R8;Parent=NEW43_R8;ae=true;ae=true;de=false;pc=1;minCov=3
DCARv2_Chr5	GeMoMa	CDS	37087883	37088131	.	-	0	ID=NEW43_R8_cds5;Parent=NEW43_R8;Parent=NEW43_R8;ae=true;ae=true;de=true;pc=1;minCov=4
DCARv2_Chr5	GeMoMa	CDS	37087498	37087797	.	-	0	ID=NEW43_R8_cds6;Parent=NEW43_R8;Parent=NEW43_R8;ae=true;ae=true;pc=1;minCov=11
DCARv2_Chr6	GeMoMa	prediction	1181665	1185241	.	+	.	Name=DcTPS01;ID=GSVIVT01014557001_R0;ref-gene=GSVIVT01014557001.gene;ref-gene=GSVIVT01014557001.gene;AA=561;AA=561;score=1640;tae=1;tde=1;tie=1;minSplitReads=3395;tpc=1;minCov=51;avgCov=7076.1509;start=M;stop=*;evidence=5;Parent=gene_52;alternative="AT1G31950.TAIR10,AT1G33750.TAIR10,AT1G48800.TAIR10,AT1G48820.TAIR10,AT1G70080.TAIR10,AT2G24210.TAIR10,AT3G14490.TAIR10,AT3G14520.TAIR10,AT3G25810.TAI…
DCARv2_Chr6	GeMoMa	CDS	1181665	1181790	.	+	0	ID=GSVIVT01014557001_R0_cds0;Parent=GSVIVT01014557001_R0;Parent=GSVIVT01014557001_R0;de=true;de=true;pc=1;minCov=7654
DCARv2_Chr6	GeMoMa	CDS	1182143	1182422	.	+	0	ID=GSVIVT01014557001_R0_cds1;Parent=GSVIVT01014557001_R0;Parent=GSVIVT01014557001_R0;ae=true;ae=true;de=true;pc=1;minCov=117
DCARv2_Chr6	GeMoMa	CDS	1183037	1183406	.	+	2	ID=GSVIVT01014557001_R0_cds2;Parent=GSVIVT01014557001_R0;Parent=GSVIVT01014557001_R0;ae=true;ae=true;de=true;pc=1;minCov=51
DCARv2_Chr6	GeMoMa	CDS	1183515	1183733	.	+	1	ID=GSVIVT01014557001_R0_cds3;Parent=GSVIVT01014557001_R0;Parent=GSVIVT01014557001_R0;ae=true;ae=true;de=true;pc=1;minCov=170
DCARv2_Chr6	GeMoMa	CDS	1184122	1184266	.	+	1	ID=GSVIVT01014557001_R0_cds4;Parent=GSVIVT01014557001_R0;Parent=GSVIVT01014557001_R0;ae=true;ae=true;de=true;pc=1;minCov=316
DCARv2_Chr6	GeMoMa	CDS	1184588	1184836	.	+	0	ID=GSVIVT01014557001_R0_cds5;Parent=GSVIVT01014557001_R0;Parent=GSVIVT01014557001_R0;ae=true;ae=true;de=true;pc=1;minCov=203
DCARv2_Chr6	GeMoMa	CDS	1184948	1185241	.	+	0	ID=GSVIVT01014557001_R0_cds6;Parent=GSVIVT01014557001_R0;Parent=GSVIVT01014557001_R0;ae=true;ae=true;pc=1;minCov=314
DCARv2_Chr7	GeMoMa	prediction	18910630	18913238	.	+	.	Name=DcTPS23;ID=GSVIVT01005272001_R0;ref-gene=GSVIVT01005272001.gene;ref-gene=GSVIVT01005272001.gene;AA=554;AA=554;score=1536;tae=1;tde=1;tie=1;minSplitReads=12;tpc=0.9994;minCov=0;avgCov=26.6805;start=M;stop=*;evidence=1;Parent=gene_54;alternative="GSVIVT01005218001.gene,GSVIVT01005221001.gene,GSVIVT01005268001.gene,GSVIVT01006589001.gene"
DCARv2_Chr7	GeMoMa	CDS	18910630	18910746	.	+	0	ID=GSVIVT01005272001_R0_cds0;Parent=GSVIVT01005272001_R0;Parent=GSVIVT01005272001_R0;de=true;de=true;pc=0.9915;minCov=0
DCARv2_Chr7	GeMoMa	CDS	18911143	18911416	.	+	0	ID=GSVIVT01005272001_R0_cds1;Parent=GSVIVT01005272001_R0;Parent=GSVIVT01005272001_R0;ae=true;ae=true;de=true;pc=1;minCov=3
DCARv2_Chr7	GeMoMa	CDS	18911604	18911985	.	+	2	ID=GSVIVT01005272001_R0_cds2;Parent=GSVIVT01005272001_R0;Parent=GSVIVT01005272001_R0;ae=true;ae=true;de=true;pc=1;minCov=1
DCARv2_Chr7	GeMoMa	CDS	18912083	18912301	.	+	1	ID=GSVIVT01005272001_R0_cds3;Parent=GSVIVT01005272001_R0;Parent=GSVIVT01005272001_R0;ae=true;ae=true;de=true;pc=1;minCov=2
DCARv2_Chr7	GeMoMa	CDS	18912389	18912527	.	+	1	ID=GSVIVT01005272001_R0_cds4;Parent=GSVIVT01005272001_R0;Parent=GSVIVT01005272001_R0;ae=true;ae=true;de=true;pc=1;minCov=1
DCARv2_Chr7	GeMoMa	CDS	18912614	18912868	.	+	0	ID=GSVIVT01005272001_R0_cds5;Parent=GSVIVT01005272001_R0;Parent=GSVIVT01005272001_R0;ae=true;ae=true;de=true;pc=1;minCov=11
DCARv2_Chr7	GeMoMa	CDS	18912963	18913238	.	+	0	ID=GSVIVT01005272001_R0_cds6;Parent=GSVIVT01005272001_R0;Parent=GSVIVT01005272001_R0;ae=true;ae=true;pc=1;minCov=5
DCARv2_Chr7	GeMoMa	prediction	18916711	18919574	.	+	.	Name=DcTPS60;ID=GSVIVT01005272001_R1;ref-gene=GSVIVT01005272001.gene;ref-gene=GSVIVT01005272001.gene;AA=555;AA=555;score=1529;tae=0.8333;tde=0.1667;tie=0.1667;minSplitReads=0;tpc=0.3129;minCov=0;avgCov=1.1135;start=M;stop=*;evidence=3;Parent=gene_55;alternative="Potri.019G045400.v3.0,Sobic.006G027500.v3.1"
DCARv2_Chr7	GeMoMa	CDS	18916711	18916833	.	+	0	ID=GSVIVT01005272001_R1_cds0;Parent=GSVIVT01005272001_R1;Parent=GSVIVT01005272001_R1;de=false;de=false;pc=0;minCov=0
DCARv2_Chr7	GeMoMa	CDS	18917197	18917470	.	+	0	ID=GSVIVT01005272001_R1_cds1;Parent=GSVIVT01005272001_R1;Parent=GSVIVT01005272001_R1;ae=true;ae=true;de=true;pc=0.5365;minCov=0
DCARv2_Chr7	GeMoMa	CDS	18917946	18918327	.	+	2	ID=GSVIVT01005272001_R1_cds2;Parent=GSVIVT01005272001_R1;Parent=GSVIVT01005272001_R1;ae=true;ae=true;de=false;pc=0.7382;minCov=0
DCARv2_Chr7	GeMoMa	CDS	18918426	18918644	.	+	1	ID=GSVIVT01005272001_R1_cds3;Parent=GSVIVT01005272001_R1;Parent=GSVIVT01005272001_R1;ae=false;ae=false;de=false;pc=0;minCov=0
DCARv2_Chr7	GeMoMa	CDS	18918732	18918870	.	+	1	ID=GSVIVT01005272001_R1_cds4;Parent=GSVIVT01005272001_R1;Parent=GSVIVT01005272001_R1;ae=true;ae=true;de=false;pc=0.0432;minCov=0
DCARv2_Chr7	GeMoMa	CDS	18918957	18919208	.	+	0	ID=GSVIVT01005272001_R1_cds5;Parent=GSVIVT01005272001_R1;Parent=GSVIVT01005272001_R1;ae=true;ae=true;de=false;pc=0.0119;minCov=0
DCARv2_Chr7	GeMoMa	CDS	18919299	18919574	.	+	0	ID=GSVIVT01005272001_R1_cds6;Parent=GSVIVT01005272001_R1;Parent=GSVIVT01005272001_R1;ae=true;ae=true;pc=0.3007;minCov=0
DCARv2_Chr7	GeMoMa	prediction	29317415	29321559	.	-	.	Name=DcTPS61;ID=GSVIVT01014174001_R18;ref-gene=GSVIVT01014174001.gene;ref-gene=GSVIVT01014174001.gene;AA=599;AA=599;score=1070;tae=0.3333;tde=0.3333;tie=0.3333;minSplitReads=0;tpc=0.4574;minCov=0;avgCov=1.1035;start=M;stop=*;evidence=3;Parent=gene_56;alternative="AT3G29410.TAIR10,GSVIVT01013515001.gene,GSVIVT01013517001.gene,GSVIVT01030646001.gene,GSVIVT01033458001.gene,GSVIVT01036330001.gene,GSV…
DCARv2_Chr7	GeMoMa	CDS	29321299	29321559	.	-	0	ID=GSVIVT01014174001_R18_cds0;Parent=GSVIVT01014174001_R18;Parent=GSVIVT01014174001_R18;de=false;de=false;pc=0.2759;minCov=0
DCARv2_Chr7	GeMoMa	CDS	29319752	29320013	.	-	0	ID=GSVIVT01014174001_R18_cds1;Parent=GSVIVT01014174001_R18;Parent=GSVIVT01014174001_R18;ae=false;ae=false;de=true;pc=0.5534;minCov=0
DCARv2_Chr7	GeMoMa	CDS	29319054	29319432	.	-	2	ID=GSVIVT01014174001_R18_cds2;Parent=GSVIVT01014174001_R18;Parent=GSVIVT01014174001_R18;ae=true;ae=true;de=true;pc=0.7942;minCov=0
DCARv2_Chr7	GeMoMa	CDS	29318531	29318749	.	-	1	ID=GSVIVT01014174001_R18_cds3;Parent=GSVIVT01014174001_R18;Parent=GSVIVT01014174001_R18;ae=true;ae=true;de=false;pc=0.5845;minCov=0
DCARv2_Chr7	GeMoMa	CDS	29318254	29318392	.	-	1	ID=GSVIVT01014174001_R18_cds4;Parent=GSVIVT01014174001_R18;Parent=GSVIVT01014174001_R18;ae=false;ae=false;de=false;pc=0;minCov=0
DCARv2_Chr7	GeMoMa	CDS	29317807	29318055	.	-	0	ID=GSVIVT01014174001_R18_cds5;Parent=GSVIVT01014174001_R18;Parent=GSVIVT01014174001_R18;ae=false;ae=false;de=false;pc=0;minCov=0
DCARv2_Chr7	GeMoMa	CDS	29317415	29317702	.	-	0	ID=GSVIVT01014174001_R18_cds6;Parent=GSVIVT01014174001_R18;Parent=GSVIVT01014174001_R18;ae=false;ae=false;pc=0.6111;minCov=0
DCARv2_Chr8	GeMoMa	prediction	14744248	14746910	.	+	.	Name=DcTPS21;ID=NEW45_R18;ref-gene=NEW45.gene;ref-gene=NEW45.gene;AA=552;AA=552;score=1254;tae=1;tde=1;tie=1;minSplitReads=153;tpc=0.9994;minCov=0;avgCov=213.2893;start=M;stop=*;evidence=5;Parent=gene_57;alternative="AT1G33750.TAIR10,AT2G24210.TAIR10,AT3G25810.TAIR10,AT3G25820.TAIR10,AT3G25830.TAIR10,AT4G16740.TAIR10,GSVIVT01000401001.gene,GSVIVT01000402001.gene,GSVIVT01006399001.gene,GSVIVT01006…
DCARv2_Chr8	GeMoMa	CDS	14744248	14744361	.	+	0	ID=NEW45_R18_cds0;Parent=NEW45_R18;Parent=NEW45_R18;de=true;de=true;pc=1;minCov=288
DCARv2_Chr8	GeMoMa	CDS	14744643	14744907	.	+	0	ID=NEW45_R18_cds1;Parent=NEW45_R18;Parent=NEW45_R18;ae=true;ae=true;de=true;pc=0.9962;minCov=0
DCARv2_Chr8	GeMoMa	CDS	14745008	14745380	.	+	2	ID=NEW45_R18_cds2;Parent=NEW45_R18;Parent=NEW45_R18;ae=true;ae=true;de=true;pc=1;minCov=7
DCARv2_Chr8	GeMoMa	CDS	14745460	14745678	.	+	1	ID=NEW45_R18_cds3;Parent=NEW45_R18;Parent=NEW45_R18;ae=true;ae=true;de=true;pc=1;minCov=5
DCARv2_Chr8	GeMoMa	CDS	14745764	14745902	.	+	1	ID=NEW45_R18_cds4;Parent=NEW45_R18;Parent=NEW45_R18;ae=true;ae=true;de=true;pc=1;minCov=5
DCARv2_Chr8	GeMoMa	CDS	14745982	14746230	.	+	0	ID=NEW45_R18_cds5;Parent=NEW45_R18;Parent=NEW45_R18;ae=true;ae=true;de=true;pc=1;minCov=10
DCARv2_Chr8	GeMoMa	CDS	14746614	14746910	.	+	0	ID=NEW45_R18_cds6;Parent=NEW45_R18;Parent=NEW45_R18;ae=true;ae=true;pc=1;minCov=6
DCARv2_Chr8	GeMoMa	prediction	14626722	14629935	.	-	.	Name=DcTPS62;ID=POTRI.001G308300.2.V3.0_R23;ref-gene=Potri.001G308300.v3.0;ref-gene=Potri.001G308300.v3.0;AA=507;AA=507;score=1006;tae=0.6667;tde=0.6667;tie=0.6667;minSplitReads=0;tpc=0.9283;minCov=0;avgCov=3.7751;start=M;stop=*;evidence=1;Parent=gene_58
DCARv2_Chr8	GeMoMa	CDS	14629874	14629935	.	-	0	ID=POTRI.001G308300.2.V3.0_R23_cds0;Parent=POTRI.001G308300.2.V3.0_R23;Parent=POTRI.001G308300.2.V3.0_R23;de=false;de=false;pc=1;minCov=2
DCARv2_Chr8	GeMoMa	CDS	14628481	14628674	.	-	1	ID=POTRI.001G308300.2.V3.0_R23_cds1;Parent=POTRI.001G308300.2.V3.0_R23;Parent=POTRI.001G308300.2.V3.0_R23;ae=false;ae=false;de=true;pc=0.9948;minCov=0
DCARv2_Chr8	GeMoMa	CDS	14627997	14628375	.	-	2	ID=POTRI.001G308300.2.V3.0_R23_cds2;Parent=POTRI.001G308300.2.V3.0_R23;Parent=POTRI.001G308300.2.V3.0_R23;ae=true;ae=true;de=true;pc=0.9974;minCov=0
DCARv2_Chr8	GeMoMa	CDS	14627681	14627896	.	-	1	ID=POTRI.001G308300.2.V3.0_R23_cds3;Parent=POTRI.001G308300.2.V3.0_R23;Parent=POTRI.001G308300.2.V3.0_R23;ae=true;ae=true;de=true;pc=0.6713;minCov=0
DCARv2_Chr8	GeMoMa	CDS	14627461	14627599	.	-	1	ID=POTRI.001G308300.2.V3.0_R23_cds4;Parent=POTRI.001G308300.2.V3.0_R23;Parent=POTRI.001G308300.2.V3.0_R23;ae=true;ae=true;de=false;pc=0.7482;minCov=0
DCARv2_Chr8	GeMoMa	CDS	14627109	14627339	.	-	0	ID=POTRI.001G308300.2.V3.0_R23_cds5;Parent=POTRI.001G308300.2.V3.0_R23;Parent=POTRI.001G308300.2.V3.0_R23;ae=false;ae=false;de=true;pc=0.9957;minCov=0
DCARv2_Chr8	GeMoMa	CDS	14626722	14627021	.	-	0	ID=POTRI.001G308300.2.V3.0_R23_cds6;Parent=POTRI.001G308300.2.V3.0_R23;Parent=POTRI.001G308300.2.V3.0_R23;ae=true;ae=true;pc=1;minCov=1
DCARv2_Chr8	GeMoMa	prediction	17430080	17434674	.	-	.	Name=DcTPS29;ID=POTRI.004G037900.1.V3.0_R0;ref-gene=Potri.004G037900.v3.0;ref-gene=Potri.004G037900.v3.0;AA=837;AA=837;score=1870;tae=1;tde=1;tie=1;minSplitReads=2;tpc=0.9988;minCov=0;avgCov=20.1868;start=M;stop=*;evidence=3;Parent=gene_59;alternative="AT1G61120.TAIR10,GSVIVT01006342001.gene"
DCARv2_Chr8	GeMoMa	CDS	17434356	17434674	.	-	0	ID=POTRI.004G037900.1.V3.0_R0_cds0;Parent=POTRI.004G037900.1.V3.0_R0;Parent=POTRI.004G037900.1.V3.0_R0;de=true;de=true;pc=1;minCov=5
DCARv2_Chr8	GeMoMa	CDS	17433490	17433664	.	-	2	ID=POTRI.004G037900.1.V3.0_R0_cds1;Parent=POTRI.004G037900.1.V3.0_R0;Parent=POTRI.004G037900.1.V3.0_R0;ae=true;ae=true;de=true;pc=1;minCov=1
DCARv2_Chr8	GeMoMa	CDS	17432957	17433183	.	-	1	ID=POTRI.004G037900.1.V3.0_R0_cds2;Parent=POTRI.004G037900.1.V3.0_R0;Parent=POTRI.004G037900.1.V3.0_R0;ae=true;ae=true;de=true;pc=0.9956;minCov=0
DCARv2_Chr8	GeMoMa	CDS	17432717	17432840	.	-	2	ID=POTRI.004G037900.1.V3.0_R0_cds3;Parent=POTRI.004G037900.1.V3.0_R0;Parent=POTRI.004G037900.1.V3.0_R0;ae=true;ae=true;de=true;pc=0.9919;minCov=0
DCARv2_Chr8	GeMoMa	CDS	17432446	17432564	.	-	1	ID=POTRI.004G037900.1.V3.0_R0_cds4;Parent=POTRI.004G037900.1.V3.0_R0;Parent=POTRI.004G037900.1.V3.0_R0;ae=true;ae=true;de=true;pc=1;minCov=1
DCARv2_Chr8	GeMoMa	CDS	17432119	17432348	.	-	2	ID=POTRI.004G037900.1.V3.0_R0_cds5;Parent=POTRI.004G037900.1.V3.0_R0;Parent=POTRI.004G037900.1.V3.0_R0;ae=true;ae=true;de=true;pc=1;minCov=2
DCARv2_Chr8	GeMoMa	CDS	17431871	17431986	.	-	0	ID=POTRI.004G037900.1.V3.0_R0_cds6;Parent=POTRI.004G037900.1.V3.0_R0;Parent=POTRI.004G037900.1.V3.0_R0;ae=true;ae=true;de=true;pc=1;minCov=7
DCARv2_Chr8	GeMoMa	CDS	17431670	17431768	.	-	1	ID=POTRI.004G037900.1.V3.0_R0_cds7;Parent=POTRI.004G037900.1.V3.0_R0;Parent=POTRI.004G037900.1.V3.0_R0;ae=true;ae=true;de=true;pc=1;minCov=5
DCARv2_Chr8	GeMoMa	CDS	17431367	17431582	.	-	1	ID=POTRI.004G037900.1.V3.0_R0_cds8;Parent=POTRI.004G037900.1.V3.0_R0;Parent=POTRI.004G037900.1.V3.0_R0;ae=true;ae=true;de=true;pc=0.9954;minCov=0
DCARv2_Chr8	GeMoMa	CDS	17431128	17431257	.	-	1	ID=POTRI.004G037900.1.V3.0_R0_cds9;Parent=POTRI.004G037900.1.V3.0_R0;Parent=POTRI.004G037900.1.V3.0_R0;ae=true;ae=true;de=true;pc=1;minCov=1
DCARv2_Chr8	GeMoMa	CDS	17430784	17431032	.	-	0	ID=POTRI.004G037900.1.V3.0_R0_cds10;Parent=POTRI.004G037900.1.V3.0_R0;Parent=POTRI.004G037900.1.V3.0_R0;ae=true;ae=true;de=true;pc=1;minCov=2
DCARv2_Chr8	GeMoMa	CDS	17430080	17430586	.	-	0	ID=POTRI.004G037900.1.V3.0_R0_cds11;Parent=POTRI.004G037900.1.V3.0_R0;Parent=POTRI.004G037900.1.V3.0_R0;ae=true;ae=true;pc=1;minCov=20
DCARv2_Chr8	GeMoMa	prediction	27108437	27111829	.	-	.	Name=DcTPS43;ID=GSVIVT01006399001_R0;ref-gene=GSVIVT01006399001.gene;ref-gene=GSVIVT01006399001.gene;AA=563;AA=563;score=1158;tae=1;tde=1;tie=1;minSplitReads=25;tpc=1;minCov=1;avgCov=69.9982;start=M;stop=*;evidence=2;Parent=gene_60;alternative="GSVIVT01006638001.gene,GSVIVT01006642001.gene,Potri.011G031800.v3.0"
DCARv2_Chr8	GeMoMa	CDS	27111662	27111829	.	-	0	ID=GSVIVT01006399001_R0_cds0;Parent=GSVIVT01006399001_R0;Parent=GSVIVT01006399001_R0;de=true;de=true;pc=1;minCov=6
DCARv2_Chr8	GeMoMa	CDS	27111293	27111557	.	-	0	ID=GSVIVT01006399001_R0_cds1;Parent=GSVIVT01006399001_R0;Parent=GSVIVT01006399001_R0;ae=true;ae=true;de=true;pc=1;minCov=3
DCARv2_Chr8	GeMoMa	CDS	27110446	27110788	.	-	2	ID=GSVIVT01006399001_R0_cds2;Parent=GSVIVT01006399001_R0;Parent=GSVIVT01006399001_R0;ae=true;ae=true;de=true;pc=1;minCov=1
DCARv2_Chr8	GeMoMa	CDS	27109914	27110135	.	-	1	ID=GSVIVT01006399001_R0_cds3;Parent=GSVIVT01006399001_R0;Parent=GSVIVT01006399001_R0;ae=true;ae=true;de=true;pc=1;minCov=1
DCARv2_Chr8	GeMoMa	CDS	27109680	27109821	.	-	1	ID=GSVIVT01006399001_R0_cds4;Parent=GSVIVT01006399001_R0;Parent=GSVIVT01006399001_R0;ae=true;ae=true;de=true;pc=1;minCov=36
DCARv2_Chr8	GeMoMa	CDS	27108994	27109245	.	-	0	ID=GSVIVT01006399001_R0_cds5;Parent=GSVIVT01006399001_R0;Parent=GSVIVT01006399001_R0;ae=true;ae=true;de=true;pc=1;minCov=28
DCARv2_Chr8	GeMoMa	CDS	27108437	27108733	.	-	0	ID=GSVIVT01006399001_R0_cds6;Parent=GSVIVT01006399001_R0;Parent=GSVIVT01006399001_R0;ae=true;ae=true;pc=1;minCov=42
DCARv2_Chr8	GeMoMa	prediction	27097599	27100761	.	-	.	Name=DcTPS44;ID=SOBIC.009G009200.1.V3.1_R22;ref-gene=Sobic.009G009200.v3.1;ref-gene=Sobic.009G009200.v3.1;AA=583;AA=583;score=450;tae=1;tde=1;tie=1;minSplitReads=170;tpc=1;minCov=3;avgCov=307.8325;start=M;stop=*;evidence=1;Parent=gene_61
DCARv2_Chr8	GeMoMa	CDS	27100537	27100761	.	-	0	ID=SOBIC.009G009200.1.V3.1_R22_cds0;Parent=SOBIC.009G009200.1.V3.1_R22;Parent=SOBIC.009G009200.1.V3.1_R22;de=true;de=true;pc=1;minCov=15
DCARv2_Chr8	GeMoMa	CDS	27100119	27100383	.	-	0	ID=SOBIC.009G009200.1.V3.1_R22_cds1;Parent=SOBIC.009G009200.1.V3.1_R22;Parent=SOBIC.009G009200.1.V3.1_R22;ae=true;ae=true;de=true;pc=1;minCov=3
DCARv2_Chr8	GeMoMa	CDS	27099502	27099853	.	-	2	ID=SOBIC.009G009200.1.V3.1_R22_cds2;Parent=SOBIC.009G009200.1.V3.1_R22;Parent=SOBIC.009G009200.1.V3.1_R22;ae=true;ae=true;de=true;pc=1;minCov=7
DCARv2_Chr8	GeMoMa	CDS	27099187	27099408	.	-	1	ID=SOBIC.009G009200.1.V3.1_R22_cds3;Parent=SOBIC.009G009200.1.V3.1_R22;Parent=SOBIC.009G009200.1.V3.1_R22;ae=true;ae=true;de=true;pc=1;minCov=9
DCARv2_Chr8	GeMoMa	CDS	27098964	27099105	.	-	1	ID=SOBIC.009G009200.1.V3.1_R22_cds4;Parent=SOBIC.009G009200.1.V3.1_R22;Parent=SOBIC.009G009200.1.V3.1_R22;ae=true;ae=true;de=true;pc=1;minCov=82
DCARv2_Chr8	GeMoMa	CDS	27098163	27098408	.	-	0	ID=SOBIC.009G009200.1.V3.1_R22_cds5;Parent=SOBIC.009G009200.1.V3.1_R22;Parent=SOBIC.009G009200.1.V3.1_R22;ae=true;ae=true;de=true;pc=1;minCov=25
DCARv2_Chr8	GeMoMa	CDS	27097599	27097895	.	-	0	ID=SOBIC.009G009200.1.V3.1_R22_cds6;Parent=SOBIC.009G009200.1.V3.1_R22;Parent=SOBIC.009G009200.1.V3.1_R22;ae=true;ae=true;pc=1;minCov=72
DCARv2_Chr9	GeMoMa	prediction	8799300	8801682	.	+	.	Name=DcTPS36;ID=GSVIVT01014569001_R0;ref-gene=GSVIVT01014569001.gene;ref-gene=GSVIVT01014569001.gene;AA=565;AA=565;score=1669;tae=1;tde=1;tie=1;minSplitReads=139;tpc=1;minCov=1;avgCov=272.8619;start=M;stop=*;evidence=5;Parent=gene_63;alternative="AT1G31950.TAIR10,AT1G48800.TAIR10,AT1G48820.TAIR10,AT3G14490.TAIR10,AT3G29110.TAIR10,AT3G29410.TAIR10,AT3G32030.TAIR10,AT4G13300.TAIR10,AT4G15870.TAIR10…
DCARv2_Chr9	GeMoMa	CDS	8799300	8799428	.	+	0	ID=GSVIVT01014569001_R0_cds0;Parent=GSVIVT01014569001_R0;Parent=GSVIVT01014569001_R0;de=true;de=true;pc=1;minCov=171
DCARv2_Chr9	GeMoMa	CDS	8799516	8799801	.	+	0	ID=GSVIVT01014569001_R0_cds1;Parent=GSVIVT01014569001_R0;Parent=GSVIVT01014569001_R0;ae=true;ae=true;de=true;pc=1;minCov=12
DCARv2_Chr9	GeMoMa	CDS	8799964	8800339	.	+	2	ID=GSVIVT01014569001_R0_cds2;Parent=GSVIVT01014569001_R0;Parent=GSVIVT01014569001_R0;ae=true;ae=true;de=true;pc=1;minCov=22
DCARv2_Chr9	GeMoMa	CDS	8800419	8800637	.	+	1	ID=GSVIVT01014569001_R0_cds3;Parent=GSVIVT01014569001_R0;Parent=GSVIVT01014569001_R0;ae=true;ae=true;de=true;pc=1;minCov=1
DCARv2_Chr9	GeMoMa	CDS	8800825	8800966	.	+	1	ID=GSVIVT01014569001_R0_cds4;Parent=GSVIVT01014569001_R0;Parent=GSVIVT01014569001_R0;ae=true;ae=true;de=true;pc=1;minCov=3
DCARv2_Chr9	GeMoMa	CDS	8801046	8801294	.	+	0	ID=GSVIVT01014569001_R0_cds5;Parent=GSVIVT01014569001_R0;Parent=GSVIVT01014569001_R0;ae=true;ae=true;de=true;pc=1;minCov=8
DCARv2_Chr9	GeMoMa	CDS	8801389	8801682	.	+	0	ID=GSVIVT01014569001_R0_cds6;Parent=GSVIVT01014569001_R0;Parent=GSVIVT01014569001_R0;ae=true;ae=true;pc=1;minCov=13
DCARv2_Chr9	GeMoMa	prediction	8908269	8912243	.	+	.	Name=DcTPS35;ID=GSVIVT01014569001_R3;ref-gene=GSVIVT01014569001.gene;ref-gene=GSVIVT01014569001.gene;AA=564;AA=564;score=1644;tae=0.8333;tde=0.8333;tie=0.8333;minSplitReads=0;tpc=0.9817;minCov=0;avgCov=235.9054;start=M;stop=*;evidence=5;Parent=gene_64;alternative="AT3G25810.TAIR10,AT3G25820.TAIR10,AT3G25830.TAIR10,GSVIVT01013518001.gene,GSVIVT01014325001.gene,GSVIVT01014566001.gene,LOC_Os01g23530…
DCARv2_Chr9	GeMoMa	CDS	8908269	8908404	.	+	0	ID=GSVIVT01014569001_R3_cds0;Parent=GSVIVT01014569001_R3;Parent=GSVIVT01014569001_R3;de=false;de=false;pc=0.9559;minCov=0
DCARv2_Chr9	GeMoMa	CDS	8909599	8909874	.	+	2	ID=GSVIVT01014569001_R3_cds1;Parent=GSVIVT01014569001_R3;Parent=GSVIVT01014569001_R3;ae=false;ae=false;de=true;pc=0.9312;minCov=0
DCARv2_Chr9	GeMoMa	CDS	8909952	8910327	.	+	2	ID=GSVIVT01014569001_R3_cds2;Parent=GSVIVT01014569001_R3;Parent=GSVIVT01014569001_R3;ae=true;ae=true;de=true;pc=1;minCov=1
DCARv2_Chr9	GeMoMa	CDS	8910976	8911194	.	+	1	ID=GSVIVT01014569001_R3_cds3;Parent=GSVIVT01014569001_R3;Parent=GSVIVT01014569001_R3;ae=true;ae=true;de=true;pc=1;minCov=1
DCARv2_Chr9	GeMoMa	CDS	8911294	8911435	.	+	1	ID=GSVIVT01014569001_R3_cds4;Parent=GSVIVT01014569001_R3;Parent=GSVIVT01014569001_R3;ae=true;ae=true;de=true;pc=1;minCov=1
DCARv2_Chr9	GeMoMa	CDS	8911515	8911763	.	+	0	ID=GSVIVT01014569001_R3_cds5;Parent=GSVIVT01014569001_R3;Parent=GSVIVT01014569001_R3;ae=true;ae=true;de=true;pc=0.996;minCov=0
DCARv2_Chr9	GeMoMa	CDS	8911950	8912243	.	+	0	ID=GSVIVT01014569001_R3_cds6;Parent=GSVIVT01014569001_R3;Parent=GSVIVT01014569001_R3;ae=true;ae=true;pc=0.983;minCov=0
DCARv2_Chr9	GeMoMa	prediction	8935068	8937899	.	+	.	Name=DcTPS63;ID=GSVIVT01036312001_R13;ref-gene=GSVIVT01036312001.gene;ref-gene=GSVIVT01036312001.gene;AA=483;AA=483;score=1054;tae=0;tde=0;tie=0;minSplitReads=0;tpc=0.2947;minCov=0;avgCov=1.8744;start=M;stop=*;evidence=1;Parent=gene_65
DCARv2_Chr9	GeMoMa	CDS	8935068	8935179	.	+	0	ID=GSVIVT01036312001_R13_cds0;Parent=GSVIVT01036312001_R13;Parent=GSVIVT01036312001_R13;de=false;de=false;pc=0;minCov=0
DCARv2_Chr9	GeMoMa	CDS	8935869	8936144	.	+	2	ID=GSVIVT01036312001_R13_cds1;Parent=GSVIVT01036312001_R13;Parent=GSVIVT01036312001_R13;ae=false;ae=false;de=false;pc=0;minCov=0
DCARv2_Chr9	GeMoMa	CDS	8936224	8936590	.	+	2	ID=GSVIVT01036312001_R13_cds2;Parent=GSVIVT01036312001_R13;Parent=GSVIVT01036312001_R13;ae=false;ae=false;de=false;pc=0.7139;minCov=0
DCARv2_Chr9	GeMoMa	CDS	8936696	8936914	.	+	1	ID=GSVIVT01036312001_R13_cds3;Parent=GSVIVT01036312001_R13;Parent=GSVIVT01036312001_R13;ae=false;ae=false;de=false;pc=0.2785;minCov=0
DCARv2_Chr9	GeMoMa	CDS	8937011	8937152	.	+	1	ID=GSVIVT01036312001_R13_cds4;Parent=GSVIVT01036312001_R13;Parent=GSVIVT01036312001_R13;ae=false;ae=false;de=false;pc=0.3521;minCov=0
DCARv2_Chr9	GeMoMa	CDS	8937317	8937484	.	+	0	ID=GSVIVT01036312001_R13_cds5;Parent=GSVIVT01036312001_R13;Parent=GSVIVT01036312001_R13;ae=false;ae=false;de=false;pc=0;minCov=0
DCARv2_Chr9	GeMoMa	CDS	8937735	8937899	.	+	0	ID=GSVIVT01036312001_R13_cds6;Parent=GSVIVT01036312001_R13;Parent=GSVIVT01036312001_R13;ae=false;ae=false;pc=0.3273;minCov=0
DCARv2_Chr9	GeMoMa	prediction	8977442	8981304	.	+	.	Name=DcTPS07;ID=GSVIVT01014569001_R1;ref-gene=GSVIVT01014569001.gene;ref-gene=GSVIVT01014569001.gene;AA=564;AA=564;score=1652;tae=1;tde=1;tie=1;minSplitReads=441;tpc=1;minCov=16;avgCov=2186.1365;start=M;stop=*;evidence=5;Parent=gene_66;alternative="AT1G31950.TAIR10,AT1G48820.TAIR10,AT3G14520.TAIR10,AT3G29410.TAIR10,AT4G13280.TAIR10,AT4G13300.TAIR10,AT4G16740.TAIR10,AT4G20200.TAIR10,AT4G20210.TAIR…
DCARv2_Chr9	GeMoMa	CDS	8977442	8977567	.	+	0	ID=GSVIVT01014569001_R1_cds0;Parent=GSVIVT01014569001_R1;Parent=GSVIVT01014569001_R1;de=true;de=true;pc=1;minCov=2852
DCARv2_Chr9	GeMoMa	CDS	8978725	8979010	.	+	0	ID=GSVIVT01014569001_R1_cds1;Parent=GSVIVT01014569001_R1;Parent=GSVIVT01014569001_R1;ae=true;ae=true;de=true;pc=1;minCov=36
DCARv2_Chr9	GeMoMa	CDS	8979088	8979463	.	+	2	ID=GSVIVT01014569001_R1_cds2;Parent=GSVIVT01014569001_R1;Parent=GSVIVT01014569001_R1;ae=true;ae=true;de=true;pc=1;minCov=142
DCARv2_Chr9	GeMoMa	CDS	8979554	8979772	.	+	1	ID=GSVIVT01014569001_R1_cds3;Parent=GSVIVT01014569001_R1;Parent=GSVIVT01014569001_R1;ae=true;ae=true;de=true;pc=1;minCov=128
DCARv2_Chr9	GeMoMa	CDS	8979990	8980131	.	+	1	ID=GSVIVT01014569001_R1_cds4;Parent=GSVIVT01014569001_R1;Parent=GSVIVT01014569001_R1;ae=true;ae=true;de=true;pc=1;minCov=16
DCARv2_Chr9	GeMoMa	CDS	8980213	8980461	.	+	0	ID=GSVIVT01014569001_R1_cds5;Parent=GSVIVT01014569001_R1;Parent=GSVIVT01014569001_R1;ae=true;ae=true;de=true;pc=1;minCov=58
DCARv2_Chr9	GeMoMa	CDS	8981011	8981304	.	+	0	ID=GSVIVT01014569001_R1_cds6;Parent=GSVIVT01014569001_R1;Parent=GSVIVT01014569001_R1;ae=true;ae=true;pc=1;minCov=155
DCARv2_Chr9	GeMoMa	prediction	8999311	9003484	.	+	.	Name=DcTPS34;ID=GSVIVT01014557001_R3;ref-gene=GSVIVT01014557001.gene;ref-gene=GSVIVT01014557001.gene;AA=566;AA=566;score=1536;tae=1;tde=1;tie=1;minSplitReads=1889;tpc=1;minCov=28;avgCov=2515.0029;start=M;stop=*;evidence=5;Parent=gene_67;alternative="AT1G70080.TAIR10,AT2G24210.TAIR10,AT3G14540.TAIR10,AT3G25820.TAIR10,AT3G25830.TAIR10,AT3G32030.TAIR10,GSVIVT01000401001.gene,GSVIVT01000402001.gene,G…
DCARv2_Chr9	GeMoMa	CDS	8999311	8999442	.	+	0	ID=GSVIVT01014557001_R3_cds0;Parent=GSVIVT01014557001_R3;Parent=GSVIVT01014557001_R3;de=true;de=true;pc=1;minCov=2850
DCARv2_Chr9	GeMoMa	CDS	9000845	9001130	.	+	0	ID=GSVIVT01014557001_R3_cds1;Parent=GSVIVT01014557001_R3;Parent=GSVIVT01014557001_R3;ae=true;ae=true;de=true;pc=1;minCov=47
DCARv2_Chr9	GeMoMa	CDS	9001208	9001583	.	+	2	ID=GSVIVT01014557001_R3_cds2;Parent=GSVIVT01014557001_R3;Parent=GSVIVT01014557001_R3;ae=true;ae=true;de=true;pc=1;minCov=142
DCARv2_Chr9	GeMoMa	CDS	9001674	9001892	.	+	1	ID=GSVIVT01014557001_R3_cds3;Parent=GSVIVT01014557001_R3;Parent=GSVIVT01014557001_R3;ae=true;ae=true;de=true;pc=1;minCov=149
DCARv2_Chr9	GeMoMa	CDS	9002171	9002312	.	+	1	ID=GSVIVT01014557001_R3_cds4;Parent=GSVIVT01014557001_R3;Parent=GSVIVT01014557001_R3;ae=true;ae=true;de=true;pc=1;minCov=28
DCARv2_Chr9	GeMoMa	CDS	9002394	9002642	.	+	0	ID=GSVIVT01014557001_R3_cds5;Parent=GSVIVT01014557001_R3;Parent=GSVIVT01014557001_R3;ae=true;ae=true;de=true;pc=1;minCov=78
DCARv2_Chr9	GeMoMa	CDS	9003191	9003484	.	+	0	ID=GSVIVT01014557001_R3_cds6;Parent=GSVIVT01014557001_R3;Parent=GSVIVT01014557001_R3;ae=true;ae=true;pc=1;minCov=179
DCARv2_Chr9	GeMoMa	prediction	23073510	23076811	.	+	.	Name=DcTPS65;ID=POTRI.007G074400.1.V3.0_R10;ref-gene=Potri.007G074400.v3.0;ref-gene=Potri.007G074400.v3.0;AA=545;AA=545;score=975;tae=1;tde=1;tie=1;minSplitReads=1784;tpc=1;minCov=17;avgCov=3033.8924;start=M;stop=*;evidence=3;Parent=gene_68;alternative="AT1G33750.TAIR10,AT1G48800.TAIR10,AT3G14490.TAIR10,Sobic.001G373300.v3.1,Sobic.006G027500.v3.1,Sobic.006G247500.v3.1"
DCARv2_Chr9	GeMoMa	CDS	23073510	23073596	.	+	0	ID=POTRI.007G074400.1.V3.0_R10_cds0;Parent=POTRI.007G074400.1.V3.0_R10;Parent=POTRI.007G074400.1.V3.0_R10;de=true;de=true;pc=1;minCov=2288
DCARv2_Chr9	GeMoMa	CDS	23073665	23073938	.	+	0	ID=POTRI.007G074400.1.V3.0_R10_cds1;Parent=POTRI.007G074400.1.V3.0_R10;Parent=POTRI.007G074400.1.V3.0_R10;ae=true;ae=true;de=true;pc=1;minCov=56
DCARv2_Chr9	GeMoMa	CDS	23074216	23074591	.	+	2	ID=POTRI.007G074400.1.V3.0_R10_cds2;Parent=POTRI.007G074400.1.V3.0_R10;Parent=POTRI.007G074400.1.V3.0_R10;ae=true;ae=true;de=true;pc=1;minCov=118
DCARv2_Chr9	GeMoMa	CDS	23074679	23074897	.	+	1	ID=POTRI.007G074400.1.V3.0_R10_cds3;Parent=POTRI.007G074400.1.V3.0_R10;Parent=POTRI.007G074400.1.V3.0_R10;ae=true;ae=true;de=true;pc=1;minCov=17
DCARv2_Chr9	GeMoMa	CDS	23075054	23075192	.	+	1	ID=POTRI.007G074400.1.V3.0_R10_cds4;Parent=POTRI.007G074400.1.V3.0_R10;Parent=POTRI.007G074400.1.V3.0_R10;ae=true;ae=true;de=true;pc=1;minCov=105
DCARv2_Chr9	GeMoMa	CDS	23075325	23075573	.	+	0	ID=POTRI.007G074400.1.V3.0_R10_cds5;Parent=POTRI.007G074400.1.V3.0_R10;Parent=POTRI.007G074400.1.V3.0_R10;ae=true;ae=true;de=true;pc=1;minCov=90
DCARv2_Chr9	GeMoMa	CDS	23076521	23076811	.	+	0	ID=POTRI.007G074400.1.V3.0_R10_cds6;Parent=POTRI.007G074400.1.V3.0_R10;Parent=POTRI.007G074400.1.V3.0_R10;ae=true;ae=true;pc=1;minCov=188
DCARv2_Chr9	GeMoMa	prediction	8953248	8958027	.	-	.	Name=DcTPS64;ID=POTRI.019G023100.1.V3.0_R25;ref-gene=Potri.019G023100.v3.0;ref-gene=Potri.019G023100.v3.0;AA=480;AA=480;score=675;tae=0;tde=0;tie=0;minSplitReads=0;tpc=0;minCov=0;avgCov=0;start=M;stop=*;evidence=1;Parent=gene_70
DCARv2_Chr9	GeMoMa	CDS	8958004	8958027	.	-	0	ID=POTRI.019G023100.1.V3.0_R25_cds0;Parent=POTRI.019G023100.1.V3.0_R25;Parent=POTRI.019G023100.1.V3.0_R25;de=false;de=false;pc=0;minCov=0
DCARv2_Chr9	GeMoMa	CDS	8957544	8957615	.	-	0	ID=POTRI.019G023100.1.V3.0_R25_cds1;Parent=POTRI.019G023100.1.V3.0_R25;Parent=POTRI.019G023100.1.V3.0_R25;ae=false;ae=false;de=false;pc=0;minCov=0
DCARv2_Chr9	GeMoMa	CDS	8957066	8957345	.	-	0	ID=POTRI.019G023100.1.V3.0_R25_cds2;Parent=POTRI.019G023100.1.V3.0_R25;Parent=POTRI.019G023100.1.V3.0_R25;ae=false;ae=false;de=false;pc=0;minCov=0
DCARv2_Chr9	GeMoMa	CDS	8955253	8955628	.	-	2	ID=POTRI.019G023100.1.V3.0_R25_cds3;Parent=POTRI.019G023100.1.V3.0_R25;Parent=POTRI.019G023100.1.V3.0_R25;ae=false;ae=false;de=false;pc=0;minCov=0
DCARv2_Chr9	GeMoMa	CDS	8954283	8954412	.	-	1	ID=POTRI.019G023100.1.V3.0_R25_cds4;Parent=POTRI.019G023100.1.V3.0_R25;Parent=POTRI.019G023100.1.V3.0_R25;ae=false;ae=false;de=false;pc=0;minCov=0
DCARv2_Chr9	GeMoMa	CDS	8953689	8953937	.	-	0	ID=POTRI.019G023100.1.V3.0_R25_cds5;Parent=POTRI.019G023100.1.V3.0_R25;Parent=POTRI.019G023100.1.V3.0_R25;ae=false;ae=false;de=false;pc=0;minCov=0
DCARv2_Chr9	GeMoMa	CDS	8953248	8953556	.	-	0	ID=POTRI.019G023100.1.V3.0_R25_cds6;Parent=POTRI.019G023100.1.V3.0_R25;Parent=POTRI.019G023100.1.V3.0_R25;ae=false;ae=false;pc=0;minCov=0
DCARv2_Chr9	GeMoMa	prediction	31868960	31872669	.	-	.	Name=DcTPS20;ID=GSVIVT01013515001_R10;ref-gene=GSVIVT01013515001.gene;ref-gene=GSVIVT01013515001.gene;AA=553;AA=553;score=1376;tae=1;tde=0.8333;tie=0.8333;minSplitReads=0;tpc=0.9331;minCov=0;avgCov=154.4316;start=M;stop=*;evidence=2;Parent=gene_72;alternative="GSVIVT01005218001.gene,GSVIVT01005268001.gene,GSVIVT01005272001.gene,GSVIVT01006589001.gene,NEW43.gene,NEW45.gene,NEW57.gene,Potri.004G030…
DCARv2_Chr9	GeMoMa	CDS	31872550	31872669	.	-	0	ID=GSVIVT01013515001_R10_cds0;Parent=GSVIVT01013515001_R10;Parent=GSVIVT01013515001_R10;de=false;de=false;pc=0.075;minCov=0
DCARv2_Chr9	GeMoMa	CDS	31871046	31871310	.	-	0	ID=GSVIVT01013515001_R10_cds1;Parent=GSVIVT01013515001_R10;Parent=GSVIVT01013515001_R10;ae=true;ae=true;de=true;pc=1;minCov=1
DCARv2_Chr9	GeMoMa	CDS	31870585	31870957	.	-	2	ID=GSVIVT01013515001_R10_cds2;Parent=GSVIVT01013515001_R10;Parent=GSVIVT01013515001_R10;ae=true;ae=true;de=true;pc=1;minCov=11
DCARv2_Chr9	GeMoMa	CDS	31870076	31870294	.	-	1	ID=GSVIVT01013515001_R10_cds3;Parent=GSVIVT01013515001_R10;Parent=GSVIVT01013515001_R10;ae=true;ae=true;de=true;pc=1;minCov=5
DCARv2_Chr9	GeMoMa	CDS	31869842	31869980	.	-	1	ID=GSVIVT01013515001_R10_cds4;Parent=GSVIVT01013515001_R10;Parent=GSVIVT01013515001_R10;ae=true;ae=true;de=true;pc=1;minCov=10
DCARv2_Chr9	GeMoMa	CDS	31869347	31869595	.	-	0	ID=GSVIVT01013515001_R10_cds5;Parent=GSVIVT01013515001_R10;Parent=GSVIVT01013515001_R10;ae=true;ae=true;de=true;pc=1;minCov=22
DCARv2_Chr9	GeMoMa	CDS	31868960	31869253	.	-	0	ID=GSVIVT01013515001_R10_cds6;Parent=GSVIVT01013515001_R10;Parent=GSVIVT01013515001_R10;ae=true;ae=true;pc=1;minCov=51
DCARv2_Chr9	GeMoMa	prediction	32232277	32234933	.	-	.	Name=DcTPS39;ID=GSVIVT01014557001_R13;ref-gene=GSVIVT01014557001.gene;ref-gene=GSVIVT01014557001.gene;AA=557;AA=557;score=1324;tae=0.8571;tde=0.8571;tie=0.8571;minSplitReads=0;tpc=1;minCov=4;avgCov=84.8815;start=M;stop=*;evidence=5;Parent=gene_73;alternative="AT1G33750.TAIR10,AT1G70080.TAIR10,AT3G14490.TAIR10,AT3G14520.TAIR10,AT3G14540.TAIR10,AT3G29110.TAIR10,AT3G29410.TAIR10,AT3G32030.TAIR10,AT4…
DCARv2_Chr9	GeMoMa	CDS	32234796	32234933	.	-	0	ID=GSVIVT01014557001_R13_cds0;Parent=GSVIVT01014557001_R13;Parent=GSVIVT01014557001_R13;de=true;de=true;pc=1;minCov=17
DCARv2_Chr9	GeMoMa	CDS	32234440	32234719	.	-	0	ID=GSVIVT01014557001_R13_cds1;Parent=GSVIVT01014557001_R13;Parent=GSVIVT01014557001_R13;ae=true;ae=true;de=true;pc=1;minCov=8
DCARv2_Chr9	GeMoMa	CDS	32234043	32234173	.	-	2	ID=GSVIVT01014557001_R13_cds2;Parent=GSVIVT01014557001_R13;Parent=GSVIVT01014557001_R13;ae=true;ae=true;de=false;pc=1;minCov=80
DCARv2_Chr9	GeMoMa	CDS	32233798	32234012	.	-	0	ID=GSVIVT01014557001_R13_cds3;Parent=GSVIVT01014557001_R13;Parent=GSVIVT01014557001_R13;ae=false;ae=false;de=true;pc=1;minCov=14
DCARv2_Chr9	GeMoMa	CDS	32233456	32233674	.	-	1	ID=GSVIVT01014557001_R13_cds4;Parent=GSVIVT01014557001_R13;Parent=GSVIVT01014557001_R13;ae=true;ae=true;de=true;pc=1;minCov=9
DCARv2_Chr9	GeMoMa	CDS	32233213	32233354	.	-	1	ID=GSVIVT01014557001_R13_cds5;Parent=GSVIVT01014557001_R13;Parent=GSVIVT01014557001_R13;ae=true;ae=true;de=true;pc=1;minCov=4
DCARv2_Chr9	GeMoMa	CDS	32232859	32233107	.	-	0	ID=GSVIVT01014557001_R13_cds6;Parent=GSVIVT01014557001_R13;Parent=GSVIVT01014557001_R13;ae=true;ae=true;de=true;pc=1;minCov=19
DCARv2_Chr9	GeMoMa	CDS	32232277	32232573	.	-	0	ID=GSVIVT01014557001_R13_cds7;Parent=GSVIVT01014557001_R13;Parent=GSVIVT01014557001_R13;ae=true;ae=true;pc=1;minCov=14
DCARv2_S3773	GeMoMa	prediction	14141	17230	.	+	.	Name=DcTPS16;ID=GSVIVT01000401001_R0;ref-gene=GSVIVT01000401001.gene;ref-gene=GSVIVT01000401001.gene;AA=633;AA=633;score=1345;tae=1;tde=1;tie=1;minSplitReads=595;tpc=1;minCov=26;avgCov=1046.7999;start=M;stop=*;evidence=3;Parent=gene_80;alternative="AT4G15870.TAIR10,GSVIVT01000414001.gene,LOC_Os04g27190.MSUR7"
DCARv2_S3773	GeMoMa	CDS	14141	14479	.	+	0	ID=GSVIVT01000401001_R0_cds0;Parent=GSVIVT01000401001_R0;Parent=GSVIVT01000401001_R0;de=true;de=true;pc=1;minCov=414
DCARv2_S3773	GeMoMa	CDS	15206	15473	.	+	0	ID=GSVIVT01000401001_R0_cds1;Parent=GSVIVT01000401001_R0;Parent=GSVIVT01000401001_R0;ae=true;ae=true;de=true;pc=1;minCov=26
DCARv2_S3773	GeMoMa	CDS	15576	15951	.	+	2	ID=GSVIVT01000401001_R0_cds2;Parent=GSVIVT01000401001_R0;Parent=GSVIVT01000401001_R0;ae=true;ae=true;de=true;pc=1;minCov=49
DCARv2_S3773	GeMoMa	CDS	16030	16251	.	+	1	ID=GSVIVT01000401001_R0_cds3;Parent=GSVIVT01000401001_R0;Parent=GSVIVT01000401001_R0;ae=true;ae=true;de=true;pc=1;minCov=58
DCARv2_S3773	GeMoMa	CDS	16380	16518	.	+	1	ID=GSVIVT01000401001_R0_cds4;Parent=GSVIVT01000401001_R0;Parent=GSVIVT01000401001_R0;ae=true;ae=true;de=true;pc=1;minCov=85
DCARv2_S3773	GeMoMa	CDS	16608	16856	.	+	0	ID=GSVIVT01000401001_R0_cds5;Parent=GSVIVT01000401001_R0;Parent=GSVIVT01000401001_R0;ae=true;ae=true;de=true;pc=1;minCov=53
DCARv2_S3773	GeMoMa	CDS	16925	17230	.	+	0	ID=GSVIVT01000401001_R0_cds6;Parent=GSVIVT01000401001_R0;Parent=GSVIVT01000401001_R0;ae=true;ae=true;pc=1;minCov=78
